# Supplementary material for: The pomegranate (Punica granatum L.) draft genome dissects genetic divergence between soft‐ and hard‐seeded cultivars
Source: Plant Biotechnol J. 2019 Nov 6;18(4):955–68. doi: 10.1111/pbi.13260 (PMC7061868; doi:10.1111/pbi.13260)
Supplement: Supplementary file 2 — Table S13 PAV regions supported by the short inserted reads. Table S14 ‘Sanbai’ genome sequencing data derived from short‐read sequencing. Table S15 Differentially expressed genes associated with SNPs and InDels. Table S16 Analysis of SNP variations and population structures in 26 pomegranate varieties. Table S17 Analysis of the SNPs in the population with genomic positions that are consistent with those of common SNPs among the three analysed cultivars. Table S18 Analysis of genome‐wide nucleotide variations between soft‐ and hard‐seeded pomegranate groups. Table S19 Genes in the selective sweep regions of the soft‐ and hard‐seeded pomegranate groups. [file PBI-18-955-s001.xlsx]

## Sheet: Supplementary Tables 7
Table S7: List of genes supported by transcriptome profiling
	Illumina-based RNA-seq		SMRT-based RNA-seq
Gene_name	Coverage	Identity (%)	Coverage	Identity (%)
PgL0000040	0.567568	92.97	0.524775	90.3
PgL0000050	0.869732	81.94	—	—
PgL0000060	0.582251	79.93	—	—
PgL0000080	0.695437	80.17	—	—
PgL0000090	1	100	—	—
PgL0000130	1	98.29	—	—
PgL0000140	—	—	0.504505	100
PgL0000160	1	100	—	—
PgL0000170	0.509091	98.81	—	—
PgL0000180	0.909091	100	0.915152	100
PgL0000190	1	100	1	100
PgL0000200	0.502119	95.78	—	—
PgL0000210	0.708583	97.75	—	—
PgL0000220	0.629252	87.57	0.663265	100
PgL0000230	0.592793	96.17	—	—
PgL0000240	0.629252	87.57	0.663265	100
PgL0000280	0.883148	100	—	—
PgL0000310	0.709459	93.97	—	—
PgL0000330	1	100	1	100
PgL0000390	1	100	—	—
PgL0000410	0.804124	99.91	0.894845	100
PgL0000420	0.797508	100	1	100
PgL0000430	1	100	—	—
PgL0000470	1	96.65	—	—
PgL0000480	0.976395	99.49	0.993562	96.11
PgL0000510	1	98.43	0.674004	100
PgL0000520	0.586639	100	—	—
PgL0000530	1	100	—	—
PgL0000550	0.653595	81	—	—
PgL0000560	0.925081	91.26	0.950597	99.89
PgL0000570	0.608466	83.04	1	96.56
PgL0000580	0.816156	86.15	1	99.08
PgL0000590	0.81768	86.82	1	99.82
PgL0000600	0.799263	86.98	1	93
PgL0000630	1	100	1	100
PgL0000640	0.704215	100	1	99.92
PgL0000650	1	100	0.592199	100
PgL0000660	1	99.86	0.929598	100
PgL0000670	1	100	1	100
PgL0000680	1	100	1	100
PgL0000690	1	100	—	—
PgL0000700	0.842276	100	0.842276	100
PgL0000710	1	100	1	99.85
PgL0000730	1	100	1	99.96
PgL0000740	1	100	1	99.84
PgL0000760	0.553991	81.64	—	—
PgL0000820	0.858283	100	—	—
PgL0000850	0.91954	85.5	0.91954	85.5
PgL0000860	0.85	100	0.723333	83.41
PgL0000880	0.506815	100	1	100
PgL0000930	1	99.84	0.790244	79.47
PgL0000940	0.826135	78.53	—	—
PgL0000950	0.559701	81.33	—	—
PgL0000960	1	91.35	—	—
PgL0000980	0.5898	89.72	—	—
PgL0000990	0.502203	85.38	0.502203	84.8
PgL0001000	1	100	1	100
PgL0001020	1	99.86	—	—
PgL0001030	0.996575	88.89	—	—
PgL0001050	1	100	1	100
PgL0001080	0.533082	99.3	—	—
PgL0001100	0.530417	99.69	—	—
PgL0001110	0.530417	99.69	—	—
PgL0001130	1	99.86	1	100
PgL0001140	0.988506	94.78	—	—
PgL0001150	0.988506	94.78	—	—
PgL0001160	—	—	0.951754	83.1
PgL0001180	0.546448	89	—	—
PgL0001190	0.628493	99.94	—	—
PgL0001250	0.516881	98.8	—	—
PgL0001260	0.995025	99.5	—	—
PgL0001270	0.635988	95.08	1	95.63
PgL0001290	0.604167	94.36	0.977273	94.57
PgL0001300	0.677083	95.77	0.677083	95.77
PgL0001310	0.905229	87.06	—	—
PgL0001330	0.627706	94.98	—	—
PgL0001350	1	92.74	—	—
PgL0001380	0.980456	93.8	0.539631	94.57
PgL0001400	0.883424	94.43	—	—
PgL0001430	0.629333	83.05	—	—
PgL0001470	0.529412	81.97	0.529412	81.97
PgL0001480	0.846154	96.74	—	—
PgL0001490	0.732087	88.94	—	—
PgL0001500	0.632836	93.18	—	—
PgL0001510	0.636268	87.15	—	—
PgL0001530	1	94.4	1	100
PgL0001550	0.692371	97.25	0.69403	100
PgL0001560	1	100	1	100
PgL0001570	0.706004	100	0.706004	100
PgL0001590	1	100	1	100
PgL0001600	0.652174	100	—	—
PgL0001620	0.987533	82.6	1	99.87
PgL0001630	1	99.93	1	99.97
PgL0001660	0.996435	96.96	—	—
PgL0001680	1	100	1	100
PgL0001690	1	100	1	100
PgL0001700	0.995349	100	0.995349	100
PgL0001740	0.702703	84.68	—	—
PgL0001750	1	99.91	1	99.91
PgL0001760	0.601307	81.3	0.983193	80.9
PgL0001780	0.846336	97.77	0.846336	97.77
PgL0001790	0.558282	86.81	—	—
PgL0001800	1	99.2	—	—
PgL0001810	0.811634	79.86	1	99.82
PgL0001820	0.617001	86.9	0.69723	99.86
PgL0001840	0.545932	79.9	—	—
PgL0001850	1	99.43	—	—
PgL0001880	1	100	1	100
PgL0001920	0.623016	91.72	—	—
PgL0001940	1	100	1	100
PgL0001950	0.84058	85.17	—	—
PgL0001970	1	99.56	—	—
PgL0001980	1	99.86	1	100
PgL0001990	0.615288	92.67	—	—
PgL0002000	0.760621	100	1	100
PgL0002030	0.559701	84.89	—	—
PgL0002050	0.701082	93.83	—	—
PgL0002070	0.957958	86.83	—	—
PgL0002110	0.730594	93.12	—	—
PgL0002140	0.690691	99.13	—	—
PgL0002150	0.781305	86.07	0.781305	86.07
PgL0002170	0.545648	94.55	—	—
PgL0002190	1	99.5	—	—
PgL0002200	0.877551	97.87	—	—
PgL0002220	0.565401	84.33	—	—
PgL0002230	1	94.94	—	—
PgL0002240	0.919854	95.05	—	—
PgL0002250	0.764912	88.53	0.764912	88.53
PgL0002330	0.615717	95.09	—	—
PgL0002340	0.848921	97.74	—	—
PgL0002370	0.546064	96.32	—	—
PgL0002390	0.8473	95.6	—	—
PgL0002430	—	—	0.553719	81.59
PgL0002460	0.823529	100	—	—
PgL0002480	0.703704	100	—	—
PgL0002490	0.846377	100	—	—
PgL0002500	0.54023	82.54	—	—
PgL0002510	0.916347	100	1	100
PgL0002520	1	100	1	100
PgL0002530	0.586099	100	0.586099	99.88
PgL0002540	0.615297	90.91	0.929224	90.79
PgL0002550	1	91.34	1	91.56
PgL0002560	1	99.97	1	100
PgL0002570	0.819149	100	0.986998	99.88
PgL0002580	1	100	0.998115	99.77
PgL0002590	1	100	1	100
PgL0002610	1	100	—	—
PgL0002620	0.69081	100	0.891745	98.69
PgL0002630	0.773614	99.97	—	—
PgL0002640	—	—	0.927729	100
PgL0002660	—	—	0.987455	97.28
PgL0002700	1	100	—	—
PgL0002710	—	—	0.689602	100
PgL0002720	0.704969	100	0.704969	100
PgL0002730	1	99.81	0.841085	99.77
PgL0002740	1	99.78	1	99.57
PgL0002750	1	100	—	—
PgL0002770	0.900498	100	—	—
PgL0002780	1	100	1	100
PgL0002790	0.69213	98.68	—	—
PgL0002810	0.778923	100	0.778923	100
PgL0002820	0.937107	99.83	0.937107	100
PgL0002830	1	100	—	—
PgL0002840	0.620304	100	1	100
PgL0002850	1	100	1	99.88
PgL0002860	0.530777	100	—	—
PgL0002890	—	—	1	99.95
PgL0002900	0.884793	100	—	—
PgL0002910	1	99.94	—	—
PgL0002930	0.775758	100	—	—
PgL0002940	0.608889	83.58	0.608889	83.58
PgL0002950	1	99.9	—	—
PgL0002960	0.831224	100	1	100
PgL0002970	0.9015	80.91	1	100
PgL0002980	1	100	1	100
PgL0002990	1	100	1	100
PgL0003020	0.876646	99.92	1	99.86
PgL0003040	1	100	1	100
PgL0003050	1	99.93	1	99.78
PgL0003060	0.928571	99.93	—	—
PgL0003080	0.956681	99.24	—	—
PgL0003090	1	100	—	—
PgL0003140	0.952096	100	—	—
PgL0003150	0.686463	99.88	—	—
PgL0003160	1	99.94	1	100
PgL0003170	0.534632	80.86	0.534632	80.86
PgL0003180	0.608853	84.93	0.847335	90.82
PgL0003190	0.607629	86.76	1	95.42
PgL0003200	0.588141	100	0.588141	100
PgL0003210	0.603996	86.68	1	95.51
PgL0003230	0.939759	97.86	0.939759	97.86
PgL0003240	1	99.89	—	—
PgL0003250	0.572639	100	—	—
PgL0003260	1	99.73	—	—
PgL0003270	0.559322	100	—	—
PgL0003280	0.63615	100	0.63615	100
PgL0003290	0.733333	99.26	0.733333	99.26
PgL0003300	1	100	1	100
PgL0003320	1	99.81	—	—
PgL0003330	1	100	1	100
PgL0003340	0.808494	100	1	100
PgL0003350	1	100	1	100
PgL0003360	1	100	1	100
PgL0003370	0.75	100	0.992958	100
PgL0003380	1	100	1	100
PgL0003390	0.885856	100	—	—
PgL0003400	1	100	1	100
PgL0003410	0.846995	86.67	0.846995	86.67
PgL0003420	0.873317	99.95	—	—
PgL0003430	0.995006	100	—	—
PgL0003440	1	100	—	—
PgL0003450	1	99.95	—	—
PgL0003460	0.513772	100	1	99.05
PgL0003470	0.836645	100	1	100
PgL0003480	0.723312	100	1	99.78
PgL0003490	0.810811	100	0.810811	100
PgL0003500	0.640071	100	0.948582	100
PgL0003510	0.920635	99.83	0.920635	100
PgL0003520	0.814956	100	1	100
PgL0003560	0.609649	78.06	1	99.78
PgL0003570	0.682081	99.44	1	99.87
PgL0003580	1	99.96	—	—
PgL0003590	0.706856	84.95	1	100
PgL0003600	0.619413	100	0.763729	100
PgL0003610	1	100	1	100
PgL0003620	0.517628	100	—	—
PgL0003640	0.979322	99.83	0.979322	99.83
PgL0003650	0.641096	100	0.641096	100
PgL0003670	0.819079	97.74	0.819079	98.59
PgL0003680	0.969518	100	0.969518	100
PgL0003690	0.520286	100	0.75895	100
PgL0003710	1	100	1	100
PgL0003720	0.76409	100	—	—
PgL0003730	0.589299	100	—	—
PgL0003740	1	100	1	100
PgL0003800	0.845583	100	—	—
PgL0003810	1	100	—	—
PgL0003830	1	100	1	100
PgL0003840	0.965278	100	—	—
PgL0003850	1	100	—	—
PgL0003860	1	100	—	—
PgL0003870	0.785969	100	—	—
PgL0003880	0.859813	99.88	0.859813	100
PgL0003890	0.864035	100	—	—
PgL0003910	0.550505	100	1	99.93
PgL0003920	1	100	1	100
PgL0003930	1	100	1	100
PgL0003940	0.730667	100	0.725333	100
PgL0003950	1	100	1	100
PgL0003960	1	100	1	100
PgL0003970	0.923333	100	1	100
PgL0003980	1	100	1	100
PgL0003990	0.888889	100	—	—
PgL0004010	1	100	—	—
PgL0004030	0.682912	100	1	100
PgL0004040	0.609009	99.41	—	—
PgL0004060	1	100	—	—
PgL0004070	1	100	—	—
PgL0004080	0.587516	100	—	—
PgL0004090	0.949193	100	—	—
PgL0004100	1	100	1	100
PgL0004110	1	100	1	100
PgL0004150	1	100	1	100
PgL0004160	1	100	0.999363	100
PgL0004170	0.732438	100	0.902204	99.96
PgL0004180	0.858837	100	1	100
PgL0004230	1	100	—	—
PgL0004240	1	100	—	—
PgL0004250	1	100	0.943894	100
PgL0004260	1	100	1	99.92
PgL0004270	0.874396	100	1	100
PgL0004290	1	100	1	100
PgL0004300	1	100	—	—
PgL0004310	1	100	1	100
PgL0004320	0.788288	100	0.806306	100
PgL0004340	0.838554	97.7	0.898795	100
PgL0004350	0.590361	100	0.590361	100
PgL0004360	1	100	1	100
PgL0004380	0.678281	100	1	100
PgL0004390	0.876877	79.11	1	100
PgL0004400	—	—	1	100
PgL0004410	1	99.87	1	100
PgL0004420	1	92.38	—	—
PgL0004430	1	100	1	100
PgL0004440	0.51037	85.92	0.51037	85.92
PgL0004450	0.651698	100	1	100
PgL0004460	1	100	—	—
PgL0004470	0.564103	100	—	—
PgL0004480	1	99.95	1	100
PgL0004490	1	100	1	100
PgL0004500	—	—	0.540404	100
PgL0004510	1	100	1	100
PgL0004520	0.997748	86.68	1	100
PgL0004530	0.836957	92.42	0.836957	100
PgL0004540	1	99.83	—	—
PgL0004550	0.70303	100	—	—
PgL0004560	0.998519	89.32	1	100
PgL0004580	0.998519	89.39	1	100
PgL0004590	1	86.24	—	—
PgL0004600	0.766187	99.84	—	—
PgL0004610	0.938832	89.46	0.940206	99.63
PgL0004620	0.531646	100	1	100
PgL0004630	1	100	1	100
PgL0004640	1	100	0.904167	85.71
PgL0004650	1	99.97	0.570667	100
PgL0004660	1	100	1	99.92
PgL0004670	0.521786	100	—	—
PgL0004680	0.537792	100	0.877107	100
PgL0004690	1	99.75	—	—
PgL0004700	0.668473	77.57	0.693767	77.47
PgL0004710	1	99.78	1	99.89
PgL0004720	0.590659	99.53	0.872711	99.9
PgL0004730	1	99.92	1	100
PgL0004740	0.823272	100	0.823272	100
PgL0004750	0.54086	100	—	—
PgL0004760	1	99.94	1	100
PgL0004770	0.797571	100	0.797571	100
PgL0004780	1	99.96	1	99.84
PgL0004790	0.634593	100	0.644903	100
PgL0004800	0.707763	100	0.593607	100
PgL0004810	0.579134	100	—	—
PgL0004820	1	100	1	100
PgL0004840	0.525926	94.37	—	—
PgL0004870	0.95665	100	—	—
PgL0004880	0.945658	100	—	—
PgL0004890	0.97043	88.09	1	100
PgL0004900	0.578005	100	—	—
PgL0004910	0.995569	99.95	0.995569	99.95
PgL0004920	0.527778	100	0.527778	100
PgL0004930	1	100	—	—
PgL0004940	1	100	—	—
PgL0004980	0.635854	99.56	—	—
PgL0004990	0.940092	98.86	0.973886	100
PgL0005000	0.525994	87.9	—	—
PgL0005010	0.970954	86.89	1	87.28
PgL0005020	0.562802	96.14	0.562802	96.14
PgL0005030	0.738095	86.21	0.788095	87.06
PgL0005040	0.749495	86.52	0.905051	100
PgL0005050	1	100	—	—
PgL0005060	1	100	1	100
PgL0005070	0.808081	98.33	0.808081	98.33
PgL0005080	0.52963	97.47	—	—
PgL0005100	1	98.37	1	98.37
PgL0005110	1	100	1	100
PgL0005130	1	100	1	100
PgL0005140	0.982188	84.72	1	100
PgL0005150	0.952381	81.84	1	100
PgL0005160	1	100	—	—
PgL0005170	0.865995	99.96	—	—
PgL0005180	1	98.33	1	100
PgL0005190	0.935574	96.11	1	100
PgL0005200	1	95.88	—	—
PgL0005210	0.715789	99.26	0.715789	100
PgL0005220	0.952381	93.53	1	100
PgL0005230	1	100	—	—
PgL0005240	1	98.07	1	100
PgL0005250	0.508772	100	—	—
PgL0005260	1	100	0.912698	100
PgL0005270	1	98.31	1	99.85
PgL0005280	1	100	1	100
PgL0005290	1	95.22	1	100
PgL0005310	0.678665	100	—	—
PgL0005320	1	100	—	—
PgL0005330	0.551378	100	0.689223	100
PgL0005340	0.866667	100	—	—
PgL0005350	0.665692	100	—	—
PgL0005370	0.891641	100	—	—
PgL0005420	0.983025	99.69	—	—
PgL0005430	0.687831	100	—	—
PgL0005440	0.677083	95.38	—	—
PgL0005450	1	100	—	—
PgL0005460	0.848485	96.44	—	—
PgL0005480	0.838889	92.05	—	—
PgL0005520	0.556701	96.3	0.556701	96.3
PgL0005540	0.883919	100	1	99.89
PgL0005550	0.938272	83.55	1	100
PgL0005570	0.94126	100	0.94126	100
PgL0005580	1	100	1	100
PgL0005590	1	100	—	—
PgL0005600	1	100	1	100
PgL0005610	1	100	1	100
PgL0005630	0.870455	100	0.587534	99.95
PgL0005640	0.599359	99.89	—	—
PgL0005650	0.956863	87.91	0.976471	85.34
PgL0005660	0.690368	100	1	100
PgL0005690	1	100	1	100
PgL0005700	1	100	—	—
PgL0005710	1	100	—	—
PgL0005720	1	100	—	—
PgL0005740	1	95.62	1	100
PgL0005750	1	100	—	—
PgL0005760	0.575049	100	—	—
PgL0005800	1	100	—	—
PgL0005810	0.701826	100	1	99.73
PgL0005820	1	100	1	100
PgL0005830	1	100	—	—
PgL0005840	1	100	1	99.91
PgL0005850	0.775081	100	—	—
PgL0005860	0.734526	100	0.734526	100
PgL0005870	1	100	1	100
PgL0005880	0.969811	100	0.997484	99.87
PgL0005890	1	100	—	—
PgL0005920	1	100	—	—
PgL0005940	0.830065	100	0.574346	100
PgL0005950	0.630592	100	—	—
PgL0005960	0.706908	100	1	100
PgL0005970	0.68515	82.66	1	100
PgL0005990	0.803797	100	1	100
PgL0006000	0.898318	100	1	98.94
PgL0006010	0.929078	100	0.990544	100
PgL0006020	1	100	1	100
PgL0006040	1	100	1	100
PgL0006050	0.876221	80.67	0.876221	80.67
PgL0006060	0.609929	100	0.503546	81.09
PgL0006070	0.933673	100	0.933673	100
PgL0006080	0.525463	100	0.539352	100
PgL0006090	0.612108	100	1	99.93
PgL0006110	1	100	1	100
PgL0006130	1	100	1	100
PgL0006190	0.988426	79.23	1	100
PgL0006200	1	100	1	99.78
PgL0006220	0.904412	100	1	99.95
PgL0006230	0.622222	100	0.622222	100
PgL0006240	1	100	1	100
PgL0006250	0.567273	100	0.567273	100
PgL0006270	1	100	1	100
PgL0006280	0.65625	86.51	—	—
PgL0006290	1	100	1	100
PgL0006300	0.598214	100	—	—
PgL0006310	1	100	1	100
PgL0006330	0.795796	100	—	—
PgL0006340	0.754805	100	—	—
PgL0006350	1	99.84	—	—
PgL0006370	0.681159	98.94	—	—
PgL0006400	0.618269	100	—	—
PgL0006410	0.516531	98.01	1	100
PgL0006420	0.90119	100	—	—
PgL0006430	0.733498	100	0.732673	100
PgL0006440	1	100	1	100
PgL0006450	1	100	—	—
PgL0006470	0.536406	100	—	—
PgL0006480	0.661333	100	—	—
PgL0006490	0.978715	81.94	0.556141	100
PgL0006500	1	100	1	100
PgL0006510	0.608485	100	—	—
PgL0006520	0.769039	100	—	—
PgL0006540	0.575314	100	—	—
PgL0006550	0.875362	100	—	—
PgL0006580	0.756571	100	0.937143	99.84
PgL0006590	0.526912	100	—	—
PgL0006600	0.867417	100	0.867417	100
PgL0006610	0.681471	100	—	—
PgL0006620	0.95107	85.31	0.95107	85.31
PgL0006640	1	100	1	100
PgL0006660	1	100	—	—
PgL0006700	1	100	1	100
PgL0006710	0.684685	100	—	—
PgL0006730	0.603687	100	—	—
PgL0006740	1	100	0.996933	100
PgL0006750	1	100	1	100
PgL0006760	1	100	1	100
PgL0006780	0.550473	100	0.550473	100
PgL0006820	1	100	—	—
PgL0006830	1	100	—	—
PgL0006840	0.72043	100	0.72043	100
PgL0006850	1	100	1	100
PgL0006860	0.819512	99.6	—	—
PgL0006870	—	—	0.894097	100
PgL0006900	0.9801	100	0.9801	100
PgL0006910	1	100	1	100
PgL0006920	1	100	1	100
PgL0006930	1	99.73	1	100
PgL0006950	0.63615	100	—	—
PgL0006960	1	99.85	—	—
PgL0006970	1	99.84	—	—
PgL0006980	1	99.52	0.996429	99.16
PgL0006990	0.543981	100	—	—
PgL0007000	1	100	1	100
PgL0007010	0.717172	100	0.609428	100
PgL0007020	1	100	1	100
PgL0007030	1	100	1	100
PgL0007040	0.643343	100	0.917396	100
PgL0007060	1	100	1	100
PgL0007070	0.741068	80.66	1	100
PgL0007080	1	100	—	—
PgL0007100	0.575624	100	0.85071	100
PgL0007110	0.941935	84.25	—	—
PgL0007130	—	—	0.741276	100
PgL0007150	—	—	0.656915	90.84
PgL0007160	0.956989	97.38	0.956989	97.38
PgL0007170	1	100	1	100
PgL0007180	0.966361	98.58	0.966361	100
PgL0007190	0.553928	100	—	—
PgL0007200	0.824769	100	1	100
PgL0007210	1	100	1	100
PgL0007220	0.573737	100	—	—
PgL0007230	0.671296	100	0.671296	100
PgL0007240	1	100	1	100
PgL0007250	1	100	1	100
PgL0007260	0.782946	99.62	1	99.82
PgL0007270	0.52381	99.09	0.52381	100
PgL0007280	0.513957	100	0.513957	100
PgL0007290	0.544477	99.1	0.798631	99.14
PgL0007300	0.547672	100	—	—
PgL0007310	0.572039	100	1	100
PgL0007320	1	100	1	100
PgL0007360	0.967687	100	—	—
PgL0007370	0.720859	100	0.720859	99.29
PgL0007390	0.907869	100	1	100
PgL0007400	—	—	0.92514	99.78
PgL0007410	0.972222	98.22	—	—
PgL0007420	0.975659	99.58	—	—
PgL0007430	0.777778	95.77	—	—
PgL0007440	1	100	1	100
PgL0007450	0.584223	100	—	—
PgL0007460	0.788991	100	—	—
PgL0007470	1	100	1	100
PgL0007480	1	100	1	100
PgL0007500	1	100	1	100
PgL0007510	1	100	1	100
PgL0007520	1	99.91	1	100
PgL0007530	1	100	—	—
PgL0007540	1	99.94	1	99.88
PgL0007550	0.862166	92.33	1	100
PgL0007560	1	100	—	—
PgL0007570	1	100	1	100
PgL0007580	1	100	—	—
PgL0007590	0.770095	99.92	—	—
PgL0007620	—	—	0.673019	92.65
PgL0007630	0.703876	99.89	—	—
PgL0007650	—	—	0.949828	92.33
PgL0007680	—	—	0.874081	90.68
PgL0007690	—	—	1	99.9
PgL0007700	0.917379	94.12	—	—
PgL0007710	—	—	0.847337	91.01
PgL0007730	0.695785	99.78	—	—
PgL0007740	—	—	0.890779	93.28
PgL0007770	0.54109	100	0.79132	100
PgL0007780	0.683274	93.75	0.683274	94.27
PgL0007810	—	—	0.603641	90.72
PgL0007840	0.865591	90.68	0.83871	91.67
PgL0007850	0.612335	98.08	—	—
PgL0007860	0.932141	100	0.932141	99.8
PgL0007880	1	91.44	—	—
PgL0007890	1	99.39	—	—
PgL0007920	0.752525	89.97	0.744949	89.56
PgL0007940	1	100	1	100
PgL0007950	0.560185	100	—	—
PgL0007960	1	100	1	100
PgL0007970	0.701902	100	0.701902	100
PgL0007980	1	100	—	—
PgL0008040	0.672956	97.21	—	—
PgL0008060	0.587963	100	—	—
PgL0008070	0.672956	97.21	—	—
PgL0008160	1	100	1	100
PgL0008170	0.535842	100	1	100
PgL0008180	0.637383	99.94	—	—
PgL0008200	1	99.97	0.858231	99.62
PgL0008210	1	100	1	100
PgL0008220	1	100	1	100
PgL0008230	0.702439	100	0.702439	100
PgL0008240	1	100	1	100
PgL0008260	1	100	1	100
PgL0008270	0.663259	99.95	—	—
PgL0008280	0.60477	100	1	100
PgL0008290	0.669634	82.13	—	—
PgL0008310	0.695556	89.87	0.695556	89.87
PgL0008340	0.625553	100	0.682361	99.87
PgL0008370	0.552469	83.24	—	—
PgL0008380	1	100	1	100
PgL0008390	0.707904	100	—	—
PgL0008400	1	100	1	100
PgL0008410	0.564103	100	0.564103	100
PgL0008450	0.603577	100	—	—
PgL0008460	0.591195	100	1	100
PgL0008470	1	100	—	—
PgL0008480	—	—	1	100
PgL0008490	1	100	1	100
PgL0008500	0.54811	80.09	1	100
PgL0008520	—	—	1	100
PgL0008560	0.51087	100	—	—
PgL0008570	1	100	1	100
PgL0008580	0.636032	100	—	—
PgL0008590	0.635628	97.88	—	—
PgL0008600	0.603886	82.43	—	—
PgL0008620	1	100	1	99.3
PgL0008630	0.999005	95.62	—	—
PgL0008640	0.656012	99.3	—	—
PgL0008660	0.760563	92.59	—	—
PgL0008670	0.597502	100	—	—
PgL0008680	1	100	1	100
PgL0008690	—	—	0.591124	100
PgL0008700	0.854108	98.28	0.644486	99.85
PgL0008710	0.990566	91.78	—	—
PgL0008720	0.562044	93.97	0.562044	93.97
PgL0008760	1	97.34	1	100
PgL0008770	0.899705	87.21	—	—
PgL0008780	0.565432	87.39	—	—
PgL0008790	0.904567	94.2	1	99.93
PgL0008800	0.530864	85.66	0.528807	87.16
PgL0008810	0.904567	99.17	0.997273	98.71
PgL0008820	1	100	1	100
PgL0008830	0.857045	82.45	0.943643	82.52
PgL0008840	0.798574	79.02	0.828877	95.27
PgL0008860	0.727485	86.98	0.804678	96.8
PgL0008870	0.830409	81.92	0.80117	83.45
PgL0008880	0.968692	80.04	0.974217	100
PgL0008890	0.712486	87.78	0.788087	100
PgL0008900	0.627329	83.5	—	—
PgL0008920	0.503429	81.68	0.875171	92.79
PgL0008930	1	100	0.934066	80
PgL0008940	0.982747	96.21	1	100
PgL0008950	0.873874	83.85	0.834835	85.25
PgL0008960	0.910125	81.77	1	100
PgL0008970	0.559083	84.23	0.790123	87.95
PgL0008980	1	100	1	100
PgL0008990	1	100	—	—
PgL0009010	1	100	1	100
PgL0009020	0.826503	100	—	—
PgL0009030	1	100	1	99.88
PgL0009040	1	100	1	100
PgL0009060	—	—	0.517007	100
PgL0009070	1	100	1	100
PgL0009080	—	—	1	99.07
PgL0009090	0.760171	100	0.760171	100
PgL0009110	0.903409	99.72	—	—
PgL0009120	0.879845	90.99	0.879845	90.99
PgL0009130	1	100	0.717291	100
PgL0009140	0.721639	100	0.927536	100
PgL0009150	0.517865	100	—	—
PgL0009160	0.688218	100	0.688218	100
PgL0009170	1	100	1	100
PgL0009190	0.697624	100	0.697624	100
PgL0009200	0.98708	100	—	—
PgL0009210	0.972067	100	—	—
PgL0009250	0.912757	80.45	—	—
PgL0009260	0.548101	99.61	0.933972	99.77
PgL0009270	1	100	—	—
PgL0009280	1	100	1	100
PgL0009290	0.628845	100	—	—
PgL0009300	0.583008	100	1	100
PgL0009310	1	100	1	100
PgL0009320	1	100	1	100
PgL0009330	1	100	1	100
PgL0009340	0.987493	100	—	—
PgL0009350	0.876106	100	1	100
PgL0009370	0.547377	100	0.777496	99.24
PgL0009380	1	100	1	100
PgL0009390	0.664148	100	1	99.66
PgL0009400	0.95	100	0.95	100
PgL0009430	1	100	1	100
PgL0009440	1	100	1	100
PgL0009450	0.656012	99.3	—	—
PgL0009460	0.638384	95.57	—	—
PgL0009480	1	100	1	100
PgL0009490	1	100	—	—
PgL0009520	0.511494	100	1	100
PgL0009530	1	100	1	100
PgL0009540	0.994602	88.6	1	100
PgL0009550	0.508772	91.95	—	—
PgL0009560	0.747358	100	0.998079	100
PgL0009570	1	100	—	—
PgL0009580	1	100	1	100
PgL0009590	0.937209	100	0.937209	100
PgL0009600	0.566061	97.64	—	—
PgL0009610	0.710728	100	—	—
PgL0009620	0.554979	99.94	—	—
PgL0009630	0.576846	100	—	—
PgL0009640	1	98.12	—	—
PgL0009650	0.664062	81.01	—	—
PgL0009660	1	100	1	100
PgL0009670	0.615616	100	—	—
PgL0009690	—	—	1	100
PgL0009700	1	100	1	100
PgL0009710	0.753119	100	0.754011	100
PgL0009720	1	100	1	100
PgL0009730	0.643026	99.91	0.777778	99.92
PgL0009740	—	—	1	100
PgL0009750	0.668838	100	0.668838	100
PgL0009760	1	100	1	100
PgL0009770	1	100	—	—
PgL0009790	0.580967	100	—	—
PgL0009800	1	100	—	—
PgL0009820	1	100	—	—
PgL0009830	1	100	1	100
PgL0009840	1	100	1	100
PgL0009850	0.658506	100	1	100
PgL0009860	0.583333	83.46	0.583333	83.46
PgL0009870	0.737648	100	1	99.93
PgL0009890	—	—	1	100
PgL0009900	1	100	1	100
PgL0009910	1	100	1	100
PgL0009920	1	100	1	99.83
PgL0009930	1	100	1	100
PgL0009940	1	100	—	—
PgL0009950	1	100	1	100
PgL0009960	0.935611	87.78	0.935611	87.78
PgL0009970	1	100	1	100
PgL0009980	1	100	1	100
PgL0009990	1	100	1	100
PgL0010000	1	100	—	—
PgL0010010	0.980815	94.13	0.980815	94.13
PgL0010020	0.771269	100	0.771269	100
PgL0010030	—	—	1	100
PgL0010040	1	100	—	—
PgL0010050	0.656428	100	—	—
PgL0010070	0.814536	95.69	0.814536	100
PgL0010120	1	80.97	1	100
PgL0010130	1	100	1	80.97
PgL0010140	0.99687	84.38	0.995305	79.84
PgL0010150	0.996885	86.09	0.995327	80.91
PgL0010160	0.615646	80.77	—	—
PgL0010170	0.93049	100	0.93049	100
PgL0010200	0.622159	82.95	0.622159	82.95
PgL0010210	1	99.65	1	100
PgL0010220	0.902482	88.21	0.897163	89.74
PgL0010230	0.88632	88.04	0.921002	89.35
PgL0010240	0.733753	93.43	—	—
PgL0010270	1	97.93	1	97.58
PgL0010300	1	100	—	—
PgL0010310	0.911111	100	—	—
PgL0010320	1	100	—	—
PgL0010330	0.865772	100	0.865772	100
PgL0010340	0.947217	100	1	100
PgL0010350	0.967687	100	0.967687	100
PgL0010360	0.698341	100	—	—
PgL0010370	1	100	—	—
PgL0010380	0.610188	100	—	—
PgL0010390	1	100	1	100
PgL0010400	1	100	—	—
PgL0010410	0.932859	100	0.932859	100
PgL0010440	0.624174	100	1	99.95
PgL0010450	1	100	1	100
PgL0010460	—	—	0.99618	100
PgL0010470	—	—	0.562667	100
PgL0010480	1	100	1	99.83
PgL0010490	1	100	1	100
PgL0010500	0.924574	100	0.924574	100
PgL0010510	0.867769	100	1	100
PgL0010530	0.800766	100	1	100
PgL0010540	0.749568	100	0.749568	100
PgL0010570	0.772337	96.33	—	—
PgL0010580	0.818713	90.26	—	—
PgL0010590	0.992958	88.24	—	—
PgL0010620	0.611111	96.02	0.611111	96.02
PgL0010640	0.613821	92.05	0.613821	92.05
PgL0010650	0.629139	98.25	0.629139	98.25
PgL0010670	0.976537	98.43	1	100
PgL0010700	1	100	—	—
PgL0010710	1	95.03	1	100
PgL0010730	0.580409	100	0.580409	100
PgL0010740	0.758748	100	0.699816	100
PgL0010750	1	100	—	—
PgL0010760	1	100	1	100
PgL0010770	1	100	1	100
PgL0010780	1	100	1	100
PgL0010790	0.617284	100	—	—
PgL0010800	0.681835	100	—	—
PgL0010810	1	100	1	100
PgL0010830	1	100	1	100
PgL0010840	0.836645	100	1	100
PgL0010850	0.571069	100	—	—
PgL0010860	0.606061	100	0.626263	85.04
PgL0010870	1	100	1	99.96
PgL0010880	1	100	1	99.94
PgL0010910	1	100	1	100
PgL0010930	0.570146	100	0.600449	100
PgL0010940	1	100	—	—
PgL0010950	0.830189	100	—	—
PgL0010960	1	100	—	—
PgL0010970	1	100	—	—
PgL0010980	1	100	1	100
PgL0010990	1	100	1	100
PgL0011000	0.790939	100	0.790939	100
PgL0011010	0.681093	98.95	—	—
PgL0011020	1	100	1	99.82
PgL0011030	1	100	1	100
PgL0011040	0.59045	100	0.818182	100
PgL0011080	0.997773	91.67	—	—
PgL0011130	0.992424	94.66	—	—
PgL0011150	0.581498	100	—	—
PgL0011170	1	100	1	100
PgL0011180	1	100	0.960663	100
PgL0011220	0.773026	100	0.880482	100
PgL0011230	1	100	1	100
PgL0011240	1	100	1	100
PgL0011250	1	100	—	—
PgL0011260	0.957071	83.57	—	—
PgL0011280	0.633962	84.84	0.807547	85.14
PgL0011290	0.821705	100	1	100
PgL0011300	1	100	—	—
PgL0011310	0.742364	77.1	0.512616	77.98
PgL0011350	—	—	0.804843	100
PgL0011360	1	100	0.890269	100
PgL0011370	0.861111	82.08	0.700617	85.9
PgL0011390	1	100	—	—
PgL0011400	0.704918	96.9	—	—
PgL0011420	0.672619	100	1	100
PgL0011430	0.645669	100	1	100
PgL0011440	1	100	1	100
PgL0011460	0.903509	100	—	—
PgL0011510	0.698529	94.04	0.737745	93.69
PgL0011520	1	100	1	100
PgL0011530	1	100	—	—
PgL0011540	1	100	1	100
PgL0011550	0.689542	100	1	100
PgL0011560	0.731066	88.23	0.731066	98.68
PgL0011570	0.65035	96.12	0.898601	95.84
PgL0011580	0.845118	96.41	0.845118	96.41
PgL0011590	0.995851	99.03	0.995851	99.03
PgL0011610	0.54955	97.54	0.79542	100
PgL0011620	1	100	—	—
PgL0011630	1	100	1	100
PgL0011650	0.958411	100	0.958411	100
PgL0011670	1	100	1	100
PgL0011680	—	—	0.847565	100
PgL0011690	0.643875	92.27	0.643875	92.27
PgL0011700	—	—	1	100
PgL0011710	0.744811	100	0.74359	100
PgL0011720	1	100	—	—
PgL0011730	0.800844	100	0.616034	100
PgL0011750	0.597315	100	—	—
PgL0011770	0.768116	100	—	—
PgL0011790	1	100	—	—
PgL0011800	0.722222	100	—	—
PgL0011810	0.638258	100	—	—
PgL0011820	1	100	—	—
PgL0011840	1	100	—	—
PgL0011850	0.642946	100	0.642946	100
PgL0011860	1	100	1	100
PgL0011870	0.602339	90.78	0.602339	90.78
PgL0011880	1	100	—	—
PgL0011890	0.646833	100	—	—
PgL0011900	1	100	1	100
PgL0011910	1	100	—	—
PgL0011930	1	100	0.53125	99.35
PgL0011940	1	100	1	100
PgL0011950	1	100	1	100
PgL0011960	1	100	0.997636	100
PgL0011980	0.513131	100	0.831313	100
PgL0012000	0.79403	100	0.79403	100
PgL0012010	1	100	1	100
PgL0012050	0.773006	100	—	—
PgL0012070	1	100	1	100
PgL0012110	1	100	1	100
PgL0012130	1	100	0.522727	82.03
PgL0012140	1	100	—	—
PgL0012150	0.584977	100	0.584977	100
PgL0012160	0.548523	100	—	—
PgL0012170	0.581633	80.9	1	100
PgL0012180	1	100	1	100
PgL0012190	1	100	—	—
PgL0012200	0.619529	90.27	0.632997	100
PgL0012210	1	100	1	100
PgL0012220	0.560945	100	—	—
PgL0012230	1	100	—	—
PgL0012240	1	100	—	—
PgL0012250	0.781863	100	—	—
PgL0012260	0.873016	100	—	—
PgL0012270	0.822581	100	1	100
PgL0012280	1	100	0.748673	99.29
PgL0012290	0.602603	91.69	0.947948	90.71
PgL0012300	0.728033	100	1	100
PgL0012310	0.756014	100	0.756014	100
PgL0012320	1	100	1	99.95
PgL0012330	0.654971	100	—	—
PgL0012340	0.86532	99.81	—	—
PgL0012360	0.501543	99.85	—	—
PgL0012380	0.830645	100	—	—
PgL0012390	1	100	—	—
PgL0012400	0.922199	100	0.922199	100
PgL0012410	0.535714	100	—	—
PgL0012420	1	100	1	100
PgL0012430	0.768627	99.56	—	—
PgL0012440	1	100	1	100
PgL0012450	0.525114	100	1	99.89
PgL0012460	1	100	1	100
PgL0012470	0.980952	94.23	0.980952	94.23
PgL0012480	0.61194	90.19	0.61194	90.19
PgL0012490	1	92.55	—	—
PgL0012510	—	—	0.70073	100
PgL0012520	0.749183	97.06	0.723039	100
PgL0012540	0.559965	93.84	0.559965	92.07
PgL0012550	0.546616	100	0.546616	100
PgL0012560	1	100	1	100
PgL0012570	0.871949	100	—	—
PgL0012580	1	100	1	100
PgL0012590	1	100	1	100
PgL0012600	1	100	1	100
PgL0012610	1	100	1	100
PgL0012630	1	100	1	100
PgL0012640	0.734277	100	—	—
PgL0012650	1	100	1	100
PgL0012680	0.994911	92.84	—	—
PgL0012710	0.52963	90.21	0.52963	90.21
PgL0012730	1	100	—	—
PgL0012740	1	100	—	—
PgL0012760	0.519568	100	—	—
PgL0012770	1	100	—	—
PgL0012780	1	100	—	—
PgL0012790	1	100	1	100
PgL0012810	1	100	—	—
PgL0012820	0.994751	100	0.994751	100
PgL0012830	1	100	0.753515	99.89
PgL0012840	0.602996	100	0.602996	100
PgL0012850	1	100	0.642181	100
PgL0012860	—	—	0.52329	99.58
PgL0012880	1	99.62	1	99.96
PgL0012890	0.57541	100	1	99.96
PgL0012900	0.896175	93.41	0.896175	93.41
PgL0012910	0.699308	100	0.699308	100
PgL0012930	1	100	0.55253	99.83
PgL0012950	1	100	1	100
PgL0012980	0.986928	100	—	—
PgL0012990	0.850604	100	—	—
PgL0013000	0.622153	100	1	100
PgL0013010	0.968719	96.11	0.968719	100
PgL0013040	1	100	1	100
PgL0013060	0.510152	100	—	—
PgL0013080	—	—	1	100
PgL0013090	0.541333	100	0.541333	100
PgL0013100	1	99.53	—	—
PgL0013120	0.858513	99.16	—	—
PgL0013130	0.595745	97.82	—	—
PgL0013140	0.616239	95.01	—	—
PgL0013150	0.571429	100	1	100
PgL0013190	0.913793	100	—	—
PgL0013210	0.668889	100	—	—
PgL0013220	0.662222	100	—	—
PgL0013230	0.689815	100	—	—
PgL0013240	0.662222	100	—	—
PgL0013250	0.662222	100	—	—
PgL0013270	1	100	0.99154	100
PgL0013280	0.929548	100	0.908517	100
PgL0013290	0.637209	100	0.637209	100
PgL0013300	1	100	1	100
PgL0013310	1	100	1	100
PgL0013320	1	100	—	—
PgL0013330	0.531915	97.67	0.531915	100
PgL0013360	1	100	—	—
PgL0013370	1	100	1	100
PgL0013380	1	100	1	100
PgL0013390	0.523277	100	—	—
PgL0013400	1	100	—	—
PgL0013410	1	100	1	100
PgL0013420	1	100	—	—
PgL0013460	0.707101	100	—	—
PgL0013470	0.925566	87.71	—	—
PgL0013510	0.62578	100	—	—
PgL0013540	1	100	1	100
PgL0013580	0.981095	100	—	—
PgL0013590	—	—	0.961223	98.6
PgL0013600	0.883495	100	1	100
PgL0013610	1	100	1	99.97
PgL0013620	1	100	1	100
PgL0013640	0.833333	94.13	0.833333	94.13
PgL0013670	1	100	—	—
PgL0013700	0.575321	100	0.575321	100
PgL0013710	1	100	1	100
PgL0013720	1	100	—	—
PgL0013730	0.643678	100	—	—
PgL0013750	0.638095	100	0.638095	100
PgL0013770	1	100	—	—
PgL0013820	—	—	0.554577	99.74
PgL0013830	0.596855	92.78	0.600191	90.7
PgL0013840	1	100	1	100
PgL0013850	1	100	—	—
PgL0013860	0.650794	100	0.650794	100
PgL0013870	0.993684	100	0.993684	100
PgL0013880	0.717865	100	0.717865	100
PgL0013890	0.59127	100	0.59127	100
PgL0013900	0.633094	99.62	—	—
PgL0013910	1	100	1	100
PgL0013920	0.512524	100	0.822736	99.22
PgL0013930	1	99.94	—	—
PgL0013940	—	—	0.52591	87.29
PgL0013950	—	—	0.719424	89.67
PgL0013960	1	91.59	1	100
PgL0013990	1	100	1	100
PgL0014000	1	100	1	100
PgL0014010	0.85654	100	—	—
PgL0014020	1	100	—	—
PgL0014030	0.991718	94.99	1	100
PgL0014040	1	92.13	1	100
PgL0014050	1	100	—	—
PgL0014060	0.995402	100	—	—
PgL0014070	0.828029	100	1	99.97
PgL0014080	1	100	—	—
PgL0014100	1	100	1	100
PgL0014130	0.74652	100	0.74652	100
PgL0014140	0.85956	100	—	—
PgL0014160	0.722374	100	0.722374	100
PgL0014170	1	100	1	100
PgL0014200	1	100	1	100
PgL0014210	0.959589	100	0.561352	100
PgL0014220	0.956897	92.49	—	—
PgL0014280	0.982993	84.83	0.666667	87.24
PgL0014290	0.587317	99.97	—	—
PgL0014300	1	100	—	—
PgL0014310	0.788779	100	—	—
PgL0014320	0.766323	90.13	—	—
PgL0014330	1	95.79	—	—
PgL0014370	—	—	0.515251	81.82
PgL0014380	1	96.07	—	—
PgL0014390	0.669271	100	—	—
PgL0014400	1	100	—	—
PgL0014440	1	100	—	—
PgL0014450	1	100	—	—
PgL0014460	1	100	1	100
PgL0014470	—	—	0.9525	99.09
PgL0014480	0.907715	99.84	1	99.8
PgL0014490	0.695175	100	0.695175	100
PgL0014500	0.864583	100	0.864583	100
PgL0014520	0.544928	100	—	—
PgL0014530	0.510463	97.66	—	—
PgL0014560	0.666667	100	0.51626	85.83
PgL0014600	0.754386	78.56	—	—
PgL0014650	0.982639	85.87	—	—
PgL0014680	0.537037	89.66	0.537037	89.66
PgL0014690	0.522989	97.65	1	100
PgL0014700	1	100	1	100
PgL0014710	1	100	1	100
PgL0014720	—	—	1	100
PgL0014730	0.947368	98.75	1	100
PgL0014740	0.911985	100	—	—
PgL0014750	1	100	1	100
PgL0014760	1	100	1	100
PgL0014770	—	—	1	100
PgL0014790	1	100	1	100
PgL0014800	0.566667	100	—	—
PgL0014810	0.539146	100	1	99.94
PgL0014830	1	100	1	100
PgL0014890	0.632576	100	—	—
PgL0014900	1	100	—	—
PgL0014910	1	100	1	100
PgL0014920	1	100	1	100
PgL0014930	0.706667	100	1	100
PgL0014940	0.623543	84.86	0.623543	85.42
PgL0014950	0.532438	84.65	0.532438	84.65
PgL0014960	0.891266	94.3	1	100
PgL0014970	0.716895	89.41	1	99.77
PgL0014980	0.854222	87.72	1	100
PgL0015000	0.577465	88.89	0.577465	88.89
PgL0015040	0.926606	100	1	100
PgL0015060	1	100	—	—
PgL0015080	0.553236	93.08	1	100
PgL0015090	0.989922	96.09	—	—
PgL0015110	1	100	1	100
PgL0015120	0.82509	88.77	1	100
PgL0015130	1	100	1	100
PgL0015140	1	100	1	100
PgL0015150	0.585145	100	—	—
PgL0015160	0.618519	100	0.618519	100
PgL0015180	0.617284	100	—	—
PgL0015190	0.891892	100	0.891892	100
PgL0015200	0.886286	100	—	—
PgL0015220	0.517677	100	0.560606	100
PgL0015240	0.552553	96.2	0.552553	96.2
PgL0015270	1	100	1	100
PgL0015290	1	100	1	100
PgL0015310	1	100	1	100
PgL0015330	1	100	1	100
PgL0015340	0.753086	100	0.753086	100
PgL0015350	0.630342	100	1	100
PgL0015360	0.692982	84.58	1	100
PgL0015370	1	100	1	100
PgL0015380	0.965686	100	0.965686	100
PgL0015390	0.98686	80.74	1	100
PgL0015420	1	100	1	100
PgL0015430	1	98.72	1	98.72
PgL0015440	1	100	0.699005	78.29
PgL0015450	0.892361	100	—	—
PgL0015460	0.984127	100	—	—
PgL0015480	1	100	1	100
PgL0015490	1	100	—	—
PgL0015510	1	100	—	—
PgL0015540	1	100	—	—
PgL0015550	1	100	—	—
PgL0015600	0.613069	80	0.613069	80
PgL0015640	0.531571	100	—	—
PgL0015650	0.88014	100	1	100
PgL0015660	0.755602	100	1	100
PgL0015670	1	100	1	100
PgL0015690	0.899543	97.46	0.899543	97.46
PgL0015710	0.676819	100	0.676819	100
PgL0015730	1	100	1	100
PgL0015740	1	100	1	100
PgL0015760	0.532964	100	0.790819	99.84
PgL0015770	1	100	1	100
PgL0015790	0.520352	100	—	—
PgL0015800	1	100	—	—
PgL0015810	1	100	—	—
PgL0015820	0.886621	86.58	—	—
PgL0015830	1	100	1	100
PgL0015840	0.83367	100	0.83367	100
PgL0015850	1	100	—	—
PgL0015870	0.76779	100	—	—
PgL0015880	0.540757	100	0.840611	100
PgL0015910	1	100	1	100
PgL0015920	0.868192	78.92	1	100
PgL0015930	0.777778	77.48	—	—
PgL0015960	0.846154	87.09	—	—
PgL0015980	1	100	—	—
PgL0016000	1	100	0.930757	100
PgL0016010	0.686703	83.47	0.93139	83.77
PgL0016020	1	100	1	100
PgL0016030	0.5	100	0.5	100
PgL0016040	0.939236	100	0.939236	100
PgL0016050	1	99.95	0.606108	100
PgL0016060	0.855243	100	1	100
PgL0016070	1	100	—	—
PgL0016090	0.838462	98.47	—	—
PgL0016100	0.56048	99.84	—	—
PgL0016120	0.719355	99.85	0.990323	100
PgL0016130	0.586595	99.8	0.586595	100
PgL0016140	0.736508	100	0.935714	100
PgL0016150	1	100	—	—
PgL0016160	0.577007	100	—	—
PgL0016170	0.928105	99.93	—	—
PgL0016180	1	100	—	—
PgL0016190	0.514382	79.93	—	—
PgL0016210	0.522388	90.57	—	—
PgL0016220	0.717796	87.53	—	—
PgL0016230	—	—	1	100
PgL0016240	1	100	—	—
PgL0016250	1	100	—	—
PgL0016260	0.722222	98.6	—	—
PgL0016270	1	100	—	—
PgL0016280	0.519608	100	—	—
PgL0016320	0.90719	100	1	100
PgL0016330	1	100	1	100
PgL0016340	1	100	1	100
PgL0016360	0.644444	100	0.583333	100
PgL0016370	1	99.93	1	99.93
PgL0016400	0.967213	100	0.967213	99.96
PgL0016410	0.520188	100	0.520188	100
PgL0016420	0.697595	92.61	—	—
PgL0016440	0.973958	95.19	—	—
PgL0016450	0.551724	100	—	—
PgL0016460	1	100	—	—
PgL0016470	0.831991	100	—	—
PgL0016480	0.646701	100	—	—
PgL0016490	1	100	1	100
PgL0016510	1	100	—	—
PgL0016520	—	—	1	99.89
PgL0016530	0.823691	100	0.823691	100
PgL0016550	0.555787	99.94	—	—
PgL0016560	1	99.76	1	100
PgL0016570	0.529347	97.28	0.529347	97.28
PgL0016580	1	100	—	—
PgL0016590	1	99.95	—	—
PgL0016600	0.546875	100	—	—
PgL0016630	1	100	1	99.9
PgL0016640	0.731638	100	1	99.86
PgL0016650	1	99.67	—	—
PgL0016660	0.975331	90.13	0.975331	90.13
PgL0016670	1	100	1	100
PgL0016680	0.631206	79.49	0.870567	97.35
PgL0016690	0.995465	92.71	—	—
PgL0016700	1	100	1	100
PgL0016710	0.533333	97.79	0.533333	97.79
PgL0016730	1	99.96	—	—
PgL0016770	1	100	1	100
PgL0016780	0.596491	100	—	—
PgL0016790	0.598659	100	—	—
PgL0016800	1	100	—	—
PgL0016810	0.68932	96.48	1	100
PgL0016820	—	—	0.604444	91.47
PgL0016840	0.802867	100	—	—
PgL0016850	0.757422	99.89	—	—
PgL0016860	0.91896	100	—	—
PgL0016870	1	100	1	99.8
PgL0016880	0.525166	100	0.991453	99.86
PgL0016890	0.849057	98.52	0.81761	98.08
PgL0016900	0.699554	99.29	—	—
PgL0016910	0.575326	100	1	100
PgL0016920	0.614943	100	0.614943	100
PgL0016940	1	99.95	1	99.95
PgL0016970	0.579439	81.18	—	—
PgL0016980	1	100	—	—
PgL0016990	0.875803	100	0.875803	100
PgL0017000	0.996716	100	1	99.84
PgL0017010	0.778788	100	—	—
PgL0017030	0.736467	88.03	—	—
PgL0017040	0.81592	100	—	—
PgL0017060	0.981183	95.9	—	—
PgL0017070	0.64087	98.86	—	—
PgL0017120	0.689552	99.13	1	99.9
PgL0017130	1	100	1	100
PgL0017140	1	100	—	—
PgL0017150	0.546577	100	—	—
PgL0017160	1	100	1	100
PgL0017180	1	100	1	99.67
PgL0017190	0.62457	88.17	0.62457	88.17
PgL0017200	1	99.91	1	100
PgL0017210	0.545833	82.44	—	—
PgL0017250	—	—	0.637475	100
PgL0017260	1	100	1	100
PgL0017270	0.523743	100	—	—
PgL0017280	0.531079	100	—	—
PgL0017290	0.638298	100	—	—
PgL0017300	1	95.14	1	100
PgL0017310	1	100	1	100
PgL0017320	1	100	—	—
PgL0017330	0.905229	88.81	—	—
PgL0017340	0.784983	83.19	—	—
PgL0017360	1	100	1	100
PgL0017380	1	99.92	1	99.92
PgL0017390	1	100	—	—
PgL0017400	1	100	—	—
PgL0017420	0.990113	100	—	—
PgL0017430	0.821256	100	—	—
PgL0017440	0.933735	99.57	0.933735	99.57
PgL0017450	1	100	0.929598	99.85
PgL0017460	1	100	0.592199	100
PgL0017470	0.704215	100	1	100
PgL0017480	1	100	1	100
PgL0017490	—	—	0.914072	100
PgL0017500	1	100	1	100
PgL0017510	0.542373	88.02	—	—
PgL0017520	1	100	1	100
PgL0017570	0.936275	100	—	—
PgL0017580	0.641208	100	0.663114	100
PgL0017590	0.964444	100	—	—
PgL0017610	1	100	1	100
PgL0017620	0.682099	100	0.682099	100
PgL0017660	—	—	0.50499	99.76
PgL0017700	0.522001	100	—	—
PgL0017710	1	100	—	—
PgL0017730	1	100	1	100
PgL0017740	1	99.86	—	—
PgL0017760	1	100	1	100
PgL0017770	0.502203	85.38	0.502203	84.8
PgL0017780	0.5898	89.97	—	—
PgL0017790	0.585608	82.77	—	—
PgL0017800	0.559701	81.78	—	—
PgL0017820	0.688691	99.88	—	—
PgL0017830	1	99.84	0.790244	79.47
PgL0017870	0.581349	100	—	—
PgL0017880	1	100	1	99.93
PgL0017890	0.941562	100	0.941562	99.87
PgL0017960	1	100	—	—
PgL0017970	1	100	1	100
PgL0017980	0.862191	100	—	—
PgL0017990	1	100	—	—
PgL0018000	1	100	—	—
PgL0018010	0.532051	100	—	—
PgL0018030	0.574468	100	0.574468	100
PgL0018070	1	100	1	100
PgL0018080	—	—	0.991189	100
PgL0018090	1	100	1	100
PgL0018100	1	100	1	100
PgL0018110	1	99.93	1	100
PgL0018120	0.602446	100	—	—
PgL0018130	1	99.88	1	100
PgL0018160	0.623498	100	—	—
PgL0018170	0.933512	96.27	—	—
PgL0018200	0.505995	90.52	—	—
PgL0018210	0.934404	99.9	—	—
PgL0018220	0.563147	86.03	1	100
PgL0018230	0.52349	99.57	—	—
PgL0018240	0.826511	100	1	99.95
PgL0018250	0.913333	100	—	—
PgL0018260	0.657321	100	—	—
PgL0018270	0.816667	93.47	—	—
PgL0018290	0.583333	100	—	—
PgL0018320	0.666667	85.9	—	—
PgL0018330	0.688272	99.85	0.957819	100
PgL0018340	1	100	—	—
PgL0018430	—	—	0.883459	100
PgL0018440	1	100	1	100
PgL0018460	0.600448	100	—	—
PgL0018480	1	100	1	99.96
PgL0018500	1	100	1	100
PgL0018520	1	100	1	100
PgL0018530	0.785311	86.33	—	—
PgL0018540	0.899132	100	1	100
PgL0018550	0.525114	81.74	0.525114	81.74
PgL0018560	0.890838	100	0.88694	100
PgL0018570	—	—	1	100
PgL0018580	0.762626	95.14	0.762626	95.14
PgL0018590	0.624153	100	1	100
PgL0018610	0.762319	86.67	1	100
PgL0018620	0.960396	91.86	1	100
PgL0018640	0.61708	81.7	—	—
PgL0018660	0.851351	93.83	0.857143	98.96
PgL0018670	1	100	1	100
PgL0018680	1	100	1	100
PgL0018690	0.630631	84.83	0.630631	84.83
PgL0018720	—	—	0.76	79.95
PgL0018730	0.528302	82.62	0.528302	82.62
PgL0018750	0.507071	100	—	—
PgL0018760	1	100	1	100
PgL0018770	0.625098	100	1	100
PgL0018780	0.524096	100	—	—
PgL0018790	0.675955	100	0.675955	100
PgL0018800	1	100	0.975146	100
PgL0018810	0.627083	100	—	—
PgL0018820	1	100	—	—
PgL0018830	1	100	—	—
PgL0018840	1	100	—	—
PgL0018850	0.701577	100	—	—
PgL0018860	0.5	100	—	—
PgL0018870	1	100	1	100
PgL0018880	1	100	—	—
PgL0018900	0.769053	100	0.886836	99.91
PgL0018920	1	100	1	100
PgL0018930	0.697279	88.78	—	—
PgL0018950	1	100	0.936364	100
PgL0018960	1	100	0.949087	100
PgL0018980	0.780952	84.97	0.780952	84.97
PgL0018990	1	100	0.973009	100
PgL0019000	0.895238	100	—	—
PgL0019020	1	100	1	100
PgL0019040	1	100	—	—
PgL0019050	1	100	—	—
PgL0019060	1	90.48	1	90.48
PgL0019070	0.597701	100	—	—
PgL0019080	1	99.88	1	99.88
PgL0019090	1	100	1	100
PgL0019110	1	100	1	100
PgL0019120	0.97744	100	0.97744	100
PgL0019130	1	100	1	100
PgL0019140	1	100	1	99.86
PgL0019160	0.939683	84.8	—	—
PgL0019170	0.667653	97.19	—	—
PgL0019200	1	100	1	100
PgL0019210	0.926895	100	0.926895	100
PgL0019220	0.649306	100	0.649306	100
PgL0019230	0.941063	90	0.941063	90.66
PgL0019240	0.526171	83.25	0.526171	83.25
PgL0019270	1	99.18	1	100
PgL0019280	0.512821	79.5	—	—
PgL0019290	1	100	1	100
PgL0019310	0.567901	79.71	—	—
PgL0019330	1	100	1	100
PgL0019340	1	100	—	—
PgL0019350	0.672932	100	0.672932	100
PgL0019360	0.917834	100	—	—
PgL0019390	0.747838	99.91	—	—
PgL0019410	0.912621	100	—	—
PgL0019420	1	100	—	—
PgL0019460	0.97561	94.5	0.97561	94.34
PgL0019470	1	100	—	—
PgL0019480	0.935696	84.71	—	—
PgL0019520	0.844961	100	—	—
PgL0019530	0.568872	99.63	1	99.46
PgL0019560	0.522337	93.42	—	—
PgL0019600	1	100	1	100
PgL0019620	0.856209	99.75	1	100
PgL0019650	0.819315	99.62	—	—
PgL0019670	1	100	1	100
PgL0019690	0.552288	80.77	—	—
PgL0019740	1	100	1	100
PgL0019750	0.936674	100	1	100
PgL0019760	0.591241	95.14	0.545012	91.67
PgL0019780	0.755126	100	1	99.71
PgL0019790	0.928125	100	0.928125	100
PgL0019810	0.979675	100	0.979675	100
PgL0019820	1	100	1	100
PgL0019850	1	100	1	100
PgL0019860	0.517677	97.07	0.517677	97.07
PgL0019890	0.870627	100	—	—
PgL0019900	0.736782	100	0.736782	100
PgL0019920	0.994832	93.25	0.994832	92.99
PgL0019940	0.760234	86.15	0.754386	100
PgL0019960	0.801498	93.93	—	—
PgL0019970	0.608527	94.9	—	—
PgL0020010	1	100	1	99.71
PgL0020020	1	100	—	—
PgL0020030	1	100	0.8875	87.79
PgL0020040	1	99.17	0.8875	88.73
PgL0020050	0.860697	100	0.935323	100
PgL0020070	1	100	—	—
PgL0020080	1	100	—	—
PgL0020090	0.524638	100	—	—
PgL0020150	0.657837	100	0.580574	78.71
PgL0020160	0.739583	100	—	—
PgL0020170	1	100	1	100
PgL0020180	—	—	1	100
PgL0020190	0.947279	88.69	0.947279	88.69
PgL0020200	0.65625	89.54	0.65625	89.54
PgL0020210	0.646893	86.9	0.646893	86.9
PgL0020240	1	100	1	100
PgL0020250	1	94.31	—	—
PgL0020270	0.546667	100	0.546667	100
PgL0020280	1	100	0.95326	100
PgL0020290	0.601307	100	1	100
PgL0020300	0.577193	100	0.826316	99.79
PgL0020320	1	100	1	100
PgL0020340	1	100	—	—
PgL0020360	1	100	1	98.95
PgL0020370	1	100	—	—
PgL0020390	0.743961	100	1	100
PgL0020410	0.607485	100	—	—
PgL0020460	0.730159	91.34	—	—
PgL0020530	0.700324	100	—	—
PgL0020540	1	100	1	100
PgL0020550	0.817115	100	1	99.72
PgL0020560	0.67619	97.18	—	—
PgL0020570	—	—	1	99.94
PgL0020610	0.980159	93.93	—	—
PgL0020620	0.934343	90.54	—	—
PgL0020630	0.936937	90.62	—	—
PgL0020640	0.59693	100	—	—
PgL0020650	0.994819	93.06	—	—
PgL0020660	0.996	92.27	—	—
PgL0020680	1	100	—	—
PgL0020690	1	100	—	—
PgL0020700	1	100	—	—
PgL0020710	0.765931	100	1	100
PgL0020720	0.514556	82.77	—	—
PgL0020800	0.712522	94.31	—	—
PgL0020820	0.857749	93.81	—	—
PgL0020830	0.744108	84.3	—	—
PgL0020840	0.510965	100	—	—
PgL0020850	1	100	1	100
PgL0020900	0.553991	97.74	—	—
PgL0020930	0.985724	100	—	—
PgL0020940	0.513333	86.36	—	—
PgL0020950	0.960784	84.14	0.995475	93.64
PgL0020960	0.699187	93.02	—	—
PgL0021070	0.575456	97.41	—	—
PgL0021100	0.532675	100	—	—
PgL0021110	1	87.25	1	100
PgL0021120	0.582583	98.45	—	—
PgL0021130	0.506823	95.77	—	—
PgL0021140	0.514286	96.91	—	—
PgL0021150	0.55814	97.22	—	—
PgL0021170	0.791842	98.22	—	—
PgL0021180	0.727669	89.54	0.727669	89.54
PgL0021190	0.961905	94.1	0.961905	94.1
PgL0021200	0.998509	92.57	1	99.96
PgL0021210	0.973684	88.29	—	—
PgL0021220	0.6875	87.88	—	—
PgL0021230	0.595661	93.71	—	—
PgL0021240	0.593625	98.66	—	—
PgL0021260	0.725827	100	—	—
PgL0021270	0.931373	91.32	0.931373	91.32
PgL0021280	0.528226	99.87	—	—
PgL0021290	0.767901	100	—	—
PgL0021300	1	100	1	100
PgL0021320	0.525456	92.55	—	—
PgL0021370	1	93.73	—	—
PgL0021390	0.53105	100	1	99.95
PgL0021440	0.62963	100	—	—
PgL0021450	0.856615	99.91	—	—
PgL0021460	1	100	1	99.67
PgL0021470	0.682093	93.41	—	—
PgL0021500	1	98.74	1	100
PgL0021510	—	—	0.601615	100
PgL0021520	0.759693	99.97	—	—
PgL0021530	0.935754	100	0.877095	100
PgL0021550	0.684524	99.96	0.914502	99.97
PgL0021580	0.944984	97.6	—	—
PgL0021590	1	100	1	100
PgL0021620	0.666667	100	—	—
PgL0021630	1	100	1	100
PgL0021640	0.676692	100	0.614035	84.68
PgL0021650	0.887781	100	0.885287	100
PgL0021660	0.556187	100	0.953914	79.95
PgL0021670	0.570988	100	0.598765	100
PgL0021720	0.535294	100	—	—
PgL0021760	1	100	1	100
PgL0021770	0.519651	80.17	—	—
PgL0021780	0.545723	96.22	—	—
PgL0021790	0.524752	99.37	0.554455	100
PgL0021800	0.817181	100	—	—
PgL0021810	0.772727	100	0.772727	100
PgL0021820	0.548434	100	—	—
PgL0021830	1	99.92	1	100
PgL0021850	—	—	0.861111	100
PgL0021860	0.512671	89.73	0.768031	88.86
PgL0021880	0.928512	100	0.928512	100
PgL0021890	1	99.94	1	100
PgL0021950	1	100	1	99.85
PgL0021960	1	100	1	100
PgL0021980	0.638889	99.8	—	—
PgL0022000	1	100	1	100
PgL0022010	1	100	—	—
PgL0022040	1	100	1	100
PgL0022060	1	100	1	99.9
PgL0022070	1	100	1	99.68
PgL0022080	0.623333	89.84	0.623333	89.84
PgL0022090	0.902213	99.92	—	—
PgL0022100	0.813559	100	—	—
PgL0022110	1	100	—	—
PgL0022120	1	100	1	100
PgL0022130	1	100	1	100
PgL0022140	1	100	1	99.85
PgL0022150	0.880952	93.05	—	—
PgL0022160	0.532922	93.05	—	—
PgL0022170	1	100	—	—
PgL0022180	1	100	—	—
PgL0022190	0.646396	100	0.646396	100
PgL0022200	0.818635	99.94	0.927753	99.95
PgL0022230	0.599112	100	—	—
PgL0022250	0.59068	82.42	0.69813	82.65
PgL0022260	0.973875	100	0.973875	100
PgL0022280	0.76626	99.73	—	—
PgL0022290	0.569307	100	—	—
PgL0022310	0.844444	99.51	—	—
PgL0022320	0.652047	100	—	—
PgL0022350	0.517007	93.86	—	—
PgL0022370	0.57265	92.91	0.715812	92.84
PgL0022390	1	100	—	—
PgL0022400	0.606589	94.89	0.643411	93.39
PgL0022410	0.600629	94.76	0.977987	95.18
PgL0022430	0.873068	99.37	1	100
PgL0022440	0.51341	98.88	1	100
PgL0022450	0.744224	81.49	—	—
PgL0022460	0.587879	93.81	—	—
PgL0022490	1	100	—	—
PgL0022540	0.548098	99.8	—	—
PgL0022550	1	100	1	100
PgL0022560	0.634033	90.07	—	—
PgL0022570	0.645688	84.48	—	—
PgL0022580	1	100	1	100
PgL0022590	1	100	1	100
PgL0022610	1	100	1	100
PgL0022620	1	100	1	100
PgL0022630	0.664626	100	0.926531	100
PgL0022640	1	100	—	—
PgL0022670	0.627329	84.16	—	—
PgL0022680	0.99204	93.68	—	—
PgL0022690	0.715493	81.23	—	—
PgL0022700	0.572797	100	—	—
PgL0022710	0.701754	100	—	—
PgL0022760	0.928571	99.57	—	—
PgL0022770	0.725546	100	—	—
PgL0022790	1	100	1	100
PgL0022820	0.562963	100	0.562963	100
PgL0022830	0.868687	100	0.868687	100
PgL0022850	0.674603	94.12	0.674603	93.96
PgL0022860	0.992157	92.89	0.537255	81.02
PgL0022870	1	100	1	100
PgL0022910	0.91247	100	0.91247	100
PgL0022920	0.633028	88.41	—	—
PgL0022940	0.641414	90.55	1	100
PgL0022950	0.631659	100	0.631659	100
PgL0022960	1	100	1	100
PgL0022970	0.59232	100	0.984477	100
PgL0022990	0.647362	100	0.647362	100
PgL0023000	1	100	—	—
PgL0023020	1	88.18	1	87.76
PgL0023030	1	100	1	99.52
PgL0023040	0.95277	100	0.95277	100
PgL0023050	0.892473	83.53	—	—
PgL0023060	—	—	0.550769	100
PgL0023070	1	100	1	99.95
PgL0023090	1	100	—	—
PgL0023110	1	100	1	100
PgL0023120	0.899598	100	—	—
PgL0023150	1	100	1	100
PgL0023160	—	—	0.782726	100
PgL0023180	0.75827	98.66	—	—
PgL0023190	0.567682	88.58	0.567682	88.58
PgL0023230	0.91954	85.5	0.91954	85.5
PgL0023240	0.85	100	0.723333	83.41
PgL0023250	0.858283	100	—	—
PgL0023300	0.726737	85.58	—	—
PgL0023320	0.989341	100	—	—
PgL0023330	1	99.96	—	—
PgL0023360	0.916717	99.98	—	—
PgL0023370	1	99.98	—	—
PgL0023390	0.560472	88.95	—	—
PgL0023400	0.506927	100	0.506927	100
PgL0023450	0.698925	100	—	—
PgL0023540	0.980803	91.64	—	—
PgL0023550	0.764912	88.53	0.764912	88.53
PgL0023560	1	94.94	—	—
PgL0023570	0.919854	95.05	—	—
PgL0023600	0.877551	97.87	—	—
PgL0023610	1	99.44	—	—
PgL0023700	0.718876	100	—	—
PgL0023710	0.877551	98.26	—	—
PgL0023720	1	100	1	100
PgL0023740	—	—	1	99.86
PgL0023750	—	—	0.931298	99.73
PgL0023760	0.629921	83.4	—	—
PgL0023770	0.823045	100	1	100
PgL0023780	0.7114	100	—	—
PgL0023790	0.845574	100	0.845574	100
PgL0023810	1	100	—	—
PgL0023830	0.804124	99.91	0.894845	99.85
PgL0023840	0.795649	99.9	1	99.69
PgL0023850	0.578125	100	0.578125	100
PgL0023890	1	100	—	—
PgL0023910	1	99.1	1	99.76
PgL0023920	0.535147	99.58	—	—
PgL0023930	0.526042	100	0.526042	99.5
PgL0023950	0.862991	94.68	—	—
PgL0023960	1	99.49	—	—
PgL0023970	1	100	1	100
PgL0024030	—	—	0.520833	100
PgL0024040	0.867449	99.95	1	100
PgL0024050	1	100	—	—
PgL0024060	1	100	0.528986	100
PgL0024070	1	100	0.936084	100
PgL0024090	1	100	—	—
PgL0024100	1	100	1	100
PgL0024130	1	99.82	1	99.82
PgL0024140	0.561475	100	—	—
PgL0024150	0.976471	89.56	—	—
PgL0024170	0.859649	100	0.859649	100
PgL0024200	1	100	1	100
PgL0024210	0.786634	99.9	0.786634	99.9
PgL0024220	0.5218	88.41	—	—
PgL0024230	0.64539	96.17	1	100
PgL0024240	0.655018	97.13	1	99.91
PgL0024280	1	100	1	100
PgL0024290	1	100	1	100
PgL0024330	—	—	0.543812	100
PgL0024370	1	100	0.8	100
PgL0024380	0.799645	100	—	—
PgL0024390	0.729825	100	—	—
PgL0024400	0.555138	100	0.555138	100
PgL0024440	0.954106	97.97	—	—
PgL0024450	0.518519	99.83	—	—
PgL0024460	0.643564	100	—	—
PgL0024550	0.638298	100	—	—
PgL0024560	0.703907	87.16	—	—
PgL0024580	0.650327	98.99	0.650327	100
PgL0024630	0.761261	82.25	—	—
PgL0024640	—	—	1	100
PgL0024650	0.779661	81.16	—	—
PgL0024660	0.790323	87.76	—	—
PgL0024720	0.667492	95.68	—	—
PgL0024770	0.709571	83.72	0.709571	83.72
PgL0024780	0.93722	100	0.93722	100
PgL0024790	0.816166	80.63	0.816166	80.63
PgL0024800	0.986607	83.78	0.991071	92.04
PgL0024840	1	100	—	—
PgL0024870	1	100	—	—
PgL0024890	0.974702	85.11	0.995536	95.74
PgL0024900	0.986607	84.23	1	99.85
PgL0024920	0.857357	80.39	—	—
PgL0024930	0.986607	84.38	1	99.85
PgL0024940	0.986607	84.53	1	99.4
PgL0024960	0.981818	88.89	—	—
PgL0024970	1	100	—	—
PgL0024980	1	100	1	100
PgL0025000	0.876344	100	0.876344	100
PgL0025010	0.929664	100	1	100
PgL0025020	1	99.9	—	—
PgL0025030	—	—	0.52381	100
PgL0025040	0.767025	100	—	—
PgL0025050	1	100	—	—
PgL0025060	1	100	1	100
PgL0025070	1	100	1	100
PgL0025080	1	99.98	—	—
PgL0025100	0.85074	99.8	—	—
PgL0025130	0.648762	100	—	—
PgL0025140	0.519351	100	1	100
PgL0025150	1	99.97	0.577721	100
PgL0025170	1	97.2	1	100
PgL0025180	0.797753	97.65	0.797753	99.77
PgL0025190	1	100	1	100
PgL0025200	1	100	1	100
PgL0025210	—	—	0.559598	100
PgL0025220	1	87.17	—	—
PgL0025240	0.524055	91.8	1	99.31
PgL0025250	0.527387	100	1	90.33
PgL0025260	0.709948	99.82	—	—
PgL0025270	1	100	—	—
PgL0025280	0.564972	83.75	0.991525	100
PgL0025290	—	—	0.668699	100
PgL0025300	1	100	1	99.92
PgL0025310	1	100	1	100
PgL0025320	0.658667	100	—	—
PgL0025340	0.762063	100	0.762063	100
PgL0025350	0.964962	99.8	—	—
PgL0025380	0.572513	81.43	0.572513	81.46
PgL0025390	1	98.04	—	—
PgL0025400	0.732026	100	—	—
PgL0025410	1	85.71	—	—
PgL0025420	1	99.9	—	—
PgL0025430	0.840063	80.81	—	—
PgL0025450	1	99.81	1	99.81
PgL0025460	1	100	1	100
PgL0025480	0.803498	100	—	—
PgL0025490	0.738589	100	—	—
PgL0025500	1	100	—	—
PgL0025510	1	100	—	—
PgL0025520	1	100	—	—
PgL0025550	1	99.73	1	99.2
PgL0025560	1	96.5	1	100
PgL0025570	1	100	—	—
PgL0025580	1	100	1	100
PgL0025590	0.613014	100	1	100
PgL0025610	1	100	—	—
PgL0025640	0.677083	79.62	0.677083	90.38
PgL0025650	1	100	—	—
PgL0025660	1	100	1	100
PgL0025670	1	100	—	—
PgL0025680	—	—	1	100
PgL0025690	0.530303	100	—	—
PgL0025700	1	100	—	—
PgL0025710	0.626612	100	0.684997	100
PgL0025740	0.670303	85.49	—	—
PgL0025750	0.565537	89.41	0.627684	100
PgL0025760	0.693694	99.35	—	—
PgL0025770	0.817708	93.63	—	—
PgL0025790	0.692308	99.56	1	100
PgL0025800	0.692308	95.86	1	100
PgL0025830	0.511628	84.55	—	—
PgL0025840	0.500569	100	—	—
PgL0025850	1	100	—	—
PgL0025870	1	100	—	—
PgL0025900	0.86192	83.85	—	—
PgL0025910	0.86192	84.11	—	—
PgL0025920	1	100	—	—
PgL0025950	0.630513	81.79	—	—
PgL0025970	—	—	1	100
PgL0025980	—	—	0.546296	94.77
PgL0026020	0.575921	100	—	—
PgL0026030	1	100	—	—
PgL0026070	1	100	—	—
PgL0026080	0.635135	100	—	—
PgL0026090	—	—	1	100
PgL0026100	0.505602	99.72	1	100
PgL0026110	0.606607	99.63	—	—
PgL0026120	0.560624	87.53	—	—
PgL0026170	0.801058	100	0.801058	99.98
PgL0026180	0.984405	100	—	—
PgL0026190	0.623722	100	1	99.39
PgL0026200	0.78481	100	1	100
PgL0026230	0.78481	95.16	1	95.57
PgL0026240	0.61194	100	—	—
PgL0026250	0.576613	83.45	—	—
PgL0026270	0.935389	86.66	1	95.3
PgL0026300	0.549801	100	1	100
PgL0026310	0.765189	100	—	—
PgL0026320	1	100	0.627113	100
PgL0026330	0.630197	82.01	—	—
PgL0026340	1	100	—	—
PgL0026350	1	100	1	100
PgL0026360	1	100	1	100
PgL0026370	0.808824	100	0.686275	100
PgL0026380	0.583333	86.49	—	—
PgL0026410	—	—	0.654224	99.9
PgL0026420	0.750538	100	0.750538	100
PgL0026430	0.688889	99.54	—	—
PgL0026440	—	—	0.541757	99.93
PgL0026450	1	100	—	—
PgL0026460	1	100	1	100
PgL0026470	0.828179	94.82	0.828179	94.82
PgL0026480	0.680412	100	1	100
PgL0026490	1	100	1	100
PgL0026500	0.642512	100	0.574879	88.24
PgL0026520	1	100	1	100
PgL0026540	0.779915	100	0.779915	100
PgL0026560	0.903846	87.23	1	100
PgL0026580	1	100	1	100
PgL0026590	0.71954	100	—	—
PgL0026600	—	—	0.603741	93.85
PgL0026610	0.619835	95.78	—	—
PgL0026630	0.671883	100	1	100
PgL0026640	1	100	1	100
PgL0026650	1	95.01	—	—
PgL0026660	0.739316	99.86	—	—
PgL0026680	0.962801	85.53	—	—
PgL0026690	1	100	—	—
PgL0026700	1	100	1	100
PgL0026710	0.567521	99.7	—	—
PgL0026720	—	—	0.535625	100
PgL0026730	0.929041	100	—	—
PgL0026740	0.746032	99.81	—	—
PgL0026750	—	—	0.616162	100
PgL0026760	—	—	0.579961	100
PgL0026770	1	99.87	—	—
PgL0026780	1	100	1	100
PgL0026810	1	100	1	99.9
PgL0026820	0.560945	89.14	—	—
PgL0026830	0.900709	85.04	—	—
PgL0026860	1	100	1	100
PgL0026880	1	100	—	—
PgL0026890	1	100	1	100
PgL0026920	0.607724	100	—	—
PgL0026930	1	100	1	100
PgL0026940	0.590814	100	—	—
PgL0026960	0.64087	97.83	—	—
PgL0026970	1	100	—	—
PgL0026980	1	100	—	—
PgL0026990	1	100	—	—
PgL0027000	0.725191	100	1	100
PgL0027010	0.679612	100	—	—
PgL0027020	0.689769	100	—	—
PgL0027030	0.598579	100	0.598579	100
PgL0027040	0.541445	99.02	0.541445	99.91
PgL0027050	0.629252	87.57	0.663265	100
PgL0027060	0.592793	96.17	—	—
PgL0027080	1	100	1	100
PgL0027090	0.507726	86.44	—	—
PgL0027110	0.807471	79.72	—	—
PgL0027130	0.539906	100	—	—
PgL0027140	—	—	0.979563	100
PgL0027150	1	99.85	—	—
PgL0027160	1	100	1	99.96
PgL0027170	0.887931	82.37	0.887931	82.37
PgL0027180	0.70674	99.91	1	100
PgL0027190	—	—	1	99.36
PgL0027230	0.580702	85.82	—	—
PgL0027240	0.570292	96.28	—	—
PgL0027250	0.572178	85.32	—	—
PgL0027260	0.546053	86.75	—	—
PgL0027280	0.52518	100	0.52518	100
PgL0027290	1	100	—	—
PgL0027310	0.633787	92.49	—	—
PgL0027320	1	100	1	99.59
PgL0027330	1	100	1	100
PgL0027340	1	100	0.844156	100
PgL0027350	0.982256	100	—	—
PgL0027360	1	100	1	100
PgL0027370	0.855165	99.63	—	—
PgL0027390	0.570988	100	0.598765	100
PgL0027400	0.652749	83.92	0.652749	83.92
PgL0027420	1	99.97	—	—
PgL0027430	1	100	—	—
PgL0027440	0.997828	92.32	0.592834	89.91
PgL0027450	—	—	0.623252	100
PgL0027470	0.527672	99.76	—	—
PgL0027510	1	99.86	—	—
PgL0027520	0.533333	98.55	—	—
PgL0027530	0.726104	99.47	—	—
PgL0027540	1	99.53	1	100
PgL0027550	1	100	1	100
PgL0027560	1	100	1	99.87
PgL0027610	1	92.1	1	92.1
PgL0027630	0.979026	86.38	1	100
PgL0027640	1	100	—	—
PgL0027650	0.718567	81.08	1	100
PgL0027680	0.547797	100	1	100
PgL0027690	0.646328	100	—	—
PgL0027700	0.930081	100	1	100
PgL0027710	1	100	1	100
PgL0027720	—	—	0.540313	100
PgL0027730	1	100	—	—
PgL0027740	1	100	1	100
PgL0027750	1	100	1	100
PgL0027760	—	—	0.940795	99.74
PgL0027770	1	100	—	—
PgL0027780	1	100	1	100
PgL0027790	0.579146	100	1	100
PgL0027800	1	100	1	100
PgL0027810	1	100	1	100
PgL0027820	0.506468	100	—	—
PgL0027830	0.706072	100	—	—
PgL0027840	0.554167	81.95	0.554167	81.95
PgL0027850	0.691983	100	—	—
PgL0027860	1	84.85	1	100
PgL0027900	—	—	0.666667	100
PgL0027910	0.686782	88.28	—	—
PgL0027920	0.606171	100	0.606171	100
PgL0027930	0.883803	99.73	1	100
PgL0027960	1	100	1	100
PgL0027970	1	100	1	100
PgL0027980	1	100	—	—
PgL0027990	0.914894	100	—	—
PgL0028030	0.646621	98.23	—	—
PgL0028040	0.78236	100	—	—
PgL0028050	0.5	93.85	—	—
PgL0028100	0.600946	80.37	—	—
PgL0028110	0.78442	100	—	—
PgL0028120	1	100	—	—
PgL0028130	0.570978	99.63	—	—
PgL0028140	1	100	—	—
PgL0028150	0.571212	100	0.571212	100
PgL0028160	0.787749	100	1	100
PgL0028170	0.869919	100	0.869919	100
PgL0028180	0.706838	100	—	—
PgL0028190	0.904508	100	0.904508	100
PgL0028220	0.827004	100	—	—
PgL0028230	0.735369	88.24	—	—
PgL0028290	0.777778	99.65	—	—
PgL0028310	1	99.57	—	—
PgL0028320	0.981132	92.31	0.981132	92.31
PgL0028330	0.765494	93.23	0.765494	93.67
PgL0028350	0.983333	95.55	—	—
PgL0028360	0.954545	99.6	0.954545	98.94
PgL0028370	0.89013	95.61	—	—
PgL0028380	0.954545	99.34	0.954545	100
PgL0028390	0.954545	96.16	0.954545	96.03
PgL0028400	0.654867	100	—	—
PgL0028420	0.578692	100	0.631961	100
PgL0028430	0.823789	100	0.798091	100
PgL0028440	0.994203	84.84	0.994203	84.84
PgL0028450	0.869281	84.81	0.869281	84.81
PgL0028480	0.57732	85.12	—	—
PgL0028490	0.739583	86.49	0.739583	86.49
PgL0028500	0.988355	95.58	—	—
PgL0028510	0.677285	91	—	—
PgL0028520	0.884259	98.62	—	—
PgL0028540	1	100	1	100
PgL0028570	1	100	1	100
PgL0028580	0.66781	100	0.865905	100
PgL0028590	0.639376	100	—	—
PgL0028600	1	100	1	99.89
PgL0028620	0.750148	98.62	—	—
PgL0028630	0.79085	100	1	100
PgL0028640	1	99.88	—	—
PgL0028650	0.781197	100	0.77265	100
PgL0028660	1	98.73	0.988701	95.9
PgL0028670	0.792208	83.61	1	98.71
PgL0028680	0.580103	100	1	100
PgL0028690	0.943182	100	0.943182	100
PgL0028700	1	100	—	—
PgL0028710	0.716667	99.67	1	100
PgL0028720	1	100	—	—
PgL0028730	0.90107	100	—	—
PgL0028740	1	100	1	99.86
PgL0028750	1	100	1	100
PgL0028760	0.668919	100	—	—
PgL0028770	0.654302	100	0.654302	100
PgL0028780	0.616785	100	—	—
PgL0028790	0.914009	99.97	—	—
PgL0028810	0.720741	100	0.720741	100
PgL0028840	0.66835	100	0.66835	100
PgL0028880	0.549296	100	1	100
PgL0028920	1	100	1	100
PgL0028950	1	100	—	—
PgL0028960	1	100	—	—
PgL0028970	0.745098	80.57	0.745098	80.57
PgL0028980	0.828157	100	0.828157	100
PgL0028990	0.962387	99.87	0.962387	100
PgL0029000	0.925831	100	0.925831	100
PgL0029010	1	99.94	1	100
PgL0029020	1	99.95	1	100
PgL0029030	1	99.93	1	100
PgL0029040	0.689498	100	0.689498	99.78
PgL0029050	0.743243	100	0.743243	100
PgL0029060	0.985965	89.32	—	—
PgL0029070	0.842682	100	0.842682	100
PgL0029090	1	100	—	—
PgL0029100	0.564007	100	0.564007	99.45
PgL0029110	0.502179	100	0.502179	100
PgL0029120	1	100	1	100
PgL0029130	1	100	—	—
PgL0029140	0.790338	100	1	100
PgL0029160	0.921811	100	—	—
PgL0029170	—	—	1	100
PgL0029180	—	—	1	100
PgL0029190	1	100	1	100
PgL0029200	0.775026	100	1	99.9
PgL0029210	0.601583	82.02	—	—
PgL0029220	0.578632	82.27	—	—
PgL0029230	0.587549	100	—	—
PgL0029240	1	100	1	100
PgL0029250	1	100	1	100
PgL0029260	1	100	—	—
PgL0029270	0.858974	100	—	—
PgL0029280	0.879585	88.3	1	100
PgL0029290	0.958333	87.35	0.958333	87.35
PgL0029300	0.918733	99.93	—	—
PgL0029310	1	100	—	—
PgL0029320	0.831502	100	—	—
PgL0029340	0.547045	99.91	1	100
PgL0029370	0.568182	96	—	—
PgL0029380	1	100	1	100
PgL0029390	1	100	—	—
PgL0029400	1	100	1	100
PgL0029430	1	100	1	100
PgL0029440	1	100	—	—
PgL0029450	0.546584	86.36	0.569358	100
PgL0029460	0.687764	83.79	0.687764	83.79
PgL0029470	0.978788	85.58	0.978788	85.58
PgL0029480	0.774306	98.65	1	99.65
PgL0029490	1	100	1	100
PgL0029500	1	100	—	—
PgL0029510	0.597551	100	0.597551	100
PgL0029520	0.702077	98.21	0.702077	100
PgL0029530	0.70095	98.31	0.70095	99.9
PgL0029550	0.950617	100	—	—
PgL0029570	1	100	—	—
PgL0029580	1	100	1	100
PgL0029590	1	100	—	—
PgL0029610	0.590257	100	0.590257	99.83
PgL0029630	0.964527	84.06	1	100
PgL0029640	—	—	1	100
PgL0029650	1	100	1	100
PgL0029660	0.924379	100	0.924379	99.92
PgL0029680	0.812362	100	—	—
PgL0029690	0.517986	100	—	—
PgL0029700	0.532957	100	—	—
PgL0029710	0.715	100	—	—
PgL0029740	1	100	1	100
PgL0029760	1	100	1	100
PgL0029770	0.892473	100	—	—
PgL0029790	1	99.61	1	100
PgL0029810	0.582437	96.31	—	—
PgL0029820	0.82716	92.04	—	—
PgL0029840	0.841146	85.45	0.835938	84.42
PgL0029870	0.920553	96.06	—	—
PgL0029880	0.55914	97.38	—	—
PgL0029900	0.794362	100	—	—
PgL0029910	0.592248	100	1	100
PgL0029920	1	100	—	—
[truncated: 21,360 more rows]

## Sheet: Supplementary Tables 12
Table S12: Breakpoint analysis of structural variants using clean subreads of PacBio.
Cultivar	Type	Chr	Start-position	End-position	Left_BreakPoint start	Left_BreakPoint end	Right_BreakPoint start	Right_BreakPoint end	Left_stat	Right_stat
Dabenzi	Inserted duplication	Chr1	4766726	4805980	4660127	4766726	4805980	4880110	No Breakpoint	No Breakpoint
Dabenzi	Inserted duplication	Chr1	18381927	18410788	18377113	18381927	18410788	18425124	Breakpoint	No Breakpoint
Dabenzi	Inserted duplication	Chr1	21839973	21874168	21829259	21839973	21874168	21883874	No Breakpoint	No Breakpoint
Dabenzi	Inserted duplication	Chr1	31060532	31086578	31030710	31060532	31086578	31124959	No Breakpoint	No Breakpoint
Dabenzi	Inserted duplication	Chr1	34698950	34742993	34690679	34698950	34742993	34747345	No Breakpoint	No Breakpoint
Dabenzi	Inserted duplication	Chr2	8380076	8414923	8365687	8380076	8414923	8460885	Breakpoint	No Breakpoint
Dabenzi	Inserted duplication	Chr2	14055736	14079329	14042834	14055736	14079329	14117575	No Breakpoint	Breakpoint
Dabenzi	Inserted duplication	Chr2	33852651	33877376	33835150	33852651	33877376	34048819	No Breakpoint	No Breakpoint
Dabenzi	Inserted duplication	Chr3	4909124	4933792	4905059	4909124	4933792	4941750	No Breakpoint	No Breakpoint
Dabenzi	Inserted duplication	Chr3	3296758	3327046	3296136	3296758	3327046	3335819	No Breakpoint	No Breakpoint
Dabenzi	Inserted duplication	Chr4	14713540	14737416	14712642	14713540	14737416	14857564	No Breakpoint	Breakpoint
Dabenzi	Inserted duplication	Chr4	20118272	20162600	20114669	20118272	20162600	20172250	No Breakpoint	No Breakpoint
Dabenzi	Inserted duplication	Chr5	13875420	13900331	13841633	13875420	13900331	13915455	No Breakpoint	No Breakpoint
Dabenzi	Inserted duplication	Chr5	18732568	18759919	18731824	18732568	18759919	18765687	No Breakpoint	No Breakpoint
Dabenzi	Inserted duplication	Chr5	19952818	19977662	19931371	19952818	19977662	19991333	No Breakpoint	No Breakpoint
Dabenzi	Inserted duplication	Chr6	14972687	15008933	14968880	14972687	15008933	15033930	No Breakpoint	Breakpoint
Dabenzi	Inserted duplication	Chr7	32922	58138	22922	32922	58138	68138	No Breakpoint	Breakpoint
Dabenzi	Inserted duplication	Chr7	12823295	12851392	12817065	12823295	12851392	12876763	No Breakpoint	No Breakpoint
Dabenzi	Inserted duplication	Chr8	10615821	10645182	10599943	10615821	10645182	10673593	Breakpoint	No Breakpoint
Dabenzi	Inserted duplication	Chr8	20517187	20548261	20513684	20517187	20548261	20608604	No Breakpoint	No Breakpoint
Dabenzi	Inserted duplication	Chr8	27966273	27990194	27956273	27966273	27990194	28000194	No Breakpoint	Breakpoint
Dabenzi	Inserted duplication	Chr8	16135803	16162466	16122369	16135803	16162466	16168026	No Breakpoint	No Breakpoint
Dabenzi	Rearrangment	Chr1	36652131	36672489	36631535	36652131	36672489	36687785	No Breakpoint	No Breakpoint
Dabenzi	Rearrangment	Chr3	17629888	17650617	17629371	17629888	17650617	17653260	No Breakpoint	No Breakpoint
Dabenzi	Rearrangment	Chr6	2169099	2193003	2130648	2169099	2193003	2231578	Breakpoint	No Breakpoint
Dabenzi	Rearrangment	Chr6	11661154	11681403	11651813	11661154	11681403	11733168	No Breakpoint	Breakpoint
Dabenzi	Rearrangment	Chr8	11843064	11872473	11824839	11843064	11872473	11946967	No Breakpoint	No Breakpoint
Dabenzi	Rearrangment	Chr8	16097749	16122368	16088546	16097749	16122368	16167446	No Breakpoint	No Breakpoint
Dabenzi	Rearrangment	Chr8	16758417	16791744	16732340	16758417	16791744	16798148	No Breakpoint	Breakpoint
Dabenzi	Rearrangment	Chr8	17559707	17589697	17559202	17559707	17589697	17613614	No Breakpoint	No Breakpoint
Taishanhong	Inserted duplication	Chr1	18381927	18412090	18318601	18381927	18412090	18426293	Breakpoint	No Breakpoint
Taishanhong	Inserted duplication	Chr1	21384854	21417252	21384058	21384854	21417252	21470068	No Breakpoint	No Breakpoint
Taishanhong	Inserted duplication	Chr1	22014097	22034486	22006728	22014097	22034486	22048254	No Breakpoint	No Breakpoint
Taishanhong	Inserted duplication	Chr1	26162393	26195815	26104389	26162393	26195815	26235285	No Breakpoint	No Breakpoint
Taishanhong	Inserted duplication	Chr1	26505003	26584684	26497628	26505003	26584684	26669290	No Breakpoint	No Breakpoint
Taishanhong	Inserted duplication	Chr1	26634002	26666545	26610825	26634002	26666545	26680961	No Breakpoint	No Breakpoint
Taishanhong	Inserted duplication	Chr1	26701546	26782055	26692915	26701546	26782055	26812482	No Breakpoint	No Breakpoint
Taishanhong	Inserted duplication	Chr1	27042014	27092290	27036499	27042014	27092290	27144904	No Breakpoint	No Breakpoint
Taishanhong	Inserted duplication	Chr1	28224442	28245516	28222276	28224442	28245516	28324692	No Breakpoint	No Breakpoint
Taishanhong	Inserted duplication	Chr1	31058619	31086578	31013284	31058619	31086578	31138526	No Breakpoint	No Breakpoint
Taishanhong	Inserted duplication	Chr1	31489695	31510249	31437605	31489695	31510249	31521451	No Breakpoint	No Breakpoint
Taishanhong	Inserted duplication	Chr1	35848923	35872689	35806057	35848923	35872689	35967873	No Breakpoint	No Breakpoint
Taishanhong	Inserted duplication	Chr1	36647019	36688549	36616346	36647019	36688549	36708928	No Breakpoint	No Breakpoint
Taishanhong	Inserted duplication	Chr2	7944999	7965806	7870782	7944999	7965806	8079489	No Breakpoint	No Breakpoint
Taishanhong	Inserted duplication	Chr2	38202108	38226903	38168183	38202108	38226903	38398291	No Breakpoint	No Breakpoint
Taishanhong	Inserted duplication	Chr2	17023901	17051008	17000225	17023901	17051008	17110700	No Breakpoint	No Breakpoint
Taishanhong	Inserted duplication	Chr2	18304231	18334809	18267822	18304231	18334809	18356895	No Breakpoint	No Breakpoint
Taishanhong	Inserted duplication	Chr2	19518985	19541921	19438039	19518985	19541921	19623029	No Breakpoint	No Breakpoint
Taishanhong	Inserted duplication	Chr2	20227552	20247755	20179399	20227552	20247755	20418480	No Breakpoint	No Breakpoint
Taishanhong	Inserted duplication	Chr2	21288916	21336420	21283172	21288916	21336420	21378118	No Breakpoint	No Breakpoint
Taishanhong	Inserted duplication	Chr3	3389845	3410790	3377346	3389845	3410790	3568870	No Breakpoint	No Breakpoint
Taishanhong	Inserted duplication	Chr3	11993551	12021502	11960840	11993551	12021502	12062743	No Breakpoint	No Breakpoint
Taishanhong	Inserted duplication	Chr3	12034225	12059607	12021503	12034225	12059607	12079934	No Breakpoint	No Breakpoint
Taishanhong	Inserted duplication	Chr3	18554641	18574897	18548649	18554641	18574897	18590886	No Breakpoint	No Breakpoint
Taishanhong	Inserted duplication	Chr3	19989261	20010815	19949901	19989261	20010815	20170875	No Breakpoint	Breakpoint
Taishanhong	Inserted duplication	Chr3	22382117	22420561	22348683	22382117	22420561	22472632	No Breakpoint	No Breakpoint
Taishanhong	Inserted duplication	Chr3	22815654	22843322	22764937	22815654	22843322	22902434	No Breakpoint	No Breakpoint
Taishanhong	Inserted duplication	Chr3	23167877	23191535	23160247	23167877	23191535	23228759	No Breakpoint	No Breakpoint
Taishanhong	Inserted duplication	Chr3	23639444	23668961	23632035	23639444	23668961	23686010	No Breakpoint	No Breakpoint
Taishanhong	Inserted duplication	Chr3	24734382	24756886	24642414	24734382	24756886	24792005	No Breakpoint	No Breakpoint
Taishanhong	Inserted duplication	Chr3	24998093	25025319	24977815	24998093	25025319	25080294	No Breakpoint	No Breakpoint
Taishanhong	Inserted duplication	Chr3	26324536	26354246	26314933	26324536	26354246	26399240	No Breakpoint	No Breakpoint
Taishanhong	Inserted duplication	Chr3	30999096	31026781	30991401	30999096	31026781	31354208	Breakpoint	No Breakpoint
Taishanhong	Inserted duplication	Chr4	9777596	9810149	9753766	9777596	9810149	9851868	No Breakpoint	No Breakpoint
Taishanhong	Inserted duplication	Chr4	14721942	14761723	14714733	14721942	14761723	15034856	No Breakpoint	Breakpoint
Taishanhong	Inserted duplication	Chr4	20117638	20164402	20105481	20117638	20164402	20195759	No Breakpoint	No Breakpoint
Taishanhong	Inserted duplication	Chr4	22327158	22354209	22064427	22327158	22354209	22537992	Breakpoint	Breakpoint
Taishanhong	Inserted duplication	Chr4	22474623	22498136	22414757	22474623	22498136	22540278	No Breakpoint	No Breakpoint
Taishanhong	Inserted duplication	Chr4	24175904	24198706	24174509	24175904	24198706	24247423	No Breakpoint	No Breakpoint
Taishanhong	Inserted duplication	Chr5	12550708	12580609	12549480	12550708	12580609	12706678	No Breakpoint	No Breakpoint
Taishanhong	Inserted duplication	Chr5	13880742	13901966	13865865	13880742	13901966	13929452	No Breakpoint	No Breakpoint
Taishanhong	Inserted duplication	Chr5	25825053	25854225	25787369	25825053	25854225	25883893	Breakpoint	No Breakpoint
Taishanhong	Inserted duplication	Chr5	19761824	19782088	19754297	19761824	19782088	19804266	No Breakpoint	No Breakpoint
Taishanhong	Inserted duplication	Chr5	19930453	19977799	19810025	19930453	19977799	20006670	No Breakpoint	No Breakpoint
Taishanhong	Inserted duplication	Chr5	20475065	20519124	20415066	20475065	20519124	20547624	No Breakpoint	No Breakpoint
Taishanhong	Inserted duplication	Chr5	20834659	20865761	20816630	20834659	20865761	21012531	No Breakpoint	No Breakpoint
Taishanhong	Inserted duplication	Chr5	20972465	21001791	20816630	20972465	21001791	21012531	No Breakpoint	No Breakpoint
Taishanhong	Inserted duplication	Chr6	2169199	2189986	2136009	2169199	2189986	2270682	Breakpoint	No Breakpoint
Taishanhong	Inserted duplication	Chr6	10781775	10805417	10770978	10781775	10805417	10853526	No Breakpoint	No Breakpoint
Taishanhong	Inserted duplication	Chr6	11018165	11044331	11003343	11018165	11044331	11077133	No Breakpoint	No Breakpoint
Taishanhong	Inserted duplication	Chr6	11266437	11287689	11235330	11266437	11287689	11335760	No Breakpoint	No Breakpoint
Taishanhong	Inserted duplication	Chr6	13256493	13280979	13253317	13256493	13280979	13366710	No Breakpoint	No Breakpoint
Taishanhong	Inserted duplication	Chr7	18041577	18087175	18026729	18041577	18087175	18113637	No Breakpoint	No Breakpoint
Taishanhong	Inserted duplication	Chr7	12799743	12843938	12781917	12799743	12843938	13044011	No Breakpoint	Breakpoint
Taishanhong	Inserted duplication	Chr8	3760992	3783603	3725691	3760992	3783603	3858545	No Breakpoint	No Breakpoint
Taishanhong	Inserted duplication	Chr8	9565275	9597377	9551390	9565275	9597377	9637050	No Breakpoint	No Breakpoint
Taishanhong	Inserted duplication	Chr8	11526377	11564973	11487898	11526377	11564973	11630345	No Breakpoint	Breakpoint
Taishanhong	Inserted duplication	Chr8	46223	71496	36223	46223	71496	81496	No Breakpoint	No Breakpoint
Taishanhong	Inserted duplication	Chr8	96976	142536	86976	96976	142536	152536	No Breakpoint	No Breakpoint
Taishanhong	Inserted duplication	Chr8	15352733	15384590	15255110	15352733	15384590	15454719	No Breakpoint	No Breakpoint
Taishanhong	Inserted duplication	Chr8	16095177	16162466	16075905	16095177	16162466	16215110	No Breakpoint	No Breakpoint
Taishanhong	Inserted duplication	Chr8	16736420	16811171	16718237	16736420	16811171	16834037	No Breakpoint	No Breakpoint
Taishanhong	Rearrangment	Chr1	21418031	21438289	21384058	21418031	21438289	21470068	Breakpoint	No Breakpoint
Taishanhong	Rearrangment	Chr1	21902372	21922430	21805724	21902372	21922430	21925121	No Breakpoint	No Breakpoint
Taishanhong	Rearrangment	Chr1	26787583	26808594	26692915	26787583	26808594	26812482	No Breakpoint	No Breakpoint
Taishanhong	Rearrangment	Chr1	29718094	29757824	29701588	29718094	29757824	29911246	No Breakpoint	No Breakpoint
Taishanhong	Rearrangment	Chr1	34505200	34529527	34503764	34505200	34529527	34548466	No Breakpoint	No Breakpoint
Taishanhong	Rearrangment	Chr1	36708929	36730619	36705966	36708929	36730619	36745326	No Breakpoint	No Breakpoint
Taishanhong	Rearrangment	Chr1	37192751	37215175	37172588	37192751	37215175	37243777	No Breakpoint	No Breakpoint
Taishanhong	Rearrangment	Chr2	22293667	22324098	22289146	22293667	22324098	22464644	No Breakpoint	No Breakpoint
Taishanhong	Rearrangment	Chr3	17573804	17674474	17567822	17573804	17674474	17722524	No Breakpoint	No Breakpoint
Taishanhong	Rearrangment	Chr3	23457998	23480443	23440138	23457998	23480443	23503291	No Breakpoint	No Breakpoint
Taishanhong	Rearrangment	Chr4	20892463	20931802	20873727	20892463	20931802	20998395	No Breakpoint	No Breakpoint
Taishanhong	Rearrangment	Chr4	21542619	21562742	21540534	21542619	21562742	21580583	No Breakpoint	No Breakpoint
Taishanhong	Rearrangment	Chr4	24209318	24232700	24199846	24209318	24232700	24265012	No Breakpoint	No Breakpoint
Taishanhong	Rearrangment	Chr5	21304856	21327409	21235698	21304856	21327409	21361094	No Breakpoint	No Breakpoint
Taishanhong	Rearrangment	Chr5	21497286	21518335	21446545	21497286	21518335	21572681	No Breakpoint	No Breakpoint
Taishanhong	Rearrangment	Chr8	11825364	11872450	11821702	11825364	11872450	11951953	No Breakpoint	No Breakpoint

## Sheet: Supplementary Tables 13
Table S13: PAV regions supported by the short inserted reads.
PAV_IDa	Chr	Start-position	End-position
M0001	Chr1	49336636	49336768
M0002	Chr1	12169267	12169493
M0003	Chr1	12168708	12169266
M0004	Chr1	12169494	12170310
M0005	Chr1	12163443	12164712
M0006	Chr1	49336769	49337597
M0007	Chr1	49341068	49341613
M0008	Chr1	12170311	12171581
M0009	Chr1	21417499	21418030
M0010	Chr1	19196952	19197076
M0011	Chr1	12160649	12163442
M0012	Chr1	27509569	27509810
M0013	Chr1	32410450	32410608
M0014	Chr1	3346821	3347128
M0015	Chr1	3354122	3354277
M0016	Chr1	9723691	9724190
M0017	Chr1	12171582	12173556
M0018	Chr1	12175766	12176918
M0019	Chr1	12175539	12176755
M0020	Chr1	12164713	12168707
M0021	Chr1	31940470	31941081
M0022	Chr1	12173557	12175538
M0023	Chr1	40277603	40277740
M0024	Chr1	31944578	31944860
M0025	Chr1	49337598	49340200
M0026	Chr1	13574750	13575571
M0027	Chr1	14352256	14352420
M0028	Chr1	3351262	3352054
M0029	Chr1	34661532	34661810
M0030	Chr1	13568593	13569240
M0031	Chr1	9954443	9954596
M0032	Chr1	21895207	21895974
M0033	Chr1	3348538	3348762
M0034	Chr1	14558978	14562120
M0035	Chr1	27491057	27492905
M0036	Chr1	14579940	14581182
M0037	Chr1	46017354	46017742
M0038	Chr1	19134706	19135638
M0039	Chr1	36851051	36851641
M0040	Chr1	28246129	28246828
M0041	Chr1	14567793	14568803
M0042	Chr1	28597971	28598234
M0043	Chr1	14564510	14565013
M0044	Chr1	8036448	8036611
M0045	Chr1	27080269	27081064
M0046	Chr1	49341614	49345037
M0047	Chr1	19156827	19158345
M0048	Chr1	19909396	19909786
M0049	Chr1	3347129	3348537
M0050	Chr1	14562121	14564509
M0051	Chr1	3354278	3354883
M0052	Chr1	9441367	9441949
M0053	Chr1	31928032	31929939
M0054	Chr1	53506131	53506281
M0055	Chr1	48098025	48098176
M0056	Chr1	46018714	46018927
M0057	Chr1	3342640	3343245
M0058	Chr1	4222376	4222782
M0059	Chr1	52378385	52378566
M0060	Chr1	49345038	49346322
M0061	Chr1	4239873	4240068
M0062	Chr1	10294795	10294918
M0063	Chr1	25987541	25988359
M0064	Chr1	14541490	14545410
M0065	Chr1	14554364	14557608
M0066	Chr1	9443216	9443415
M0067	Chr1	9728508	9730780
M0068	Chr1	25255508	25256925
M0069	Chr1	41273810	41273943
M0070	Chr1	9588016	9588207
M0071	Chr1	28721369	28722242
M0072	Chr1	52373965	52374089
M0073	Chr1	75842	75975
M0074	Chr1	51340931	51341904
M0075	Chr1	40815535	40815652
M0076	Chr1	46001551	46002163
M0077	Chr1	44990081	44990371
M0078	Chr1	13566609	13567315
M0079	Chr1	8484259	8484454
M0080	Chr1	28601809	28602474
M0081	Chr1	19893955	19895241
M0082	Chr1	13390163	13390662
M0083	Chr1	12176919	12181392
M0084	Chr1	5294281	5299582
M0085	Chr1	5014539	5014682
M0086	Chr1	49346323	49346552
M0087	Chr1	4880111	4880568
M0088	Chr1	4845686	4846466
M0089	Chr1	47696975	47697219
M0090	Chr1	45180930	45181161
M0091	Chr1	45176765	45177002
M0092	Chr1	44771536	44771732
M0093	Chr1	39188336	39188446
M0094	Chr1	32906719	32907241
M0095	Chr1	2847846	2848147
M0096	Chr1	12317579	12318163
M0097	Chr1	12099424	12099601
M0098	Chr1	50768684	50768801
M0099	Chr1	49229715	49238013
M0100	Chr1	3343245	3346820
M0101	Chr1	14575140	14579939
M0102	Chr1	46014015	46016157
M0103	Chr1	7823980	7824092
M0104	Chr1	48244951	48245107
M0105	Chr1	31941082	31942989
M0106	Chr1	14581183	14591068
M0107	Chr1	48136094	48136201
M0108	Chr1	8094986	8095088
M0109	Chr1	21401187	21402021
M0110	Chr1	18374746	18376377
M0111	Chr1	50251582	50251695
M0112	Chr1	3349489	3350463
M0113	Chr1	3352055	3354121
M0114	Chr1	44767858	44768659
M0115	Chr1	14547151	14549344
M0116	Chr1	4153300	4154086
M0117	Chr1	26722787	26722905
M0118	Chr1	50124462	50124565
M0119	Chr1	38664570	38664673
M0120	Chr1	31497609	31500021
M0121	Chr1	15513287	15513388
M0122	Chr1	14557621	14558977
M0123	Chr1	12396632	12396732
M0124	Chr1	21416782	21417610
M0125	Chr1	14545411	14547150
M0126	Chr1	4152441	4153289
M0127	Chr1	46017743	46018713
M0128	Chr1	27521629	27524433
M0129	Chr1	25254147	25255016
M0130	Chr1	19158346	19159735
M0131	Chr1	9721292	9723690
M0132	Chr1	14568804	14569540
M0133	Chr1	53721930	53722039
M0134	Chr1	26769208	26770705
M0135	Chr1	28245517	28246128
M0136	Chr1	31943177	31944577
M0137	Chr1	27065365	27066189
M0138	Chr1	14504599	14536961
M0139	Chr1	37209408	37210382
M0140	Chr1	25255017	25255833
M0141	Chr1	14572286	14573407
M0142	Chr1	51478823	51478963
M0143	Chr1	18378364	18381826
M0144	Chr1	27508869	27509568
M0145	Chr1	25251537	25254146
M0146	Chr1	31496979	31497608
M0147	Chr1	9724191	9728446
M0148	Chr1	30786229	30786865
M0149	Chr1	46016518	46017353
M0150	Chr1	13559256	13560488
M0151	Chr1	27492906	27496071
M0152	Chr1	26765658	26766188
M0153	Chr1	19186080	19192838
M0154	Chr1	26184860	26187772
M0155	Chr1	9724968	9728507
M0156	Chr1	48329918	48330475
M0157	Chr1	27076799	27080268
M0158	Chr1	3348763	3349488
M0159	Chr1	33764654	33765643
M0160	Chr1	45989784	45993355
M0161	Chr1	28371842	28371996
M0162	Chr1	51339923	51340347
M0163	Chr1	34694349	34697647
M0164	Chr1	27066368	27076059
M0165	Chr1	19159736	19160240
M0166	Chr1	34678572	34678922
M0167	Chr1	19135639	19138118
M0168	Chr1	44751024	44751794
M0169	Chr1	21418031	21430499
M0170	Chr1	20570898	20571176
M0171	Chr1	27509811	27514792
M0172	Chr1	18447519	18451190
M0173	Chr1	13560538	13565760
M0174	Chr1	19149219	19153954
M0175	Chr1	4237560	4239872
M0176	Chr1	7996553	7997337
M0177	Chr1	19131879	19132536
M0178	Chr1	13569155	13574757
M0179	Chr1	49576701	49576828
M0180	Chr1	21895975	21897912
M0181	Chr1	19181962	19182801
M0182	Chr1	44639743	44639867
M0183	Chr1	14565014	14567722
M0184	Chr1	46532065	46532167
M0185	Chr1	34690332	34690678
M0186	Chr1	26184676	26186394
M0187	Chr1	27065778	27066367
M0188	Chr1	31926883	31928364
M0189	Chr1	27496466	27506259
M0190	Chr1	19197077	19198698
M0191	Chr1	35978325	35979895
M0192	Chr1	19174021	19175879
M0193	Chr1	34501791	34503293
M0194	Chr1	27060174	27065364
M0195	Chr1	4241711	4244209
M0196	Chr1	8410440	8410690
M0197	Chr1	44769965	44771535
M0198	Chr1	14573408	14575139
M0199	Chr1	9862392	9863341
M0200	Chr1	46016010	46016518
M0201	Chr1	45995452	45995683
M0202	Chr1	19132537	19134705
M0203	Chr1	14570207	14572285
M0204	Chr1	27342407	27345299
M0205	Chr1	33764135	33764725
M0206	Chr1	49335455	49336635
M0207	Chr1	21903074	21903893
M0208	Chr1	44751795	44752685
M0209	Chr1	27081065	27086248
M0210	Chr1	26174030	26184675
M0211	Chr1	27489683	27491056
M0212	Chr1	19130457	19131878
M0213	Chr1	256596	257152
M0214	Chr1	9719173	9722403
M0215	Chr1	23475848	23476673
M0216	Chr1	27506260	27508240
M0217	Chr1	13565465	13566032
M0218	Chr1	49102233	49103355
M0219	Chr1	27508241	27509068
M0220	Chr1	31561159	31561958
M0221	Chr1	4241196	4243418
M0222	Chr1	27511400	27523545
M0223	Chr1	31437100	31437772
M0224	Chr1	21413274	21416781
M0225	Chr1	4843134	4845685
M0226	Chr1	33763677	33764200
M0227	Chr1	26768675	26769207
M0228	Chr1	19180305	19180888
M0229	Chr1	27087617	27091547
M0230	Chr1	22079206	22080264
M0231	Chr1	30777979	30781662
M0232	Chr1	3350401	3351261
M0233	Chr1	48087962	48088082
M0234	Chr1	10903983	10904142
M0235	Chr1	8890607	8890739
M0236	Chr1	34683225	34684095
M0237	Chr1	31928894	31933042
M0238	Chr1	25960076	25964929
M0239	Chr1	35914060	35918620
M0240	Chr1	19177397	19180304
M0241	Chr1	13567292	13568455
M0242	Chr1	25975301	25977079
M0243	Chr1	31563402	31563707
M0244	Chr1	36147047	36149925
M0245	Chr1	27495425	27496608
M0246	Chr1	27076060	27076798
M0247	Chr1	13565893	13566693
M0248	Chr1	25986317	25987540
M0249	Chr1	31942990	31943176
M0250	Chr1	31500022	31500833
M0251	Chr1	4243527	4245860
M0252	Chr1	30786866	30794809
M0253	Chr1	208379	208547
M0254	Chr1	34677459	34678571
M0255	Chr1	48092502	48093710
M0256	Chr1	9441950	9443215
M0257	Chr1	36143534	36146920
M0258	Chr1	26720297	26721827
M0259	Chr1	31944861	31946349
M0260	Chr1	21904967	21906300
M0261	Chr1	27086320	27087616
M0262	Chr1	15616263	15617261
M0263	Chr1	53965091	53965195
M0264	Chr1	40136409	40148317
M0265	Chr1	38324583	38325104
M0266	Chr1	13575565	13589896
M0267	Chr1	44768660	44769453
M0268	Chr1	42223486	42226935
M0269	Chr1	19990576	19991706
M0270	Chr1	48368258	48368523
M0271	Chr1	26728780	26728899
M0272	Chr1	30775902	30776466
M0273	Chr1	53765067	53767368
M0274	Chr1	32410609	32416766
M0275	Chr1	29732738	29733991
M0276	Chr1	18426139	18427222
M0277	Chr1	27524434	27525188
M0278	Chr1	33765644	33770243
M0279	Chr1	26766189	26768674
M0280	Chr1	18376378	18378003
M0281	Chr1	26994384	26995686
M0282	Chr1	27907649	27917416
M0283	Chr1	13551057	13555225
M0284	Chr1	30784815	30786228
M0285	Chr1	18445748	18447518
M0286	Chr1	18177154	18178874
M0287	Chr1	14569541	14570200
M0288	Chr1	18424622	18426174
M0289	Chr1	35902011	35903193
M0290	Chr1	33762335	33763676
M0291	Chr1	28224876	28226426
M0292	Chr1	27023722	27026385
M0293	Chr1	4240069	4241175
M0294	Chr1	34683919	34685460
M0295	Chr1	37210383	37215231
M0296	Chr1	3354884	3356913
M0297	Chr1	53828926	53832531
M0298	Chr1	31938024	31938348
M0299	Chr1	27086249	27087027
M0300	Chr1	36851642	36853968
M0301	Chr1	21824110	21829451
M0302	Chr1	4752730	4754733
M0303	Chr1	21992291	21997306
M0304	Chr1	32406308	32410449
M0305	Chr1	26510795	26511958
M0306	Chr1	21905051	21907146
M0307	Chr1	34674029	34674458
M0308	Chr1	30782677	30784026
M0309	Chr1	26764778	26765657
M0310	Chr1	9166079	9166179
M0311	Chr1	26763828	26764777
M0312	Chr1	36149554	36150065
M0313	Chr1	31924803	31925367
M0314	Chr1	21898085	21903073
M0315	Chr1	28246829	28248043
M0316	Chr1	44769612	44770475
M0317	Chr1	31563708	31566235
M0318	Chr1	18454918	18457447
M0319	Chr1	35903194	35906735
M0320	Chr1	31925064	31925952
M0321	Chr1	164038	164605
M0322	Chr1	27339461	27342406
M0323	Chr1	14536962	14541489
M0324	Chr1	18439172	18441707
M0325	Chr1	17022284	17023215
M0326	Chr1	49103398	49106905
M0327	Chr1	19154616	19156826
M0328	Chr1	35896359	35901490
M0329	Chr1	15610401	15612107
M0330	Chr1	18429488	18432355
M0331	Chr1	34680048	34683224
M0332	Chr1	26502473	26509951
M0333	Chr1	36873753	36874406
M0334	Chr1	12648614	12649460
M0335	Chr1	34685461	34685858
M0336	Chr1	55315777	55315885
M0337	Chr1	34674459	34675062
M0338	Chr1	12645349	12646064
M0339	Chr1	19195522	19196951
M0340	Chr1	22031291	22033298
M0341	Chr1	19192839	19195120
M0342	Chr1	26722906	26723580
M0343	Chr1	18452340	18454873
M0344	Chr1	24010644	24011412
M0345	Chr1	21888368	21895206
M0346	Chr1	53408075	53412725
M0347	Chr1	31925584	31926575
M0348	Chr1	4233699	4238176
M0349	Chr1	24010389	24010643
M0350	Chr1	18454392	18455266
M0351	Chr1	49238014	49240617
M0352	Chr1	29813548	29816527
M0353	Chr1	18374141	18374745
M0354	Chr1	18369572	18373134
M0355	Chr1	19168787	19169356
M0356	Chr1	18378101	18378363
M0357	Chr1	19139910	19143403
M0358	Chr1	26719695	26720296
M0359	Chr1	13555229	13559260
M0360	Chr1	19182802	19184545
M0361	Chr1	26734894	26736059
M0362	Chr1	15617227	15619166
M0363	Chr1	28225241	28227129
M0364	Chr1	31931087	31933283
M0365	Chr1	19198613	19199258
M0366	Chr1	39167827	39168629
M0367	Chr1	3385337	3385526
M0368	Chr1	26720882	26722786
M0369	Chr1	40078195	40087426
M0370	Chr1	25243766	25251536
M0371	Chr1	256384	256595
M0372	Chr1	22075306	22077138
M0373	Chr1	26821748	26822120
M0374	Chr1	19160241	19160525
M0375	Chr1	29816528	29821794
M0376	Chr1	162944	164037
M0377	Chr1	26736160	26737500
M0378	Chr1	31939039	31939587
M0379	Chr1	18429099	18429487
M0380	Chr1	31938349	31939493
M0381	Chr1	22029226	22031241
M0382	Chr1	26509952	26510794
M0383	Chr1	21402022	21411578
M0384	Chr1	22059917	22060363
M0385	Chr1	34505030	34519649
M0386	Chr1	4881669	4882034
M0387	Chr1	6419368	6419486
M0388	Chr1	29821795	29823094
M0389	Chr1	30318542	30320370
M0390	Chr1	27185034	27185894
M0391	Chr1	34661811	34664510
M0392	Chr1	15613072	15615590
M0393	Chr1	9730781	9733566
M0394	Chr1	20321954	20324716
M0395	Chr1	15614526	15615774
M0396	Chr1	26723581	26724456
M0397	Chr1	31936973	31938023
M0398	Chr1	20685063	20688089
M0399	Chr1	26728900	26732274
M0400	Chr1	44905547	44923648
M0401	Chr1	34678923	34680047
M0402	Chr1	40002079	40004595
M0403	Chr1	24007047	24008515
M0404	Chr1	44899221	44903263
M0405	Chr1	36855518	36857947
M0406	Chr1	31946706	31947402
M0407	Chr1	26976863	26978678
M0408	Chr1	40317894	40318690
M0409	Chr1	22014889	22027159
M0410	Chr1	20847877	20848841
M0411	Chr1	26978679	26979851
M0412	Chr1	31566624	31567813
M0413	Chr1	36871736	36873804
M0414	Chr1	24006526	24007046
M0415	Chr1	21389124	21401186
M0416	Chr1	53846724	53847190
M0417	Chr2	6317410	6317753
M0418	Chr2	8369238	8369426
M0419	Chr2	8933834	8933940
M0420	Chr2	11268075	11268546
M0421	Chr2	12901977	12902479
M0422	Chr2	16744385	16744493
M0423	Chr2	12434487	12434588
M0424	Chr2	29297041	29297618
M0425	Chr2	11954060	11954211
M0426	Chr2	14398198	14398374
M0427	Chr2	17776645	17776980
M0428	Chr2	3125414	3125571
M0429	Chr2	21313138	21314175
M0430	Chr2	11285488	11286133
M0431	Chr2	12939088	12939244
M0432	Chr2	11269372	11269962
M0433	Chr2	6317754	6319466
M0434	Chr2	29293659	29295419
M0435	Chr2	8280105	8281000
M0436	Chr2	11268547	11269807
M0437	Chr2	18337122	18337696
M0438	Chr2	20919810	20920437
M0439	Chr2	30944997	30945136
M0440	Chr2	12903350	12904008
M0441	Chr2	29295420	29296324
M0442	Chr2	6318027	6320085
M0443	Chr2	12902481	12903979
M0444	Chr2	35579422	35591960
M0445	Chr2	18505125	18505745
M0446	Chr2	35596860	35604417
M0447	Chr2	35247611	35248001
M0448	Chr2	3063942	3064167
M0449	Chr2	6320069	6320598
M0450	Chr2	19794080	19794232
M0451	Chr2	28397277	28398617
M0452	Chr2	8090307	8090567
M0453	Chr2	29299880	29300321
M0454	Chr2	5579497	5580216
M0455	Chr2	8102868	8103378
M0456	Chr2	7845966	7846286
M0457	Chr2	6015166	6015319
M0458	Chr2	4452811	4453074
M0459	Chr2	44353703	44353823
M0460	Chr2	4428427	4429972
M0461	Chr2	42367104	42367204
M0462	Chr2	38533134	38533451
M0463	Chr2	36759461	36759808
M0464	Chr2	31973761	31973963
M0465	Chr2	31533415	31533772
M0466	Chr2	29215387	29216074
M0467	Chr2	25678059	25682368
M0468	Chr2	24188524	24188626
M0469	Chr2	24186779	24187035
M0470	Chr2	23877891	23878105
M0471	Chr2	23401288	23401698
M0472	Chr2	23054202	23054320
M0473	Chr2	22645450	22645566
M0474	Chr2	2177818	2178400
M0475	Chr2	14779381	14779513
M0476	Chr2	14440737	14440976
M0477	Chr2	11318464	11318741
M0478	Chr2	20231822	20234481
M0479	Chr2	30250189	30250291
M0480	Chr2	35591961	35596859
M0481	Chr2	11751093	11751520
M0482	Chr2	35605654	35624825
M0483	Chr2	29659674	29659994
M0484	Chr2	10094540	10094641
M0485	Chr2	11950249	11953968
M0486	Chr2	20722830	20726422
M0487	Chr2	2029422	2029522
M0488	Chr2	5959373	5959478
M0489	Chr2	12616964	12617872
M0490	Chr2	35604418	35605648
M0491	Chr2	11952520	11954059
M0492	Chr2	12912899	12913723
M0493	Chr2	21314176	21315953
M0494	Chr2	37554048	37554166
M0495	Chr2	12942181	12943405
M0496	Chr2	8369427	8377057
M0497	Chr2	35604721	35605653
M0498	Chr2	29289990	29290551
M0499	Chr2	36684402	36685197
M0500	Chr2	29297618	29299879
M0501	Chr2	20915800	20919811
M0502	Chr2	14901272	14902088
M0503	Chr2	20231718	20232604
M0504	Chr2	6322438	6324341
M0505	Chr2	12901189	12902444
M0506	Chr2	18332553	18337121
M0507	Chr2	3137280	3139152
M0508	Chr2	29601856	29602200
M0509	Chr2	18325345	18332552
M0510	Chr2	20234482	20236562
M0511	Chr2	37152374	37154903
M0512	Chr2	11269963	11270580
M0513	Chr2	29296325	29297040
M0514	Chr2	12912170	12913466
M0515	Chr2	15532362	15533385
M0516	Chr2	11270581	11274859
M0517	Chr2	16746477	16748803
M0518	Chr2	11904166	11904725
M0519	Chr2	11904166	11904721
M0520	Chr2	36281882	36282553
M0521	Chr2	12940063	12942180
M0522	Chr2	19512403	19513660
M0523	Chr2	36834209	36834589
M0524	Chr2	2382309	2382412
M0525	Chr2	43482833	43482970
M0526	Chr2	11263254	11264136
M0527	Chr2	14832756	14833591
M0528	Chr2	20962105	20963364
M0529	Chr2	12459744	12461686
M0530	Chr2	12913519	12914850
M0531	Chr2	12451823	12458929
M0532	Chr2	43373235	43373441
M0533	Chr2	11274095	11285487
M0534	Chr2	17277213	17277891
M0535	Chr2	17599591	17600211
M0536	Chr2	3125572	3126768
M0537	Chr2	40603225	40603357
M0538	Chr2	18662183	18662353
M0539	Chr2	37426718	37427009
M0540	Chr2	20915619	20915799
M0541	Chr2	36825464	36829641
M0542	Chr2	11904726	11907467
M0543	Chr2	42258576	42259122
M0544	Chr2	3124462	3125413
M0545	Chr2	18660499	18662182
M0546	Chr2	17524987	17525291
M0547	Chr2	12617873	12619561
M0548	Chr2	6399530	6399736
M0549	Chr2	36773160	36773415
M0550	Chr2	103890	105522
M0551	Chr2	43385380	43385794
M0552	Chr2	30509918	30510180
M0553	Chr2	5003	7573
M0554	Chr2	17758224	17760162
M0555	Chr2	17766124	17771668
M0556	Chr2	20964756	20965380
M0557	Chr2	12433546	12434486
M0558	Chr2	10007843	10008319
M0559	Chr2	12904009	12904606
M0560	Chr2	34554421	34554560
M0561	Chr2	12916230	12919165
M0562	Chr2	9898540	9898653
M0563	Chr2	18509614	18510215
M0564	Chr2	11923507	11928551
M0565	Chr2	12915187	12916828
M0566	Chr2	8377058	8380075
M0567	Chr2	18938265	18939071
M0568	Chr2	4214	5002
M0569	Chr2	7203897	7205964
M0570	Chr2	3133111	3137279
M0571	Chr2	20914071	20915618
M0572	Chr2	18505746	18507406
M0573	Chr2	12939245	12941386
M0574	Chr2	16744494	16746470
M0575	Chr2	20964369	20965347
M0576	Chr2	7198198	7199409
M0577	Chr2	6412161	6412505
M0578	Chr2	21318895	21319801
M0579	Chr2	20957385	20958828
M0580	Chr2	20226414	20231717
M0581	Chr2	18507407	18507800
M0582	Chr2	26597134	26597245
M0583	Chr2	18337697	18338202
M0584	Chr2	10318654	10319063
M0585	Chr2	20727695	20727935
M0586	Chr2	6406717	6412160
M0587	Chr2	12914809	12916214
M0588	Chr2	105523	106219
M0589	Chr2	11263316	11264566
M0590	Chr2	11293447	11295943
M0591	Chr2	22296120	22311781
M0592	Chr2	5151325	5151843
M0593	Chr2	13293368	13297017
M0594	Chr2	3131728	3133110
M0595	Chr2	7213345	7214264
M0596	Chr2	11247826	11263243
M0597	Chr2	7199410	7200610
M0598	Chr2	43477803	43478001
M0599	Chr2	11286134	11289363
M0600	Chr2	3139153	3142673
M0601	Chr2	12458930	12459743
M0602	Chr2	17761489	17762651
M0603	Chr2	980533	981470
M0604	Chr2	3142674	3142980
M0605	Chr2	17760681	17761488
M0606	Chr2	18939072	18939338
M0607	Chr2	11934094	11938007
M0608	Chr2	14398375	14399150
M0609	Chr2	3125871	3131727
M0610	Chr2	42498160	42498324
M0611	Chr2	11954212	11960184
M0612	Chr2	20989874	20990154
M0613	Chr2	2466	3376
M0614	Chr2	3119218	3120524
M0615	Chr2	19855377	19858624
M0616	Chr2	18308809	18320733
M0617	Chr2	1789	2465
M0618	Chr2	14055736	14079329
M0619	Chr2	101	789
M0620	Chr2	21317272	21318894
M0621	Chr2	20958829	20962104
M0622	Chr2	3123118	3124461
M0623	Chr2	33058900	33059102
M0624	Chr2	20963790	20964504
M0625	Chr2	8083841	8084945
M0626	Chr2	3120525	3123117
M0627	Chr2	13290526	13291113
M0628	Chr2	17771669	17774258
M0629	Chr2	12430466	12432390
M0630	Chr2	20237569	20239662
M0631	Chr2	6290801	6298865
M0632	Chr2	16745259	16746476
M0633	Chr2	18937799	18938736
M0634	Chr2	12899651	12900984
M0635	Chr2	18503015	18505124
M0636	Chr2	39304844	39305015
M0637	Chr2	11266876	11268074
M0638	Chr2	18939339	18941272
M0639	Chr2	17774178	17776644
M0640	Chr2	22312464	22313848
M0641	Chr2	22464645	22464955
M0642	Chr2	31719593	31720523
M0643	Chr2	38149871	38150083
M0644	Chr2	11915934	11923516
M0645	Chr2	11907468	11911841
M0646	Chr2	12432099	12433254
M0647	Chr2	33879853	33889400
M0648	Chr2	16749673	16751828
M0649	Chr2	11938007	11950248
M0650	Chr2	11264595	11265993
M0651	Chr2	17762652	17766123
M0652	Chr2	36679991	36681031
M0653	Chr2	9057252	9059847
M0654	Chr2	11913647	11915724
M0655	Chr2	33877377	33879852
M0656	Chr2	33852651	33877376
M0657	Chr2	7201113	7203335
M0658	Chr2	20991610	20992184
M0659	Chr2	5287540	5287846
M0660	Chr2	12429568	12430342
M0661	Chr2	20729574	20730134
M0662	Chr2	6406166	6406702
M0663	Chr2	41759309	41759490
M0664	Chr2	17435789	17435895
M0665	Chr2	40603358	40603859
M0666	Chr2	30447635	30447902
M0667	Chr2	7205965	7211413
M0668	Chr2	20965381	20966992
M0669	Chr2	12434589	12436310
M0670	Chr2	30271464	30272012
M0671	Chr2	12429080	12429709
M0672	Chr2	20911762	20915618
M0673	Chr2	25746465	25753599
M0674	Chr2	790	1788
M0675	Chr2	673227	673339
M0676	Chr2	8278372	8280104
M0677	Chr2	20721150	20722829
M0678	Chr2	11293032	11294402
M0679	Chr2	17760163	17760835
M0680	Chr2	11911842	11913646
M0681	Chr2	22559057	22559283
M0682	Chr2	5575410	5576051
M0683	Chr2	20956580	20957384
M0684	Chr2	18664017	18665550
M0685	Chr2	20727936	20729009
M0686	Chr2	27038983	27040077
M0687	Chr2	27038983	27040080
M0688	Chr2	19068115	19071093
M0689	Chr2	8268002	8278371
M0690	Chr2	19511186	19512402
M0691	Chr2	19523691	19527562
M0692	Chr3	23620186	23620387
M0693	Chr3	35714002	35714196
M0694	Chr3	33398867	33399554
M0695	Chr3	28175026	28175637
M0696	Chr3	22136175	22136594
M0697	Chr3	23620388	23621467
M0698	Chr3	35704153	35704947
M0699	Chr3	27066141	27066982
M0700	Chr3	35706355	35707198
M0701	Chr3	35690013	35690394
M0702	Chr3	35704948	35706354
M0703	Chr3	27069281	27069942
M0704	Chr3	21000488	21001080
M0705	Chr3	20999596	21000487
M0706	Chr3	23666638	23667140
M0707	Chr3	21005575	21005858
M0708	Chr3	35714197	35715310
M0709	Chr3	22518219	22518734
M0710	Chr3	21004171	21004837
M0711	Chr3	35596665	35597285
M0712	Chr3	35596510	35597219
M0713	Chr3	27067692	27069294
M0714	Chr3	35715311	35716361
M0715	Chr3	27066983	27068872
M0716	Chr3	35684197	35686874
M0717	Chr3	23628928	23629983
M0718	Chr3	35690395	35691079
M0719	Chr3	21001081	21001941
M0720	Chr3	17384902	17385426
M0721	Chr3	21004838	21005574
M0722	Chr3	22843323	22844214
M0723	Chr3	34176969	34177373
M0724	Chr3	17385427	17385848
M0725	Chr3	18910456	18911098
M0726	Chr3	27070655	27071694
M0727	Chr3	22844215	22844856
M0728	Chr3	35707199	35709878
M0729	Chr3	23667141	23667896
M0730	Chr3	18910537	18911200
M0731	Chr3	27071695	27072288
M0732	Chr3	35697875	35699597
M0733	Chr3	34183131	34183815
M0734	Chr3	35686875	35690012
M0735	Chr3	18552444	18552602
M0736	Chr3	21005859	21006361
M0737	Chr3	27069635	27071606
M0738	Chr3	18906624	18907759
M0739	Chr3	23621468	23628927
M0740	Chr3	28175638	28180314
M0741	Chr3	18908907	18909666
M0742	Chr3	39021922	39026135
M0743	Chr3	18907436	18908113
M0744	Chr3	18942619	18944244
M0745	Chr3	21562765	21563393
M0746	Chr3	21875583	21876281
M0747	Chr3	22179030	22179135
M0748	Chr3	26046259	26046521
M0749	Chr3	31069006	31069134
M0750	Chr3	22150123	22151141
M0751	Chr3	33258318	33258441
M0752	Chr3	22388677	22389738
M0753	Chr3	35699598	35700992
M0754	Chr3	22518735	22520148
M0755	Chr3	37278984	37279498
M0756	Chr3	34177374	34177933
M0757	Chr3	33384868	33394443
M0758	Chr3	35693790	35696380
M0759	Chr3	345830	345997
M0760	Chr3	20996351	20997003
M0761	Chr3	37271876	37272482
M0762	Chr3	35679505	35681541
M0763	Chr3	8034767	8037000
M0764	Chr3	7225445	7225567
M0765	Chr3	6921104	6921219
M0766	Chr3	5989083	5989933
M0767	Chr3	5531415	5531829
M0768	Chr3	39789174	39789442
M0769	Chr3	39505726	39505843
M0770	Chr3	38972100	38973643
M0771	Chr3	37292754	37297630
M0772	Chr3	35864074	35864270
M0773	Chr3	35673230	35673960
M0774	Chr3	35597286	35598889
M0775	Chr3	35453013	35453135
M0776	Chr3	35095012	35095140
M0777	Chr3	34438622	34438746
M0778	Chr3	34132176	34132434
M0779	Chr3	34051719	34051936
M0780	Chr3	33399555	33411807
M0781	Chr3	32944525	32944977
M0782	Chr3	30518674	30518939
M0783	Chr3	30439863	30440284
M0784	Chr3	30085047	30085151
M0785	Chr3	30036362	30036470
M0786	Chr3	29843399	29843660
M0787	Chr3	27241872	27242480
M0788	Chr3	25806006	25806649
M0789	Chr3	22231699	22232196
M0790	Chr3	2105714	2105930
M0791	Chr3	12301295	12301673
M0792	Chr3	33395005	33398866
M0793	Chr3	21003638	21004170
M0794	Chr3	8452993	8453093
M0795	Chr3	24635806	24635989
M0796	Chr3	28180315	28184545
M0797	Chr3	11632248	11632546
M0798	Chr3	9218802	9218921
M0799	Chr3	35716362	35718786
M0800	Chr3	21001942	21003637
M0801	Chr3	17607196	17612700
M0802	Chr3	29279315	29279873
M0803	Chr3	18905904	18906965
M0804	Chr3	1082634	1084263
M0805	Chr3	18944965	18947618
M0806	Chr3	22136595	22141597
M0807	Chr3	22142552	22145524
M0808	Chr3	18908277	18908890
M0809	Chr3	18907862	18908468
M0810	Chr3	25830332	25833127
M0811	Chr3	20992722	20996350
M0812	Chr3	1084264	1085235
M0813	Chr3	39026136	39028212
M0814	Chr3	35691080	35692654
M0815	Chr3	19810175	19814537
M0816	Chr3	21873781	21875639
M0817	Chr3	35709879	35713050
M0818	Chr3	17628151	17629064
M0819	Chr3	18092610	18093763
M0820	Chr3	24436850	24437663
M0821	Chr3	21880521	21881349
M0822	Chr3	3572434	3573945
M0823	Chr3	1660443	1660819
M0824	Chr3	18944245	18944964
M0825	Chr3	19636323	19637160
M0826	Chr3	22149004	22150310
M0827	Chr3	2875507	2876172
M0828	Chr3	6102900	6103000
M0829	Chr3	29143528	29147635
M0830	Chr3	26456609	26456768
M0831	Chr3	21006362	21007578
M0832	Chr3	39008435	39009444
M0833	Chr3	19632289	19636322
M0834	Chr3	22140491	22143116
M0835	Chr3	25829544	25830331
M0836	Chr3	18904626	18905899
M0837	Chr3	39013511	39018447
M0838	Chr3	23245903	23246459
M0839	Chr3	29142946	29143527
M0840	Chr3	21009104	21009683
M0841	Chr3	21329176	21329955
M0842	Chr3	22147349	22148658
M0843	Chr3	21870390	21871067
M0844	Chr3	17385849	17387754
M0845	Chr3	18093764	18094266
M0846	Chr3	37277925	37278460
M0847	Chr3	21876027	21878104
M0848	Chr3	39018448	39019930
M0849	Chr3	18909667	18910230
M0850	Chr3	21007579	21008780
M0851	Chr3	36933894	36934206
M0852	Chr3	19637161	19638845
M0853	Chr3	39011038	39013296
M0854	Chr3	17387053	17388902
M0855	Chr3	20164347	20165585
M0856	Chr3	17603849	17605994
M0857	Chr3	27153122	27154085
M0858	Chr3	16865679	16866608
M0859	Chr3	34181976	34182634
M0860	Chr3	18904380	18905336
M0861	Chr3	34198773	34202532
M0862	Chr3	35696381	35697874
M0863	Chr3	17595893	17603252
M0864	Chr3	23652204	23652830
M0865	Chr3	21872376	21873780
M0866	Chr3	22853556	22853825
M0867	Chr3	39540452	39540763
M0868	Chr3	34183816	34198197
M0869	Chr3	17388824	17390766
M0870	Chr3	25853441	25856790
M0871	Chr3	21870647	21872288
M0872	Chr3	35701021	35704945
M0873	Chr3	22144427	22146145
M0874	Chr3	24438845	24440158
M0875	Chr3	22145911	22146864
M0876	Chr3	18903296	18904379
M0877	Chr3	25823043	25829543
M0878	Chr3	21871237	21872375
M0879	Chr3	21559695	21562764
M0880	Chr3	19807502	19807616
M0881	Chr3	21878918	21879523
M0882	Chr3	21879574	21880520
M0883	Chr3	22853826	22854610
M0884	Chr3	22146710	22147727
M0885	Chr3	8988582	8990601
M0886	Chr3	19808426	19809343
M0887	Chr3	21181230	21182435
M0888	Chr3	18910231	18910455
M0889	Chr3	26337866	26338839
M0890	Chr3	34292034	34292581
M0891	Chr3	37269073	37269942
M0892	Chr3	25013894	25014485
M0893	Chr3	12079902	12080139
M0894	Chr3	23667897	23669067
M0895	Chr3	23664829	23666637
M0896	Chr3	8990521	8991115
M0897	Chr3	22844857	22846550
M0898	Chr3	8994313	8994944
M0899	Chr3	20164684	20169740
M0900	Chr3	20675142	20676171
M0901	Chr3	19805848	19807501
M0902	Chr3	34182635	34183194
M0903	Chr3	10404879	10405046
M0904	Chr3	33394444	33395004
M0905	Chr3	26338840	26339727
M0906	Chr3	24630907	24632977
M0907	Chr3	25009141	25013893
M0908	Chr3	23663709	23666531
M0909	Chr3	21869819	21870528
M0910	Chr3	34202533	34203557
M0911	Chr3	17662318	17663542
M0912	Chr3	6381947	6383880
M0913	Chr3	19645611	19645758
M0914	Chr3	22855772	22856595
M0915	Chr3	8757557	8757668
M0916	Chr3	21879524	21880107
M0917	Chr3	21332968	21333470
M0918	Chr3	22854236	22855135
M0919	Chr3	19809344	19810174
M0920	Chr3	21180552	21181229
M0921	Chr3	19807617	19808167
M0922	Chr3	21881350	21882682
M0923	Chr3	31688450	31688585
M0924	Chr3	21869688	21869818
M0925	Chr3	39013297	39014378
M0926	Chr3	14993742	14993881
M0927	Chr3	27154086	27157021
M0928	Chr3	19807760	19808425
M0929	Chr3	22846828	22847510
M0930	Chr3	24630235	24630906
M0931	Chr3	22181880	22182460
M0932	Chr3	2857831	2860334
M0933	Chr3	26335458	26337865
M0934	Chr3	17603253	17603848
M0935	Chr3	34198198	34198772
M0936	Chr3	20998010	20999595
M0937	Chr3	22386153	22388086
M0938	Chr3	5569537	5569758
M0939	Chr3	39021626	39021921
M0940	Chr3	23428199	23429080
M0941	Chr3	24440159	24443117
M0942	Chr3	22148353	22149140
M0943	Chr3	17658632	17662317
M0944	Chr3	19638846	19640127
M0945	Chr3	8998012	9000041
M0946	Chr3	18152609	18152744
M0947	Chr3	24438476	24438844
M0948	Chr3	18095271	18096889
M0949	Chr3	29276077	29278126
M0950	Chr3	23629984	23633880
M0951	Chr3	22846551	22846827
M0952	Chr3	25014486	25015525
M0953	Chr3	8992010	8994312
M0954	Chr3	35700991	35702668
M0955	Chr3	23191536	23194470
M0956	Chr3	24629583	24630234
M0957	Chr3	38703745	38705811
M0958	Chr3	27152163	27153888
M0959	Chr3	20992466	20992721
M0960	Chr3	22856596	22859377
M0961	Chr3	24628645	24629582
M0962	Chr3	18911146	18913178
M0963	Chr3	17667474	17668217
M0964	Chr3	8996248	8998011
M0965	Chr3	27992556	27992691
M0966	Chr3	2950232	2950386
M0967	Chr3	8987842	8989710
M0968	Chr3	20105347	20111218
M0969	Chr3	23652831	23653835
M0970	Chr3	30864021	30864576
M0971	Chr3	21182436	21183647
M0972	Chr3	19015744	19017697
M0973	Chr3	19214846	19215823
M0974	Chr3	22841985	22843322
M0975	Chr3	17629888	17650617
M0976	Chr3	27240164	27241871
M0977	Chr3	27339823	27339979
M0978	Chr3	23618679	23620185
M0979	Chr3	22855136	22855771
M0980	Chr3	23647620	23652203
M0981	Chr3	19215824	19216458
M0982	Chr3	35681554	35684196
M0983	Chr3	21328472	21329175
M0984	Chr3	27072289	27073620
M0985	Chr3	38701033	38703235
M0986	Chr3	18549394	18549991
M0987	Chr3	18913177	18914495
M0988	Chr3	19814538	19816314
M0989	Chr3	22134256	22136174
M0990	Chr3	22847563	22851238
M0991	Chr3	21008781	21009103
M0992	Chr3	22852871	22853555
M0993	Chr3	17629065	17629370
M0994	Chr3	21877895	21878917
M0995	Chr3	8994945	8996247
M0996	Chr3	29278204	29279765
M0997	Chr3	22828357	22833732
M0998	Chr3	17613770	17619892
M0999	Chr3	23246152	23246689
M1000	Chr3	20744026	20745966
M1001	Chr3	28736213	28736357
M1002	Chr3	16229320	16229423
M1003	Chr3	19814967	19816535
M1004	Chr3	21188573	21190586
M1005	Chr3	31607440	31611228
M1006	Chr3	35692655	35693789
M1007	Chr3	38703236	38703744
M1008	Chr3	18833367	18833539
M1009	Chr3	17390050	17391082
M1010	Chr3	31611229	31612097
M1011	Chr3	24444848	24459927
M1012	Chr3	23653906	23654718
M1013	Chr3	13064500	13065082
M1014	Chr3	23658588	23659740
M1015	Chr3	23654719	23658587
M1016	Chr3	19940085	19940285
M1017	Chr3	19820244	19820665
M1018	Chr3	30982240	31026661
M1019	Chr3	25850462	25855744
M1020	Chr3	18552742	18555271
M1021	Chr3	20785328	20786421
M1022	Chr3	27342730	27343294
M1023	Chr3	17485646	17486043
M1024	Chr3	29147636	29148428
M1025	Chr3	29147737	29148619
M1026	Chr3	37291886	37292753
M1027	Chr3	17605995	17607195
M1028	Chr3	21882427	21888352
M1029	Chr3	19816535	19817710
M1030	Chr3	21183648	21186883
M1031	Chr3	30425415	30425686
M1032	Chr3	29266100	29266324
M1033	Chr3	19639887	19641165
M1034	Chr3	16338021	16338292
M1035	Chr3	24632320	24635045
M1036	Chr3	27065368	27066140
M1037	Chr3	21009354	21010615
M1038	Chr3	24724330	24725214
M1039	Chr3	19995641	19998485
M1040	Chr3	27150133	27151319
M1041	Chr3	20111219	20112445
M1042	Chr3	17383868	17384902
M1043	Chr3	18941674	18942618
M1044	Chr3	23304241	23304357
M1045	Chr3	36932529	36933893
M1046	Chr3	21186884	21188932
M1047	Chr3	19345505	19345976
M1048	Chr3	29278126	29278696
M1049	Chr3	22851018	22852863
M1050	Chr3	18552603	18554914
M1051	Chr3	18937751	18940741
M1052	Chr3	19219955	19221287
M1053	Chr3	19872441	19875676
M1054	Chr3	22379407	22380058
M1055	Chr3	25856791	25864345
M1056	Chr3	38689606	38691825
M1057	Chr3	8987237	8988456
M1058	Chr3	13064057	13064602
M1059	Chr3	18555272	18572308
M1060	Chr3	18937591	18939580
M1061	Chr3	16867456	16869213
M1062	Chr3	18551027	18552443
M1063	Chr3	23659548	23662160
M1064	Chr3	17589087	17594196
M1065	Chr3	20997004	20998009
M1066	Chr3	38691826	38696574
M1067	Chr3	19218942	19219910
M1068	Chr3	18549992	18551026
M1069	Chr3	23245003	23245902
M1070	Chr3	18516519	18517162
M1071	Chr3	18833540	18834050
M1072	Chr3	21836331	21836932
M1073	Chr3	35713413	35714001
M1074	Chr3	17612701	17613769
M1075	Chr3	22860087	22862040
M1076	Chr3	38648719	38649033
M1077	Chr3	20116479	20117671
M1078	Chr3	19870225	19872374
M1079	Chr4	29556668	29557282
M1080	Chr4	20412054	20412193
M1081	Chr4	22625556	22625967
M1082	Chr4	21356224	21356325
M1083	Chr4	22366573	22366673
M1084	Chr4	28362703	28362841
M1085	Chr4	29551875	29556667
M1086	Chr4	29576398	29577581
M1087	Chr4	22540432	22540753
M1088	Chr4	22625968	22626573
M1089	Chr4	20411043	20411452
M1090	Chr4	27703870	27704541
M1091	Chr4	22623092	22623333
M1092	Chr4	21224193	21224771
M1093	Chr4	22530408	22531952
M1094	Chr4	22619108	22619781
M1095	Chr4	20410273	20411042
M1096	Chr4	22619782	22620362
M1097	Chr4	22618109	22619107
M1098	Chr4	24199507	24200828
M1099	Chr4	22626124	22626999
M1100	Chr4	22645831	22647158
M1101	Chr4	29573532	29576397
M1102	Chr4	22647159	22648164
M1103	Chr4	29577582	29579524
M1104	Chr4	20411453	20412053
M1105	Chr4	22667627	22668590
M1106	Chr4	24200828	24202180
M1107	Chr4	22560539	22561922
M1108	Chr4	27665767	27666954
M1109	Chr4	21494676	21495750
M1110	Chr4	22644589	22647158
M1111	Chr4	22668573	22669386
M1112	Chr4	29579525	29581512
M1113	Chr4	22665105	22665825
M1114	Chr4	22628644	22629070
M1115	Chr4	14767247	14768133
M1116	Chr4	23670157	23670469
M1117	Chr4	22669231	22669829
M1118	Chr4	23669543	23670156
M1119	Chr4	18720026	18720899
M1120	Chr4	22648165	22649556
M1121	Chr4	22637521	22638391
M1122	Chr4	22561308	22563111
M1123	Chr4	11753601	11753714
M1124	Chr4	23670938	23671821
M1125	Chr4	24200840	24203241
M1126	Chr4	29557283	29573531
M1127	Chr4	22620119	22621387
M1128	Chr4	22563113	22564048
M1129	Chr4	22626968	22628643
M1130	Chr4	25357042	25357158
M1131	Chr4	12850055	12850216
M1132	Chr4	22635672	22635839
M1133	Chr4	22623334	22624083
M1134	Chr4	22635118	22635671
M1135	Chr4	22544952	22545630
M1136	Chr4	38052600	38052773
M1137	Chr4	28362842	28363452
M1138	Chr4	23855310	23855954
M1139	Chr4	18714213	18720025
M1140	Chr4	22540754	22542050
M1141	Chr4	25351562	25354531
M1142	Chr4	21679684	21681029
M1143	Chr4	22638392	22638985
M1144	Chr4	10719769	10720446
M1145	Chr4	27664992	27665116
M1146	Chr4	21495650	21497159
M1147	Chr4	11915673	11915774
M1148	Chr4	22432994	22434676
M1149	Chr4	27699016	27699700
M1150	Chr4	33758556	33758985
M1151	Chr4	13938348	13939334
M1152	Chr4	22653325	22653603
M1153	Chr4	238398	238499
M1154	Chr4	18414512	18414619
M1155	Chr4	5225720	5226015
M1156	Chr4	27704542	27707825
M1157	Chr4	25384873	25385400
M1158	Chr4	27644791	27645667
M1159	Chr4	27641346	27644081
M1160	Chr4	22531961	22537445
M1161	Chr4	6393970	6394113
M1162	Chr4	4832211	4832539
M1163	Chr4	4722590	4722920
M1164	Chr4	39435661	39436360
M1165	Chr4	39140877	39141364
M1166	Chr4	35649329	35649477
M1167	Chr4	35409059	35409376
M1168	Chr4	34978792	34979114
M1169	Chr4	34906627	34907320
M1170	Chr4	34797660	34797906
M1171	Chr4	34713866	34715718
M1172	Chr4	34467570	34467679
M1173	Chr4	33716041	33716218
M1174	Chr4	33712398	33712927
M1175	Chr4	33306789	33307046
M1176	Chr4	30553023	30555506
M1177	Chr4	29603972	29604155
M1178	Chr4	2828039	2828272
M1179	Chr4	27725386	27725542
M1180	Chr4	27692131	27692325
M1181	Chr4	2608304	2609784
M1182	Chr4	25547475	25547872
M1183	Chr4	25397953	25398266
M1184	Chr4	25068294	25068415
M1185	Chr4	2469502	2471298
M1186	Chr4	24395080	24396455
M1187	Chr4	19349406	19349509
M1188	Chr4	19096484	19096663
M1189	Chr4	18720900	18721798
M1190	Chr4	18658634	18658810
M1191	Chr4	14768134	14769198
M1192	Chr4	27666955	27669128
M1193	Chr4	4870260	4871789
M1194	Chr4	27708230	27708766
M1195	Chr4	29931986	29932530
M1196	Chr4	6070556	6070679
M1197	Chr4	15148123	15148421
M1198	Chr4	7761369	7761577
M1199	Chr4	27570276	27570463
M1200	Chr4	39229795	39229895
M1201	Chr4	29581513	29584861
M1202	Chr4	21224764	21227123
M1203	Chr4	22624516	22625555
M1204	Chr4	5502878	5503039
M1205	Chr4	22665823	22668338
M1206	Chr4	23667918	23669823
M1207	Chr4	34567243	34567356
M1208	Chr4	29584862	29588113
M1209	Chr4	22633495	22635317
M1210	Chr4	13948449	13954662
M1211	Chr4	22653604	22655476
M1212	Chr4	21812971	21814661
M1213	Chr4	22595528	22599483
M1214	Chr4	22366674	22367671
M1215	Chr4	22642793	22644591
M1216	Chr4	22554810	22560538
M1217	Chr4	22635840	22638388
M1218	Chr4	24203242	24205337
M1219	Chr4	22546969	22549768
M1220	Chr4	22434677	22436926
M1221	Chr4	18559387	18561480
M1222	Chr4	24196793	24199506
M1223	Chr4	22652431	22653324
M1224	Chr4	22632746	22633889
M1225	Chr4	23671723	23672591
M1226	Chr4	23667388	23668953
M1227	Chr4	22373268	22374011
M1228	Chr4	22623842	22624540
M1229	Chr4	22669829	22670591
M1230	Chr4	21820087	21821921
M1231	Chr4	21087689	21089131
M1232	Chr4	23671923	23672661
M1233	Chr4	21808093	21812970
M1234	Chr4	22588717	22591791
M1235	Chr4	27654117	27654756
M1236	Chr4	23670470	23671314
M1237	Chr4	4831642	4832210
M1238	Chr4	28363151	28364032
M1239	Chr4	15593684	15593795
M1240	Chr4	22664046	22665069
M1241	Chr4	20408645	20409372
M1242	Chr4	16665659	16665795
M1243	Chr4	22366971	22369788
M1244	Chr4	22658667	22658784
M1245	Chr4	22641540	22642709
M1246	Chr4	22545615	22546968
M1247	Chr4	14158398	14158502
M1248	Chr4	22591314	22593473
M1249	Chr4	22631522	22633489
M1250	Chr4	37156287	37156432
M1251	Chr4	20409293	20410991
M1252	Chr4	22621386	22623091
M1253	Chr4	10737772	10738448
M1254	Chr4	22649556	22652910
M1255	Chr4	22546419	22546968
M1256	Chr4	20237799	20240607
M1257	Chr4	23917421	23919365
M1258	Chr4	14030874	14031036
M1259	Chr4	23919397	23920995
M1260	Chr4	35616970	35617906
M1261	Chr4	22670209	22670933
M1262	Chr4	37691135	37691300
M1263	Chr4	23975635	23977732
M1264	Chr4	23918699	23919717
M1265	Chr4	36189813	36190276
M1266	Chr4	22599412	22600121
M1267	Chr4	28364575	28370060
M1268	Chr4	28363766	28366389
M1269	Chr4	19419325	19420256
M1270	Chr4	22622424	22623091
M1271	Chr4	33291821	33292588
M1272	Chr4	22662921	22665069
M1273	Chr4	23665696	23667391
M1274	Chr4	22485943	22486375
M1275	Chr4	22542133	22544132
M1276	Chr4	22563972	22566091
M1277	Chr4	35616308	35616969
M1278	Chr4	22629071	22630584
M1279	Chr4	21230793	21232706
M1280	Chr4	22676319	22677124
M1281	Chr4	22662547	22663794
M1282	Chr4	22524535	22525409
M1283	Chr4	20240608	20241109
M1284	Chr4	21226386	21227567
M1285	Chr4	22656879	22658666
M1286	Chr4	22234019	22234980
M1287	Chr4	22549769	22550855
M1288	Chr4	22676426	22677426
M1289	Chr4	12123711	12123827
M1290	Chr4	35627444	35629669
M1291	Chr4	22538333	22539320
M1292	Chr4	22660172	22662547
M1293	Chr4	22538844	22539586
M1294	Chr4	21233661	21234923
M1295	Chr4	22630989	22631758
M1296	Chr4	5850577	5851208
M1297	Chr4	22675339	22676003
M1298	Chr4	27571520	27572065
M1299	Chr4	22233971	22234490
M1300	Chr4	22552006	22553094
M1301	Chr4	22594845	22596136
M1302	Chr4	33291633	33292321
M1303	Chr4	21210275	21210546
M1304	Chr4	22674214	22674882
M1305	Chr4	17092229	17092872
M1306	Chr4	21222876	21224195
M1307	Chr4	23974932	23975130
M1308	Chr4	24131546	24131755
M1309	Chr4	23662012	23662691
M1310	Chr4	22528748	22530409
M1311	Chr4	25399252	25400006
M1312	Chr4	36870969	36871232
M1313	Chr4	22447693	22450297
M1314	Chr4	22219692	22219857
M1315	Chr4	22675032	22675338
M1316	Chr4	10367755	10368018
M1317	Chr4	4617137	4617383
M1318	Chr4	33779637	33780111
M1319	Chr4	21497154	21498386
M1320	Chr4	21817003	21820086
M1321	Chr4	22675552	22676381
M1322	Chr4	24221377	24231227
M1323	Chr4	10627322	10629593
M1324	Chr4	20236104	20236617
M1325	Chr4	38052774	38053283
M1326	Chr4	22239903	22240604
M1327	Chr4	22604769	22605819
M1328	Chr4	4617384	4618557
M1329	Chr4	22424385	22426929
M1330	Chr4	21814662	21815073
M1331	Chr4	22537446	22538547
M1332	Chr4	29477307	29477865
M1333	Chr4	22674512	22675031
M1334	Chr4	4190383	4190566
M1335	Chr4	22600122	22600859
M1336	Chr4	25354532	25356596
M1337	Chr4	22544133	22544283
M1338	Chr4	22513092	22513628
M1339	Chr4	30390497	30390750
M1340	Chr4	19420257	19421197
M1341	Chr4	22656261	22657313
M1342	Chr4	21804825	21806939
M1343	Chr4	22371911	22373267
M1344	Chr4	22570236	22573160
M1345	Chr4	32715504	32716137
M1346	Chr4	22399073	22402132
M1347	Chr4	22658785	22662090
M1348	Chr4	22505539	22506393
M1349	Chr4	21835420	21837838
M1350	Chr4	22470275	22471424
M1351	Chr4	21681030	21683455
M1352	Chr4	22630585	22630988
M1353	Chr4	22544284	22544948
M1354	Chr4	23424807	23426705
M1355	Chr4	23424807	23426705
M1356	Chr4	22248189	22248899
M1357	Chr4	21073527	21074384
M1358	Chr4	22519366	22521285
M1359	Chr4	21346760	21347484
M1360	Chr4	21356326	21359202
M1361	Chr4	28367899	28374101
M1362	Chr4	22390962	22392840
M1363	Chr4	25356141	25357041
M1364	Chr4	11181999	11182291
M1365	Chr4	19421198	19422883
M1366	Chr4	22502393	22503120
M1367	Chr4	37607051	37607167
M1368	Chr4	4612351	4612595
M1369	Chr4	22398538	22399072
M1370	Chr4	21227670	21230948
M1371	Chr4	21672531	21678414
M1372	Chr4	20235252	20236103
M1373	Chr4	23853561	23855309
M1374	Chr4	13944021	13948448
M1375	Chr4	22604032	22604768
M1376	Chr4	22593227	22594844
M1377	Chr4	22503904	22504863
M1378	Chr4	22503121	22503903
M1379	Chr4	22461170	22465761
M1380	Chr4	21830832	21832900
M1381	Chr4	22513629	22519365
M1382	Chr4	21806940	21808092
M1383	Chr4	19667942	19668907
M1384	Chr4	22480073	22481245
M1385	Chr4	22615922	22618108
M1386	Chr4	22427726	22431687
M1387	Chr4	33303120	33303706
M1388	Chr4	27639301	27639583
M1389	Chr4	13273213	13273336
M1390	Chr4	20429328	20430453
M1391	Chr4	21678415	21679683
M1392	Chr4	19418168	19418799
M1393	Chr4	23971670	23974397
M1394	Chr4	23970336	23971645
M1395	Chr4	21233033	21233660
M1396	Chr4	10855415	10855983
M1397	Chr4	22607029	22609171
M1398	Chr4	13939335	13942045
M1399	Chr4	22549773	22552005
M1400	Chr4	22521286	22522100
M1401	Chr4	19302656	19302838
M1402	Chr4	20922997	20924418
M1403	Chr4	23663680	23667001
M1404	Chr4	4612596	4615222
M1405	Chr4	20412194	20415696
M1406	Chr4	22247965	22248865
M1407	Chr4	22601346	22604031
M1408	Chr4	22390403	22391406
M1409	Chr4	22488384	22502392
M1410	Chr4	24393324	24395079
M1411	Chr4	22238791	22239307
M1412	Chr4	21220377	21222817
M1413	Chr4	22523509	22525409
M1414	Chr4	35893224	35894085
M1415	Chr4	23841845	23842828
M1416	Chr4	22444567	22447806
M1417	Chr4	23967411	23968237
M1418	Chr4	23783274	23785606
M1419	Chr4	22614024	22614188
M1420	Chr4	22506394	22507076
M1421	Chr4	24131756	24132535
M1422	Chr4	19423430	19423836
M1423	Chr4	22450298	22455466
M1424	Chr4	25350456	25351561
M1425	Chr4	22522101	22524344
M1426	Chr4	22609830	22612070
M1427	Chr4	32484151	32484262
M1428	Chr4	22640402	22641540
M1429	Chr4	13152481	13152744
M1430	Chr4	24167014	24168215
M1431	Chr4	23966530	23967946
M1432	Chr4	14390878	14391060
M1433	Chr4	22539322	22540431
M1434	Chr4	19422884	19423429
M1435	Chr4	22442118	22444566
M1436	Chr4	21220199	21222316
M1437	Chr4	20241110	20241761
M1438	Chr4	306603	307003
M1439	Chr4	27654757	27655262
M1440	Chr4	27827345	27827486
M1441	Chr4	24188772	24189637
M1442	Chr4	22638986	22640246
M1443	Chr4	22578311	22578888
M1444	Chr4	22528704	22529437
M1445	Chr4	22605820	22607074
M1446	Chr4	29542341	29542456
M1447	Chr4	22640276	22640836
M1448	Chr4	4612812	4617136
M1449	Chr4	23916138	23917420
M1450	Chr4	22422361	22423780
M1451	Chr4	18561481	18562187
M1452	Chr4	27654007	27654116
M1453	Chr4	3159060	3159327
M1454	Chr4	36720791	36720954
M1455	Chr4	21227568	21227669
M1456	Chr4	22612265	22614023
M1457	Chr4	22396958	22398272
M1458	Chr4	20236765	20237798
M1459	Chr4	21526593	21527655
M1460	Chr4	21815340	21817002
M1461	Chr4	25357159	25359172
M1462	Chr4	22670934	22672914
M1463	Chr4	5164925	5165080
M1464	Chr4	38057315	38058005
M1465	Chr4	20896198	20897074
M1466	Chr4	22240605	22241839
M1467	Chr4	22407399	22409131
M1468	Chr4	25357175	25359416
M1469	Chr4	17271686	17271825
M1470	Chr4	22363167	22366572
M1471	Chr4	23797512	23800667
M1472	Chr4	20840832	20841874
M1473	Chr4	22456132	22457002
M1474	Chr4	21277857	21278541
M1475	Chr4	21084779	21086088
M1476	Chr4	22503999	22505538
M1477	Chr4	22672915	22674504
M1478	Chr4	21815074	21817002
M1479	Chr4	22525410	22526031
M1480	Chr4	20118272	20162600
M1481	Chr4	20914580	20922996
M1482	Chr4	22611816	22613707
M1483	Chr4	15482208	15482334
M1484	Chr4	22396062	22396957
M1485	Chr4	23660772	23662086
M1486	Chr4	15638090	15638212
M1487	Chr4	19418800	19419324
M1488	Chr4	23662582	23664345
M1489	Chr4	22416977	22417900
M1490	Chr4	21840683	21842137
M1491	Chr4	13980639	13981773
M1492	Chr4	21802884	21804824
M1493	Chr4	24191255	24192257
M1494	Chr4	14695730	14696598
M1495	Chr4	3620095	3620268
M1496	Chr4	23974128	23974931
M1497	Chr4	27752425	27753826
M1498	Chr4	22394052	22396061
M1499	Chr4	9144884	9149865
M1500	Chr4	22440397	22442117
M1501	Chr4	22234981	22238790
M1502	Chr4	21800347	21802883
M1503	Chr4	22486376	22487231
M1504	Chr4	22566091	22568061
M1505	Chr4	24132536	24132841
M1506	Chr4	21081429	21082792
M1507	Chr4	22487597	22488383
M1508	Chr4	20899517	20902392
M1509	Chr4	22507077	22513091
M1510	Chr4	22465762	22469617
M1511	Chr4	23745236	23751954
M1512	Chr4	27968584	27969393
M1513	Chr4	14078260	14078369
M1514	Chr4	22458350	22459794
M1515	Chr4	22402133	22403160
M1516	Chr4	25341732	25349011
M1517	Chr4	33287702	33289559
M1518	Chr4	22431688	22432993
M1519	Chr4	21598557	21600286
M1520	Chr4	22525414	22527119
M1521	Chr4	22482089	22485942
M1522	Chr4	22569348	22570235
M1523	Chr4	23756216	23757197
M1524	Chr4	23968849	23970335
M1525	Chr4	33291098	33291687
M1526	Chr4	23038594	23038808
M1527	Chr4	33287975	33291043
M1528	Chr4	25340602	25341963
M1529	Chr4	10726594	10726745
M1530	Chr4	9314877	9319957
M1531	Chr4	21417296	21417931
M1532	Chr4	9802138	9802792
M1533	Chr4	23800668	23801256
M1534	Chr4	21838512	21840682
M1535	Chr4	22600519	22601345
M1536	Chr4	21934702	21936695
M1537	Chr5	12166282	12166422
M1538	Chr5	12182043	12182188
M1539	Chr5	12175776	12176058
M1540	Chr5	12178422	12178669
M1541	Chr5	12166423	12166946
M1542	Chr5	12168929	12169433
M1543	Chr5	28129562	28129702
M1544	Chr5	12177338	12177699
M1545	Chr5	12168883	12169428
M1546	Chr5	12178670	12179222
M1547	Chr5	28110299	28110703
M1548	Chr5	12171689	12172555
M1549	Chr5	12179223	12179839
M1550	Chr5	12170649	12171619
M1551	Chr5	12174947	12175775
M1552	Chr5	12177700	12178421
M1553	Chr5	12169434	12170648
M1554	Chr5	12155971	12156098
M1555	Chr5	12181171	12182042
M1556	Chr5	12176059	12177337
M1557	Chr5	12166947	12168882
M1558	Chr5	12179840	12181156
M1559	Chr5	28118738	28118994
M1560	Chr5	8512420	8512624
M1561	Chr5	12172556	12174946
M1562	Chr5	12184292	12185568
M1563	Chr5	8509364	8509976
M1564	Chr5	17145093	17146591
M1565	Chr5	8511238	8511696
M1566	Chr5	12182189	12184291
M1567	Chr5	12140858	12142147
M1568	Chr5	8516214	8516592
M1569	Chr5	25818404	25818547
M1570	Chr5	8515635	8516213
M1571	Chr5	15883409	15883511
M1572	Chr5	12142142	12143513
M1573	Chr5	12155291	12155970
M1574	Chr5	28129703	28131411
M1575	Chr5	12134094	12135017
M1576	Chr5	8511697	8512419
M1577	Chr5	28104087	28104382
M1578	Chr5	8509977	8511237
M1579	Chr5	12185569	12188425
M1580	Chr5	28126722	28129561
M1581	Chr5	12156099	12156713
M1582	Chr5	12188419	12190613
M1583	Chr5	15337689	15338788
M1584	Chr5	12154189	12155438
M1585	Chr5	12190614	12192534
M1586	Chr5	12194052	12194759
M1587	Chr5	10223499	10223632
M1588	Chr5	15339943	15340544
M1589	Chr5	12146218	12147074
M1590	Chr5	15338789	15339942
M1591	Chr5	12192535	12194051
M1592	Chr5	10005129	10005618
M1593	Chr5	17153334	17155027
M1594	Chr5	12136736	12137391
M1595	Chr5	1599141	1599364
M1596	Chr5	29727270	29728117
M1597	Chr5	12143514	12146217
M1598	Chr5	12135018	12136735
M1599	Chr5	17154841	17156086
M1600	Chr5	24728330	24728484
M1601	Chr5	28110704	28118737
M1602	Chr5	13611235	13611974
M1603	Chr5	24727057	24728329
M1604	Chr5	28118995	28121442
M1605	Chr5	18943188	18946254
M1606	Chr5	25079156	25079318
M1607	Chr5	23785413	23785717
M1608	Chr5	24729540	24730280
M1609	Chr5	10736009	10736526
M1610	Chr5	29718321	29718531
M1611	Chr5	12156714	12158239
M1612	Chr5	12310907	12313002
M1613	Chr5	10830852	10832610
M1614	Chr5	8360580	8360709
M1615	Chr5	3196490	3196763
M1616	Chr5	31052911	31055846
M1617	Chr5	29861045	29861258
M1618	Chr5	27278372	27278480
M1619	Chr5	24929764	24929876
M1620	Chr5	23065821	23067012
M1621	Chr5	15540838	15541174
M1622	Chr5	1495503	1495685
M1623	Chr5	14731287	14731392
M1624	Chr5	14577964	14580413
M1625	Chr5	14295228	14295331
M1626	Chr5	13636398	13636501
M1627	Chr5	13561942	13562045
M1628	Chr5	13019040	13019482
M1629	Chr5	12980567	12980796
M1630	Chr5	12523290	12523503
M1631	Chr5	12488911	12489048
M1632	Chr5	11764267	11764442
M1633	Chr5	11568546	11569291
M1634	Chr5	11453282	11453549
M1635	Chr5	10293724	10293910
M1636	Chr5	12147075	12154188
M1637	Chr5	10230764	10232789
M1638	Chr5	23097171	23099721
M1639	Chr5	23063553	23065820
M1640	Chr5	8512625	8515639
M1641	Chr5	25115458	25117048
M1642	Chr5	30181939	30182199
M1643	Chr5	25088271	25098462
M1644	Chr5	25819971	25822727
M1645	Chr5	8507701	8509363
M1646	Chr5	19696679	19697565
M1647	Chr5	14358669	14358769
M1648	Chr5	25745477	25745617
M1649	Chr5	12094789	12095457
M1650	Chr5	24728683	24729539
M1651	Chr5	10422791	10422909
M1652	Chr5	28457023	28457145
M1653	Chr5	3197365	3198183
M1654	Chr5	17978131	17979426
M1655	Chr5	12137392	12138449
M1656	Chr5	539751	540251
M1657	Chr5	22582796	22583805
M1658	Chr5	24725281	24727056
M1659	Chr5	27517772	27520396
M1660	Chr5	12097704	12111279
M1661	Chr5	3198183	3202471
M1662	Chr5	18946255	18947036
M1663	Chr5	10222768	10223498
M1664	Chr5	11660155	11660514
M1665	Chr5	29728118	29729047
M1666	Chr5	8500888	8502133
M1667	Chr5	25410548	25411778
M1668	Chr5	25414238	25416051
M1669	Chr5	10005619	10008030
M1670	Chr5	1603612	1604271
M1671	Chr5	22930776	22931284
M1672	Chr5	12111380	12112644
M1673	Chr5	16453135	16454782
M1674	Chr5	13018478	13019039
M1675	Chr5	13018472	13019011
M1676	Chr5	25818548	25819970
M1677	Chr5	19695155	19696679
M1678	Chr5	9678449	9694647
M1679	Chr5	14177983	14178116
M1680	Chr5	25411592	25413173
M1681	Chr5	24728485	24729047
M1682	Chr5	11473634	11474146
M1683	Chr5	12158240	12159925
M1684	Chr5	24710616	24710930
M1685	Chr5	25412701	25413338
M1686	Chr5	8488901	8500888
M1687	Chr5	19697371	19700467
M1688	Chr5	26764716	26764898
M1689	Chr5	29724221	29727269
M1690	Chr5	22932738	22933535
M1691	Chr5	25416052	25418740
M1692	Chr5	8061747	8062529
M1693	Chr5	24711378	24713667
M1694	Chr5	23957999	23959213
M1695	Chr5	12159623	12160851
M1696	Chr5	8482102	8488899
M1697	Chr5	1590410	1590616
M1698	Chr5	28098392	28104086
M1699	Chr5	10232821	10233710
M1700	Chr5	18946357	18947289
M1701	Chr5	18947235	18947920
M1702	Chr5	12111710	12134093
M1703	Chr5	12095357	12098596
M1704	Chr5	8475301	8482100
M1705	Chr5	20501668	20502634
M1706	Chr5	10054435	10054581
M1707	Chr5	10220395	10220977
M1708	Chr5	20499011	20501667
M1709	Chr5	3498040	3498172
M1710	Chr5	8488882	8489764
M1711	Chr5	6831464	6831694
M1712	Chr5	15909939	15914531
M1713	Chr5	25413330	25414190
M1714	Chr5	19700467	19701104
M1715	Chr5	8502061	8504426
M1716	Chr5	18732568	18759919
M1717	Chr5	15916940	15918661
M1718	Chr5	20501911	20504737
M1719	Chr5	27748491	27749207
M1720	Chr5	17177522	17177625
M1721	Chr5	18942279	18942935
M1722	Chr5	24710931	24711444
M1723	Chr5	10223633	10224313
M1724	Chr5	23099722	23104360
M1725	Chr5	23617385	23617568
M1726	Chr5	5562548	5562660
M1727	Chr5	17156101	17157308
M1728	Chr5	18928623	18931041
M1729	Chr5	22592570	22593766
M1730	Chr5	29538330	29538494
M1731	Chr5	10560197	10560656
M1732	Chr5	12160012	12166281
M1733	Chr5	25098463	25102365
M1734	Chr5	8504426	8507694
M1735	Chr5	25413467	25414230
M1736	Chr5	27749224	27751478
M1737	Chr5	15340545	15342893
M1738	Chr5	23104361	23110977
M1739	Chr5	12093556	12095114
M1740	Chr5	9165558	9169622
M1741	Chr5	20496485	20499010
M1742	Chr5	24730281	24731060
M1743	Chr5	11028622	11028773
M1744	Chr5	6918869	6919935
M1745	Chr5	9694642	9713911
M1746	Chr5	23954728	23957998
M1747	Chr5	18951843	18952469
M1748	Chr5	25933388	25933992
M1749	Chr5	22931285	22932737
M1750	Chr5	25948718	25948865
M1751	Chr5	10224116	10224665
M1752	Chr5	28121440	28123288
M1753	Chr5	25822728	25836563
M1754	Chr5	23610787	23611338
M1755	Chr5	25117049	25118086
M1756	Chr5	28125663	28126369
M1757	Chr5	10224634	10226341
M1758	Chr5	8313101	8315396
M1759	Chr5	11474136	11482600
M1760	Chr5	22585871	22589050
M1761	Chr5	268475	270500
M1762	Chr5	23036551	23038667
M1763	Chr5	17139525	17139657
M1764	Chr5	10218130	10220394
M1765	Chr5	28125838	28126722
M1766	Chr5	9164219	9164758
M1767	Chr5	19951965	19952817
M1768	Chr5	9332511	9332990
M1769	Chr5	20495912	20497961
M1770	Chr5	23038154	23045036
M1771	Chr5	279154	281211
M1772	Chr5	28104383	28110298
M1773	Chr5	10226844	10228337
M1774	Chr5	25409615	25410935
M1775	Chr5	16450267	16453132
M1776	Chr5	28121621	28125782
M1777	Chr5	19207023	19207699
M1778	Chr5	27749208	27749988
M1779	Chr5	15918647	15924672
M1780	Chr5	11365196	11365894
M1781	Chr5	23045037	23052744
M1782	Chr5	27756673	27757273
M1783	Chr5	22583806	22584861
M1784	Chr5	29720943	29724220
M1785	Chr5	9164759	9167863
M1786	Chr5	27751979	27755466
M1787	Chr5	23971273	23972787
M1788	Chr5	22914980	22930775
M1789	Chr5	27755467	27756672
M1790	Chr5	23035030	23035909
M1791	Chr5	16440279	16441520
M1792	Chr5	24722193	24722431
M1793	Chr5	28084225	28098380
M1794	Chr5	22584106	22585026
M1795	Chr5	18935648	18937754
M1796	Chr5	8988085	8988253
M1797	Chr5	13871673	13875369
M1798	Chr5	19765418	19783287
M1799	Chr5	272130	274121
M1800	Chr5	9713905	9721776
M1801	Chr5	15915639	15916939
M1802	Chr5	10230146	10230771
M1803	Chr5	24104752	24104976
M1804	Chr5	29720160	29723725
M1805	Chr5	18940753	18942278
M1806	Chr5	23032621	23035029
M1807	Chr5	13874717	13875392
M1808	Chr5	10226370	10227227
M1809	Chr5	23502372	23503068
M1810	Chr5	13875420	13900331
M1811	Chr5	19335561	19351550
M1812	Chr5	24719579	24721276
M1813	Chr5	11806919	11807277
M1814	Chr6	15823324	15823430
M1815	Chr6	16413325	16413636
M1816	Chr6	17219054	17219177
M1817	Chr6	15869886	15870086
M1818	Chr6	15820032	15820643
M1819	Chr6	15831862	15832989
M1820	Chr6	15841713	15842272
M1821	Chr6	15862404	15863911
M1822	Chr6	15822242	15823323
M1823	Chr6	12811163	12811624
M1824	Chr6	15840573	15841719
M1825	Chr6	15854114	15857073
M1826	Chr6	16411949	16413324
M1827	Chr6	15820644	15822241
M1828	Chr6	15823431	15824608
M1829	Chr6	15855980	15859021
M1830	Chr6	15838881	15840577
M1831	Chr6	15888786	15888923
M1832	Chr6	15859025	15862403
M1833	Chr6	17219178	17219845
M1834	Chr6	10397131	10397235
M1835	Chr6	16413637	16415638
M1836	Chr6	15441203	15441501
M1837	Chr6	15867655	15869885
M1838	Chr6	15863912	15867654
M1839	Chr6	15833013	15838866
M1840	Chr6	17226421	17228541
M1841	Chr6	12812800	12813519
M1842	Chr6	17219478	17220442
M1843	Chr6	15873968	15874137
M1844	Chr6	12811625	12813092
M1845	Chr6	17221977	17226918
M1846	Chr6	15888171	15888785
M1847	Chr6	14813382	14817210
M1848	Chr6	17228542	17230478
M1849	Chr6	15828057	15829465
M1850	Chr6	15824620	15828056
M1851	Chr6	15842267	15846251
M1852	Chr6	14778033	14778670
M1853	Chr6	17220378	17221249
M1854	Chr6	15829466	15830142
M1855	Chr6	12813484	12814318
M1856	Chr6	8926309	8926427
M1857	Chr6	3950409	3950657
M1858	Chr6	16419147	16420464
M1859	Chr6	803935	804070
M1860	Chr6	15450478	15450595
M1861	Chr6	25652547	25652798
M1862	Chr6	16414621	16419788
M1863	Chr6	14819112	14820543
M1864	Chr6	13929900	13930193
M1865	Chr6	15870087	15873967
M1866	Chr6	8199610	8199718
M1867	Chr6	12813554	12814652
M1868	Chr6	22950276	22950901
M1869	Chr6	19773064	19773399
M1870	Chr6	22963211	22963553
M1871	Chr6	21047290	21047583
M1872	Chr6	15846248	15848999
M1873	Chr6	2294764	2295135
M1874	Chr6	8300965	8305676
M1875	Chr6	6859634	6859738
M1876	Chr6	5865203	5865907
M1877	Chr6	5148735	5149968
M1878	Chr6	2597519	2597663
M1879	Chr6	2585964	2586566
M1880	Chr6	2292874	2293063
M1881	Chr6	20230537	20230844
M1882	Chr6	17734024	17734264
M1883	Chr6	15053454	15053705
M1884	Chr6	14778671	14779110
M1885	Chr6	14720727	14721694
M1886	Chr6	14686417	14686640
M1887	Chr6	13983158	13983561
M1888	Chr6	14687198	14689757
M1889	Chr6	5088364	5088669
M1890	Chr6	26975778	26975942
M1891	Chr6	15436817	15441202
M1892	Chr6	19935878	19935988
M1893	Chr6	20460323	20460424
M1894	Chr6	2110071	2110217
M1895	Chr6	15635186	15635397
M1896	Chr6	15443289	15448805
M1897	Chr6	15830177	15831855
M1898	Chr6	15892627	15896970
M1899	Chr6	15877746	15888685
M1900	Chr6	26829403	26829505
M1901	Chr6	7961283	7961391
M1902	Chr6	17221031	17221978
M1903	Chr6	11136744	11138326
M1904	Chr6	15448806	15450477
M1905	Chr6	12228263	12228984
M1906	Chr6	14775324	14778653
M1907	Chr6	4040147	4040502
M1908	Chr6	21151559	21151664
M1909	Chr6	530006	534116
M1910	Chr6	15896971	15904533
M1911	Chr6	15888924	15892626
M1912	Chr6	26147597	26148088
M1913	Chr6	15441502	15443292
M1914	Chr6	14811479	14813381
M1915	Chr6	12226130	12228968
M1916	Chr6	924521	928259
M1917	Chr6	12797941	12799326
M1918	Chr6	11954248	11954733
M1919	Chr6	16196126	16196231
M1920	Chr6	3669919	3673003
M1921	Chr6	24215602	24216223
M1922	Chr6	17619450	17620189
M1923	Chr6	28055725	28055972
M1924	Chr6	17313937	17314303
M1925	Chr6	14775319	14776342
M1926	Chr6	2270683	2272333
M1927	Chr6	11691716	11707688
M1928	Chr6	802689	803934
M1929	Chr6	11373360	11374042
M1930	Chr6	15077596	15077864
M1931	Chr6	11138327	11143043
M1932	Chr6	13719162	13719307
M1933	Chr6	17230479	17238991
M1934	Chr6	14806900	14810064
M1935	Chr6	13276446	13279209
M1936	Chr6	11953703	11954247
M1937	Chr6	24216224	24216465
M1938	Chr6	9067392	9067971
M1939	Chr6	10796588	10803827
M1940	Chr6	16457034	16457207
M1941	Chr6	13596737	13596918
M1942	Chr6	914830	921231
M1943	Chr6	12228985	12232024
M1944	Chr6	10397236	10397796
M1945	Chr6	11018247	11044336
M1946	Chr6	16566995	16568678
M1947	Chr6	3013176	3013718
M1948	Chr6	5802037	5802216
M1949	Chr6	17303636	17304063
M1950	Chr6	28040764	28041156
M1951	Chr6	3651822	3669918
M1952	Chr6	16567512	16568678
M1953	Chr6	529425	530005
M1954	Chr6	8860780	8863766
M1955	Chr6	17303070	17303635
M1956	Chr6	8875099	8876088
M1957	Chr6	11014965	11015513
M1958	Chr6	8875100	8876092
M1959	Chr6	20028586	20031104
M1960	Chr6	11949920	11950804
M1961	Chr6	15008934	15021186
M1962	Chr6	24207108	24207708
M1963	Chr6	15088133	15089254
M1964	Chr6	16410258	16412265
M1965	Chr6	3673004	3676639
M1966	Chr6	1319987	1321014
M1967	Chr6	17304064	17306017
M1968	Chr6	16296013	16299742
M1969	Chr6	12222314	12226129
M1970	Chr6	17614657	17615416
M1971	Chr6	24216466	24218330
M1972	Chr6	24218609	24220315
M1973	Chr6	4520206	4520423
M1974	Chr6	22530240	22530868
M1975	Chr6	11380347	11381609
M1976	Chr6	15452974	15455845
M1977	Chr6	4129408	4130146
M1978	Chr6	10064816	10075678
M1979	Chr6	11014393	11015102
M1980	Chr6	534117	534905
M1981	Chr6	2165330	2169098
M1982	Chr6	534218	535095
M1983	Chr6	10583302	10584199
M1984	Chr6	12232025	12233443
M1985	Chr6	15454921	15456272
M1986	Chr6	11707689	11708496
M1987	Chr6	8851041	8851852
M1988	Chr6	13273694	13276445
M1989	Chr6	17617296	17619945
M1990	Chr6	1321015	1322301
M1991	Chr6	15874138	15877747
M1992	Chr6	11374041	11375177
M1993	Chr6	17302337	17303223
M1994	Chr6	10789496	10795243
M1995	Chr6	11124695	11133339
M1996	Chr6	11320249	11321113
M1997	Chr6	15363828	15368832
M1998	Chr6	1327134	1327353
[truncated: 768 more rows]

## Sheet: Supplementary Tables 15
Table S15: Differentially expressed genes associated with SNPs and InDels.
Type	chr	Gene	Start	End	SS1_SS2		TS1_TS2		SS1_TS1		SS2_TS2
					log2FC	padj	log2FC	padj	log2FC	padj	log2FC	padj
SNP	Chr3	PgL0203310	10465801	10466493	-10.416	5.05808e-44	-8.72342	1.21431e-15	-3.31173	6.09701e-239
SNP	Chr4	PgL0239800	2950666	2953520	-10.8644	1.51759e-12	-9.30724	6.493e-09	-2.176	8.94384e-25
SNP	Chr0	PgL0138770	51493713	51494505	-9.70958	6.08508e-100	-9.46676	1.48209e-27	-2.73855	5.02988e-252
SNP	Chr3	PgL0230460	37638253	37639650	-9.66683	2.81287e-10	-10.2427	4.48884e-11	-1.48503	2.77177e-17
SNP	Chr6	PgL0309330	4754108	4755180	-9.63361	3.52951e-10	-11.7381	9.84605e-15
SNP	Chr0	PgL0137670	50615775	50617976	-8.9293	4.39369e-24	-12.1497	8.49709e-16
SNP	Chr2	PgL0185400	38825731	38828111	-11.1201	3.66988e-13	-8.223	1.13294e-13	-1.07765	2.66845e-09
SNP	Chr5	PgL0282890	14444598	14445299	-10.5294	9.00242e-12	-7.63621	2.04067e-06	-2.06677	1.06304e-19
SNP	Chr6	PgL0328020	23823983	23824348	-9.80218	4.47694e-10	-8.45762	5.02469e-07	-1.96463	1.74012e-10
SNP	Chr1	PgL0087520	41219554	41221637	-10.0793	9.89307e-11	-10.1342	8.11947e-11
SNP	Chr3	PgL0228490	36312337	36313173	-9.2003	2.57583e-09	-10.8261	1.85016e-12
SNP	Chr5	PgL0282940	14481570	14481938	-9.45804	1.70199e-18	-9.04516	7.50523e-17	-1.03592	2.53681e-12
SNP	Chr7	PgL0027020	22807825	22808733	-11.331	1.14033e-13	-6.94339	3.44924e-21	-1.25565	4.63691e-13
SNP	Chr2	PgL0184460	38260096	38260584	-9.44982	2.66585e-09	-7.15986	0.000201624	-2.91507	4.36013e-14
SNP	Chr1	PgL0048290	4543214	4545373	-9.95369	7.05867e-11	-9.28474	7.44917e-18
SNP	Chr2	PgL0187040	39792653	39795001	-9.28022	6.05881e-09	-7.34693	8.47006e-05	-2.55465	8.05592e-12
SNP	Chr7	PgL0023020	18809998	18811316	-8.55784	2.19424e-07	-10.1006	1.04424e-10
SNP	Chr4	PgL0239230	2661906	2662514	-9.00339	2.50296e-08	-9.63427	1.16474e-09
SNP	Chr3	PgL0199170	7698385	7703293	-9.85228	3.2511e-10	-8.75078	1.31431e-08
SNP	Chr5	PgL0272100	1523482	1524975	-8.9234	3.63626e-08	-9.44807	3.12181e-09
SNP	Chr3	PgL0217020	26281779	26282366	-10.0426	4.63651e-11	-8.28705	1.56304e-06
SNP	Chr7	PgL0005120	1821775	1823606	-8.95473	3.16552e-08	-8.8883	5.73687e-08
SNP	Chr6	PgL0305560	2161871	2164270	-8.96496	3.10527e-08	-8.86946	8.02284e-08
SNP	Chr4	PgL0241130	3878999	3879757	-8.76284	3.92456e-73	-6.62339	2.00162e-47	-2.38874	2.92136e-135
SNP	Chr4	PgL0254720	13690538	13691062			-6.35596	0.000337311	-2.58871	1.0986e-16	-8.73501	1.4252e-07
SNP	Chr6	PgL0307610	3632311	3632966	-8.53443	2.39893e-07	-6.00224	0.0110196	-3.14851	1.82785e-09
SNP	Chr3	PgL0230750	37801837	37803990	-7.82626	1.65542e-07	-7.82329	2.3624e-40	-1.87776	3.21465e-70
SNP	Chr5	PgL0288210	19765657	19768876	-7.09493	9.062e-10	-10.4074	1.82989e-11
SNP	Chr7	PgL0033710	27391264	27391482	-10.0446	1.18555e-10	-7.43594	1.54537e-30
SNP	Chr3	PgL0209260	15466119	15469853	-8.41328	4.34061e-07	-7.52049	4.00585e-05	-1.51286	0.00163025
SNP	Chr1	PgL0055370	10548868	10549533	-8.36796	5.31894e-07	-6.08381	0.0106788	-2.8901	1.80336e-06
SNP	Chr6	PgL0323970	20544010	20544417	-8.35635	5.60832e-07	-7.74124	1.61412e-05	-1.23102	0.0148775
SNP	Chr0	PgL0102580	4534596	4538221	-9.73689	2.00635e-10	-7.43454	1.69624e-20
SNP	Chr6	PgL0327860	23655090	23655658	-8.26039	9.09209e-07	-5.96421	0.0126652	-2.92152	4.90916e-07
SNP	Chr2	PgL0179770	35104708	35108085	-7.63274	5.60838e-36	-6.81455	1.69826e-12	-2.67469	6.16565e-41
SNP	Chr6	PgL0334180	27632778	27637346	-9.47639	4.65811e-70	-3.43043	2.54307e-19	-4.11189	5.2013e-286
SNP	Chr3	PgL0217810	27027601	27029244	-8.15502	1.73896e-06	-8.78089	1.02136e-07
SNP	Chr3	PgL0224820	33657754	33663219	-8.11105	1.77551e-06			-8.80828	9.27203e-08
SNP	Chr6	PgL0305380	2050740	2052478	-7.92365	1.33131e-12	-8.91314	2.13253e-16
SNP	Chr3	PgL0207090	13889977	13893893	-8.10087	1.86454e-06	-6.7875	0.000804849	-1.93173	0.000388271
SNP	Chr4	PgL0261950	23552372	23554849	-7.31327	1.63836e-10	-9.39177	4.66619e-09
SNP	Chr6	PgL0324710	21053631	21057221	-7.63623	6.29608e-17	-8.98845	4.22459e-09
SNP	Chr1	PgL0071740	30798721	30803857	-2.2135	0.00367202	-7.75346	1.36733e-05			-6.5266	0.0181252
SNP	Chr6	PgL0325460	21684790	21686292	-9.82938	3.63486e-10	-6.53925	2.42719e-14
SNP	Chr5	PgL0274950	4083540	4085264	-8.48033	6.81455e-185	-7.68982	0
SNP	Chr4	PgL0240140	3214674	3215162	-8.26228	0.00222092			-7.8203	0.00514048
SNP	Chr1	PgL0054980	10122519	10123091	-9.28324	7.99693e-18	-3.45103	3.2226e-07	-3.33073	2.20187e-78
SNP	Chr0	PgL0116140	15280142	15281455	-7.72537	1.17834e-05	-6.5792	0.00175367	-1.76777	0.00769276
SNP	Chr3	PgL0207010	13842841	13850054	-7.4278	4.29607e-85	-8.62311	2.15383e-27
SNP	Chr0	PgL0138720	51458257	51466762	-8.60532	1.74344e-07	-7.37821	6.24516e-06
SNP	Chr0	PgL0127440	41322932	41323441	-7.63427	1.56693e-05	-6.42152	0.00311701	-1.83579	0.00635529
SNP	Chr7	PgL0026700	22612224	22612655	-9.60738	1.1545e-09	-3.82384	0.000213667	-2.39066	2.25683e-13
SNP	Chr3	PgL0206050	12896002	12897105	-2.79759	3.49187e-07	-7.5538	2.93955e-06			-5.42311	0.0340666
SNP	Chr1	PgL0068800	28249534	28250452	-6.55049	5.95995e-08	-9.17771	1.26867e-08
SNP	Chr3	PgL0211210	17031965	17032927	-8.34699	5.96332e-07	-7.36153	6.91323e-06
SNP	Chr3	PgL0207500	14251200	14253595	-8.63259	2.25265e-36	-6.99707	3.49878e-06
SNP	Chr6	PgL0325250	21541645	21543999					-7.46723	4.50104e-05	-8.0377	5.40879e-05
SNP	Chr3	PgL0218450	27709205	27711778	-6.17268	0	-6.5933	0	-1.10317	5.38388e-73	-1.54321	1.33774e-08
SNP	Chr2	PgL0155170	6976145	6982454	-5.32292	6.49207e-09	-6.29155	0.000428456	-3.76446	1.40104e-49
SNP	Chr7	PgL0010230	5200129	5200647	-7.33678	7.75234e-05			-8.03435	5.70194e-06
SNP	Chr4	PgL0235550	681954	684499	-7.74891	9.26187e-06	-7.45264	5.25336e-05
SNP	Chr6	PgL0311600	6461046	6461600	-7.60443	1.7668e-05	-7.57311	3.07084e-05
SNP	Chr6	PgL0327890	23668430	23669716	-7.94747	2.03449e-18	-5.48935	2.13333e-16	-1.6839	3.5601e-16
SNP	Chr7	PgL0010190	5179345	5190790	-7.25763	7.74922e-05	-5.52248	0.0380951	-2.35008	0.00296111
SNP	Chr2	PgL0161790	12284917	12287191	-6.86987	4.64216e-05	-8.19807	1.7018e-06
SNP	Chr6	PgL0323960	20539407	20539937	-7.72821	1.05046e-05	-7.28522	0.000119873
SNP	Chr1	PgL0051970	7279838	7284832	-9.06594	1.85032e-08	-4.32886	2.76028e-05	-1.61811	1.73673e-05
SNP	Chr7	PgL0010520	5369392	5375111	-7.49142	3.18724e-05	-7.51188	4.24639e-06
SNP	Chr3	PgL0226490	34771345	34773097	-6.78992	2.85488e-61	-8.20847	4.05538e-58
SNP	Chr6	PgL0325050	21354252	21354803	-9.49823	1.99144e-09	-2.86172	0.00694448	-2.62135	3.73173e-14
SNP	Chr1	PgL0067970	27365922	27366993	-7.04732	7.68218e-06	-7.82291	8.49744e-18
SNP	Chr5	PgL0292280	22744572	22748013	-7.05335	0.000179143	-7.75884	1.3409e-05
SNP	Chr3	PgL0229250	36911367	36916320	-6.00768	1.83755e-06	-8.79473	9.19661e-08
SNP	Chr3	PgL0196950	6256649	6258088	-9.40454	2.64902e-18	-5.39456	4.65821e-63
SNP	Chr6	PgL0311310	6227626	6229329	-9.65785	9.506e-10			-5.10549	3.84159e-24
SNP	Chr0	PgL0132640	46247633	46252952	-8.31323	7.8679e-07	-6.36175	2.46765e-10
SNP	Chr6	PgL0307600	3632994	3634739	-9.0471	2.01822e-08	-2.97804	0.0345019	-2.59288	1.3124e-09
SNP	Chr5	PgL0275510	4515080	4519498	1.37928	0.014057			-6.59225	0.000182058	-9.35683	8.10098e-08
SNP	Chr1	PgL0088220	41618503	41620263	-8.9994	2.61652e-08	-5.51551	3.81355e-11
SNP	Chr4	PgL0269120	30609354	30610855	-7.67676	4.80283e-33	-4.47923	2.9861e-17	-2.29913	4.26454e-45
SNP	Chr4	PgL0245730	6849676	6850249	-6.68748	1.08446e-06	-6.30144	3.02233e-10	-1.39295	6.38152e-06
SNP	Chr1	PgL0044480	2248339	2251466	-5.23281	8.0985e-10	-9.14874	1.47684e-08
SNP	Chr4	PgL0243990	5670163	5671184	-6.91022	0.000317306	-7.45928	5.28747e-05
SNP	Chr0	PgL0137520	50492331	50494203	-7.34219	2.26216e-15	-7.02259	6.74791e-05
SNP	Chr1	PgL0092270	43990627	43991679	-4.72737	8.57444e-10	-9.55094	1.96268e-09
SNP	Chr3	PgL0199140	7662069	7664069	-8.50736	2.72891e-07	-5.66205	9.54929e-14
SNP	Chr0	PgL0125360	37640080	37645207	-7.44734	5.76963e-16	-4.36724	6.07347e-08	-2.30385	4.56065e-20
SNP	Chr6	PgL0333430	27218266	27218754	-7.71828	0	-6.35244	0
SNP	Chr6	PgL0323360	19897080	19897627	-5.50703	4.88078e-05	-6.99081	0.00040041	-1.57954	0.0167366
SNP	Chr1	PgL0054390	9501201	9501820	-8.77068	7.73569e-08	-5.26836	0.00470887
SNP	Chr3	PgL0208200	14776977	14779105	-7.32808	5.78602e-05	-6.5639	0.00186029
SNP	Chr2	PgL0184510	38291220	38293070	-7.17299	0.000113175	-6.66427	0.00144105
SNP	Chr2	PgL0178950	34445368	34449373	-6.81584	6.38877e-82	-5.05057	1.82343e-49	-1.77125	1.18611e-47
SNP	Chr4	PgL0254700	13674275	13684510					-6.11011	3.1303e-49	-7.5148	1.09735e-23
SNP	Chr3	PgL0187490	225057	226625	-6.45842	0.00167947			-7.15548	0.000165821
SNP	Chr7	PgL0006120	2505439	2507120	-8.27172	8.41703e-07	-5.33026	2.28876e-06
SNP	Chr4	PgL0262420	24107667	24108773	-7.17243	0.000115768			-6.42473	0.000333275
SNP	Chr2	PgL0181740	36466968	36471576	-6.79096	0.000528255	-6.78363	7.20479e-05
SNP	Chr2	PgL0182980	37205631	37206242	-6.66242	4.71805e-12	-5.48713	9.51744e-09	-1.39535	7.07208e-06
SNP	Chr0	PgL0134120	47563341	47565075	-5.91282	0.0113425	-7.62498	2.70578e-05
SNP	Chr0	PgL0120050	22745120	22747101	-5.68591	0.0176732	-7.74362	1.45166e-05
SNP	Chr3	PgL0224830	33664467	33664790	-6.35736	0.00243624			-7.05422	0.00025829
SNP	Chr1	PgL0090640	42956562	42957359	-6.32913	0.00272391			-7.02674	0.00029586
SNP	Chr1	PgL0087780	41373084	41373975	-6.25412	2.74817e-05	-7.06304	1.04764e-13
SNP	Chr1	PgL0092380	44045160	44045768	-8.28054	1.58772e-07			-4.97352	1.14566e-25
SNP	Chr6	PgL0314070	8731051	8732184	-6.09932	0.005635	-7.13259	0.000223386
SNP	Chr1	PgL0081490	37818368	37819105	-6.24771	0.0065573	-6.94595	8.07111e-74
SNP	Chr3	PgL0192090	3195740	3196333	-6.32913	0.00272391	-6.86079	0.000615513
SNP	Chr4	PgL0262640	24280886	24282403	-6.2203	0.00458416			-6.91808	0.000596284
SNP	Chr0	PgL0104480	5732487	5734170	-5.41996	0.00544819	-7.69594	1.82007e-05
SNP	Chr4	PgL0238350	2188011	2188577	-6.40025	0.0020841	-6.6962	0.0013479
SNP	Chr7	PgL0018860	13279715	13282167			-6.36518	0.00360276			-6.67591	0.0129454
SNP	Chr4	PgL0262650	24282801	24287859	-6.70886	0.000730781	-6.26769	0.000461538
SNP	Chr1	PgL0088440	41701398	41702998	-5.02083	2.54053e-13	-7.91537	6.268e-07
SNP	Chr3	PgL0227530	35730545	35739566	-5.44778	0.0322581	-7.4993	4.37595e-05
SNP	Chr0	PgL0138520	51308749	51309720	-3.884	0.000402676	-9.02857	2.71628e-08
SNP	Chr1	PgL0047570	4038527	4042555	-7.55555	2.53119e-11	-5.36247	0.0250605
SNP	Chr2	PgL0185680	39010677	39011045	-6.10427	0.00548637	-6.78222	0.000833362
SNP	Chr4	PgL0262270	23888524	23897424	-8.52224	2.53724e-07	-4.34442	5.59308e-16
SNP	Chr1	PgL0060650	16126712	16132567	-8.0189	5.14313e-07			-4.82047	2.26906e-20
SNP	Chr6	PgL0328540	24176003	24176377	-5.73789	0.0171755	-7.09629	0.000241159
SNP	Chr7	PgL0017870	12125952	12127467	-5.91436	3.76786e-56	-6.88659	1.03817e-07
SNP	Chr7	PgL0020360	14749679	14761830	-4.33601	2.85048e-69	-4.39252	1.13191e-29	-2.00987	2.52251e-42	-2.08483	0.0239803
SNP	Chr1	PgL0048320	4565528	4567468	-6.75427	1.97221e-09	-6.00666	1.8009e-77
SNP	Chr3	PgL0204280	11221915	11222765	-6.35841	0.00236512	-6.40786	0.00312474
SNP	Chr0	PgL0116940	16201424	16202320	-6.13129	0.00571391	-6.63385	0.0016373
SNP	Chr7	PgL0013970	8127415	8128385	-6.83329	0.000430135	-5.93594	0.0135156
SNP	Chr6	PgL0325160	21466006	21467187	-6.00322	0.00771177	-6.74125	0.00101811
SNP	Chr3	PgL0200540	8770746	8772881	-6.16428	1.1637e-35	-6.54273	2.16964e-49
SNP	Chr1	PgL0089720	42450482	42453310			-6.12215	0.00776359			-6.54325	0.0163201
SNP	Chr5	PgL0282710	14301607	14302904	-7.5276	2.46237e-16	-5.11363	1.09177e-30
SNP	Chr4	PgL0253130	12253203	12257172	-6.48714	0.00151797	-6.14805	0.00783206
SNP	Chr3	PgL0225750	34254809	34255889	-6.15473	1.94773e-18	-6.41697	1.58188e-20
SNP	Chr7	PgL0031780	26217281	26217810	-6.91616	3.92672e-05			-5.61558	5.36322e-10
SNP	Chr0	PgL0123320	32118345	32120535	-8.52947	2.91543e-07			-3.96966	2.20573e-10
SNP	Chr1	PgL0082050	38113807	38114394	-6.20192	9.81695e-28	-4.84737	1.77333e-17	-1.42438	8.54446e-13
SNP	Chr1	PgL0064280	23244295	23244726	-5.95952	8.54392e-06	-6.467	2.62254e-07
SNP	Chr5	PgL0276370	5373945	5384333	-5.39486	4.80857e-16	-5.03233	8.348e-07	-1.94745	2.58679e-10
SNP	Chr1	PgL0056360	11711395	11711775	-5.33859	0.0423299	-7.06127	0.000275861
SNP	Chr4	PgL0250150	9997596	9998376	-7.26598	5.00812e-15	-2.95197	8.22453e-06	-2.13705	2.13931e-16
SNP	Chr0	PgL0113370	12445023	12451272	-6.76305	0.000560625	-5.622	0.0302042
SNP	Chr5	PgL0282580	14169981	14178545	-6.74179	0.000626463	-5.62791	0.0302627
SNP	Chr3	PgL0196340	5904854	5906459	-6.63041	0.000910175	-5.7152	0.0263866
SNP	Chr6	PgL0323750	20328283	20331430	-6.2644	4.69366e-08	-6.04147	7.24913e-124
SNP	Chr2	PgL0186580	39483656	39485227	-8.37208	5.40622e-07			-3.92858	4.34257e-10
SNP	Chr0	PgL0102990	4883559	4885201	-6.39523	0.00223997	-5.92151	0.0152895
SNP	Chr1	PgL0086830	40842241	40843949	-4.01925	3.51776e-16	-8.27481	1.19604e-07
SNP	Chr2	PgL0184200	38065289	38066949	-7.36455	5.84874e-05	-4.92996	0.00123212
SNP	Chr4	PgL0269930	31245119	31246584	-2.57976	8.65473e-16	-5.92855	2.35414e-34			-3.72427	2.21495e-05
SNP	Chr1	PgL0049970	5745288	5752440	-6.46613	0.00165246			-5.71602	0.00318232
SNP	Chr4	PgL0237500	1738040	1742794	-7.73541	9.86734e-06	-4.41967	1.02609e-05
SNP	Chr5	PgL0287310	18844479	18844922	-5.7218	0.0164288			-6.41939	0.00271088
SNP	Chr1	PgL0071870	30933736	30938596	-4.44758	0.00501943	-7.67524	2.85462e-05
SNP	Chr4	PgL0243300	5211133	5212314	-5.854	0.0115938	-6.27207	0.00487919
SNP	Chr3	PgL0229740	37165860	37166405	-4.52734	3.08936e-141	-2.11491	1.24317e-09	-3.92614	5.79914e-224	-1.53342	0.00564733
SNP	Chr5	PgL0271290	853240	853854	-5.45065	5.04381e-07	-5.10782	0.000424244	-1.5259	0.00109271
SNP	Chr5	PgL0297470	25727464	25729182	-7.70235	1.152e-05	-4.37626	1.7248e-05
SNP	Chr1	PgL0080490	37149670	37151152	-6.53052	5.24898e-08	-4.10692	4.16023e-05	-1.42483	0.000601407
SNP	Chr6	PgL0334640	27905567	27907881	-5.91317	6.87619e-14	-6.10496	1.25304e-17
SNP	Chr7	PgL0017680	11908333	11909921	-6.05267	0.00686745	-5.95014	0.0127077
SNP	Chr7	PgL0021800	17159232	17160713	-4.76307	2.99362e-10	-5.69004	1.88889e-05	-1.48303	9.38914e-05
SNP	Chr1	PgL0068270	27807223	27810623	-5.70558	0.0171689	-6.2445	0.0059098
SNP	Chr7	PgL0022260	17853311	17857607	-6.34905	0.0024662	-5.5646	0.00466727
SNP	Chr1	PgL0072730	31720074	31720415	-4.27515	0.00122841	-7.60267	2.7872e-05
SNP	Chr1	PgL0089300	42249569	42251417	-6.78096	0.000533569	-5.09984	0.0157122
SNP	Chr3	PgL0216780	25927838	25928338	-6.23636	0.00353235	-5.61607	0.0303573
SNP	Chr0	PgL0134110	47560927	47561925	-5.58687	0.022747	-6.23675	0.00571761
SNP	Chr3	PgL0204460	11468372	11468659	-7.84371	6.11946e-06			-3.94141	4.50124e-07
SNP	Chr1	PgL0044760	2472663	2473896	-6.54343	6.99183e-15	-5.24107	6.39943e-19
SNP	Chr5	PgL0274960	4068271	4069991	-6.05074	3.99795e-15	-3.52702	2.1984e-30	-2.20609	5.81276e-73
SNP	Chr0	PgL0144300	55019325	55021208	-6.78405	0.000523103	-4.97261	0.00076491
SNP	Chr0	PgL0129730	43835252	43837184	-5.97272	0.00104823	-5.75849	2.40773e-05
SNP	Chr6	PgL0333420	27214541	27215221	-6.18219	0	-5.5437	8.84524e-300
SNP	Chr0	PgL0125590	38115591	38123432	-5.78663	1.93872e-55	-3.44662	1.0478e-151	-2.44082	1.15785e-11
SNP	Chr4	PgL0237700	1851516	1853114	-6.02259	0.000343638	-5.63762	7.3313e-10
SNP	Chr3	PgL0209950	15966110	15971048	-4.46265	4.31434e-08	-7.19431	2.54078e-14
SNP	Chr5	PgL0280180	9760584	9764675	-5.69417	0.0174437	-5.98852	0.0120155
SNP	Chr5	PgL0283030	14591031	14592921	-5.99254	0.00826281	-5.6871	0.025546
SNP	Chr3	PgL0191470	2750264	2751910	-5.65928	0.0190237	-6.00224	0.0110196
SNP	Chr7	PgL0008190	3842151	3845296	-6.19519	0.00433195			-5.445	0.00737024
SNP	Chr0	PgL0107820	7903318	7910522	-3.88199	0.00128179	-7.72168	1.83259e-05
SNP	Chr3	PgL0200860	8987534	8991710	-5.46311	5.9098e-17	-3.84891	1.7088e-05	-2.26415	8.03358e-14
SNP	Chr5	PgL0292840	23073506	23076057	-3.56528	0.0069749	-8.00819	4.68019e-06
SNP	Chr7	PgL0004410	1453550	1454909	-7.00105	2.94449e-05			-4.53157	4.48571e-11
SNP	Chr3	PgL0196060	5744765	5752608	-5.88932	6.74846e-47	-4.01249	1.87589e-24	-1.63005	8.99518e-25
SNP	Chr6	PgL0310030	5165340	5169172	-3.57083	0.00323047	-9.02227	2.81352e-08	1.04996	0.0279361
SNP	Chr0	PgL0099840	3046659	3049622	-5.67266	0.0182392	-5.83974	0.00186109
SNP	Chr7	PgL0016810	10883487	10884349	-7.15941	0.00011713	-4.29238	1.17767e-06
SNP	Chr1	PgL0072180	31144174	31147002	-4.81829	1.85843e-18	-6.62727	1.4056e-22
SNP	Chr4	PgL0246360	7244501	7245554	-7.26539	7.7883e-05	-4.14139	0.000301068
SNP	Chr4	PgL0237720	1861798	1864267	-4.62747	1.53055e-05	-6.77666	7.03354e-05
SNP	Chr1	PgL0071590	30629502	30634084	-6.06964	3.78353e-13	-4.08474	1.83316e-138	-1.23156	6.94357e-36
SNP	Chr3	PgL0223190	32333321	32334058	-5.45702	0.0115204	-4.86633	7.63219e-13	-1.05873	7.86429e-05
SNP	Chr7	PgL0009660	4769634	4771536	-5.30246	0.0449021	-6.11797	0.00783737
SNP	Chr0	PgL0144950	55456802	55457227	-5.00392	2.30475e-08	-4.68069	0.000196119	-1.6818	7.24368e-05
SNP	Chr0	PgL0107650	7789971	7792905	-5.76353	8.17341e-06	-5.58512	3.89629e-09
SNP	Chr2	PgL0156990	8335632	8337080	-6.83851	0.000448821	-4.51453	0.0065989
SNP	Chr1	PgL0076300	34214526	34216869	-1.52509	0.0015188			-3.77062	7.378e-17	-6.02868	7.04826e-05
SNP	Chr3	PgL0204250	11193584	11194358	-5.5272	2.39889e-07	-3.82418	0.00539715	-1.95784	4.2614e-05
SNP	Chr4	PgL0247110	7734652	7735873	-4.64553	0.0352384	-8.1135	2.70106e-06	1.40008	0.041439
SNP	Chr4	PgL0252740	11774086	11775096	-3.99701	1.96647e-05			-7.27784	1.35872e-05
SNP	Chr0	PgL0106830	7238776	7242174	-5.733	0.0157584	-5.58602	0.0346903
SNP	Chr3	PgL0200950	9044414	9045094	-5.71077	1.43548e-19	-4.29237	2.55291e-11	-1.25807	1.83535e-05
SNP	Chr0	PgL0134980	48429079	48431476	-5.54741	0.0255858	-5.74397	0.0224047
SNP	Chr3	PgL0220160	29386675	29387064	-5.39017	0.0374598	-5.90098	0.0149788
SNP	Chr5	PgL0276700	5747887	5748432	-5.62353	0.020783	-5.62791	0.0302627
SNP	Chr3	PgL0191280	2552535	2553640	-4.19839	3.11147e-06	-7.00015	3.90583e-05
SNP	Chr3	PgL0199960	8317506	8319818	-7.2039	9.96573e-05	-3.95611	0.00395826
SNP	Chr6	PgL0307220	3377098	3380463	-3.65558	0.000157693	-7.39934	5.81264e-06
SNP	Chr2	PgL0184750	38455437	38456503	-4.8104	6.05353e-20	-4.90554	1.56678e-12	-1.29471	7.97322e-08
SNP	Chr3	PgL0192340	3512430	3513373	-7.12998	0.000139128	-3.8733	0.00928338
SNP	Chr2	PgL0185010	38583428	38584681	-6.80088	0.000526663	-4.19004	0.00294264
SNP	Chr5	PgL0289010	20547048	20549823	-6.45663	0.000223977	-3.14935	0.0216028	-1.40882	0.023828
SNP	Chr6	PgL0325140	21448869	21451335	-5.4944	0.00464988	-5.47889	8.28682e-05
SNP	Chr6	PgL0311360	6257426	6257830	-4.27752	7.11515e-16	-5.05376	2.25644e-08	-1.61423	1.17043e-07
SNP	Chr5	PgL0288820	20365193	20369308	-5.90319	2.65513e-06	-3.71755	1.1083e-49	-1.32235	9.07985e-30
SNP	Chr4	PgL0245280	6574108	6575071	-8.02949	2.63521e-06			-2.89055	2.76528e-06
SNP	Chr5	PgL0275810	4818768	4819094	-3.65325	3.76328e-10	-7.26355	6.94849e-15
SNP	Chr5	PgL0285130	16907779	16909545	-4.87389	1.42941e-10	-4.29667	7.66087e-05	-1.73724	2.98093e-06
SNP	Chr2	PgL0184670	38412692	38413620	-6.35116	0.00254416	-4.55	0.000515404
SNP	Chr2	PgL0185470	38891314	38892158	-5.50316	0.0279534	-5.46258	0.0435433
SNP	Chr3	PgL0191680	2877317	2884114	-5.64607	3.03752e-64	-5.22069	5.03354e-75
SNP	Chr2	PgL0180910	35923517	35925838	-8.04695	2.40721e-06	-2.81985	6.23087e-05
SNP	Chr4	PgL0238070	2050841	2054447	-4.66487	0.0011207	-5.15926	2.53362e-12	-1.02832	0.000179554
SNP	Chr5	PgL0282100	13743984	13755517	-7.90136	4.71933e-06	-2.94579	0.000387048
SNP	Chr3	PgL0212020	17662281	17664255	-5.08133	8.93404e-259	-4.02458	6.68636e-234	-1.72647	3.53565e-117
SNP	Chr3	PgL0212400	18013495	18015924	-5.22075	0.0162462	-5.61271	0.00676274
SNP	Chr3	PgL0209540	15706028	15706537	-6.95434	3.4e-05			-3.84637	3.08013e-10
SNP	Chr1	PgL0082790	38584597	38585325	-5.42817	0.0348002	-5.44931	0.0443429
SNP	Chr6	PgL0323430	20002060	20002590	-3.33972	0.0444401	-7.44932	5.31836e-05
SNP	Chr1	PgL0051910	7243066	7246692	-5.64069	5.71206e-12	-5.03935	9.83988e-32
SNP	Chr4	PgL0239540	2825821	2826216	-4.5762	1.44189e-17	-3.44985	0.000316173	-2.65431	3.68543e-17
SNP	Chr0	PgL0107130	7449834	7452525	-4.58776	1.80695e-30	-4.82535	9.23735e-22	-1.24507	1.17921e-10
SNP	Chr1	PgL0050030	5793415	5798339	-3.18741	0.0195433	-5.44263	0.0451825	-2.10946	0.0203223
SNP	Chr5	PgL0287260	18789286	18792430	-6.87334	4.60854e-05			-3.75804	2.4453e-09
SNP	Chr0	PgL0127870	41766720	41771161	-5.0764	0.000310404	-5.53051	4.51491e-05
SNP	Chr6	PgL0334210	27655793	27657598	-5.18809	1.34327e-50			-5.38497	4.11803e-86
SNP	Chr5	PgL0286320	17988237	17990522	-5.0839	2.85853e-71	-6.61163	1.79137e-187	1.1302	9.40034e-27
SNP	Chr7	PgL0010360	5288926	5290478	-4.92501	1.13515e-09	-5.63489	3.86976e-16
SNP	Chr3	PgL0198840	7385462	7385782	-5.66599	0.0186096			-4.92713	0.0259593
SNP	Chr6	PgL0325650	21795669	21799331	-5.41869	6.34247e-118	-2.21827	5.30214e-16	-2.84443	1.75809e-124
SNP	Chr7	PgL0004290	1350435	1354781	-5.1708	3.48109e-245	-3.79149	0	-1.51208	2.74541e-14
SNP	Chr1	PgL0050100	5857892	5859687	-6.56009	0.00117149			-3.83911	0.00307227
SNP	Chr1	PgL0054050	9115000	9118509	-7.02362	0.000202223	-3.31677	0.00607202
SNP	Chr6	PgL0323720	20286136	20288464	-5.48219	0.0338145	-4.91151	0.0284963
SNP	Chr3	PgL0208680	15038954	15042157	-1.80192	0.00136577	-4.08805	9.71204e-06	-1.05507	0.0121065	-3.37418	0.0253114
SNP	Chr6	PgL0312290	7087474	7088655	-3.49865	2.9884e-09	-6.76409	2.39085e-12
SNP	Chr6	PgL0313840	8473627	8474118	-7.3046	6.60897e-05	-2.97868	0.0222974
SNP	Chr5	PgL0288950	20511174	20511527	-7.21935	9.17317e-05			-3.03452	0.000750472
SNP	Chr5	PgL0285610	17359935	17367520	-5.11927	1.68744e-56	-2.53807	4.80612e-12	-2.58978	2.79156e-11
SNP	Chr6	PgL0307560	3618311	3619591	-6.48714	0.00151797			-3.75379	0.00317056
SNP	Chr0	PgL0124250	34758912	34761021	-5.74295	9.3424e-77	-3.38831	8.69099e-43	-1.08208	4.36188e-16
SNP	Chr6	PgL0308270	4099360	4101823	-5.56339	0.00759935	-4.6306	2.49068e-24
SNP	Chr3	PgL0208580	14987621	14990419	-5.97791	1.45543e-40	-4.19581	3.53923e-42
SNP	Chr5	PgL0297190	25605024	25607972	-6.73054	0.000245581			-3.43065	1.15583e-38
SNP	Chr5	PgL0286500	18134428	18145070	-5.46632	0.00623183	-4.67378	0.00326659
SNP	Chr1	PgL0063160	21891324	21891885	-4.31091	7.87026e-15	-4.7951	8.2548e-39			-1.03898	0.0303131
SNP	Chr5	PgL0278040	6863857	6866062	-7.42422	3.83814e-05			-2.68702	0.00043515
SNP	Chr5	PgL0288230	19790429	19793842	-5.18677	2.34666e-14	-4.95654	0.0466544
SNP	Chr1	PgL0087620	41273983	41275333	-3.74898	1.99454e-29	-3.0468	0.00027988	-3.29652	1.54978e-43
SNP	Chr5	PgL0286720	18281519	18285777	-2.53889	2.0365e-20	-1.69565	0.0024902	-3.32649	1.64616e-69	-2.5031	3.45339e-05
SNP	Chr2	PgL0185410	38823765	38824166	-3.95883	0.0248665	-6.12245	0.00076789
SNP	Chr3	PgL0211020	16891529	16891963	-3.7797	0.0409836	-6.26072	0.00513636
SNP	Chr5	PgL0293540	23493309	23496126	-5.14943	4.42531e-21			-4.84187	1.23568e-34
SNP	Chr5	PgL0271600	1045161	1049123	-6.16812	7.00598e-07	-3.81811	1.16438e-09
SNP	Chr3	PgL0208670	15030986	15035883	-5.15762	2.86768e-78	-1.98197	1.02783e-07	-2.75744	2.29001e-68
SNP	Chr3	PgL0216850	26041181	26044099	-5.45415	2.75739e-13	-2.12055	0.01869	-2.32069	2.33984e-11
SNP	Chr3	PgL0206460	13342948	13350734	-1.81931	0.000210961	-4.83731	0.0299763			-3.27403	0.0239803
SNP	Chr5	PgL0286330	18000928	18003599	-6.76151	0.000578447	-3.13912	0.0298625
SNP	Chr2	PgL0159990	10678638	10679218	-5.08822	0.0129534			-4.77498	0.00172577
SNP	Chr5	PgL0276650	5674180	5676021	-6.2227	0.000454677	-3.62108	2.72406e-05
SNP	Chr0	PgL0133990	47415266	47417554	-4.20484	2.56872e-11	-3.83206	0.000100116	-1.80559	5.11287e-07
SNP	Chr7	PgL0004070	1182921	1184051	-7.36667	4.93698e-05	-2.50924	0.0387857
SNP	Chr6	PgL0307230	3404211	3407766	-5.13862	3.68809e-29	-4.68837	6.05686e-44
SNP	Chr3	PgL0211660	17378445	17380047	-4.76673	6.63625e-78	-3.96109	3.27294e-55	-1.08806	7.02573e-19
SNP	Chr3	PgL0211700	17390989	17393441	-4.09569	6.22923e-12	-3.75992	0.000160942	-1.91565	2.06074e-08
SNP	Chr3	PgL0195280	5354405	5355974	-7.39068	4.42258e-05	-2.37329	0.00721109
SNP	Chr2	PgL0184660	38396614	38398536	-3.7632	5.3287e-07	-7.96099	2.14617e-24	1.97	1.0692e-21
SNP	Chr5	PgL0285790	17489543	17490061	-3.76137	0.0402816	-6.01971	0.00108747
SNP	Chr5	PgL0282300	13940494	13942065	-3.41341	1.77907e-199	-4.64558	0			-1.65811	3.39633e-37
SNP	Chr5	PgL0288560	20181559	20184006	-3.86331	0.0308222	-5.89119	0.0150075
SNP	Chr4	PgL0262890	24551594	24552346	-5.51951	3.29617e-05	-4.18039	6.0765e-05
SNP	Chr0	PgL0132300	45976989	45990229	-2.5335	1.31115e-14			-4.44278	1.18782e-42	-2.72286	0.00269362
SNP	Chr3	PgL0231860	38514398	38516752	-7.10612	0.000145331	-3.85135	1.29252e-08	1.2559	0.00833983
SNP	Chr3	PgL0199860	8263164	8264798	-4.5451	1.90106e-06	-6.65241	2.56314e-22	1.58326	1.08994e-34
SNP	Chr7	PgL0024780	20433397	20434734	-6.20446	0.00408461	-5.92593	3.12977e-11	2.53284	2.41575e-08
SNP	Chr0	PgL0108730	8663332	8663577	-5.36818	1.38434e-10			-4.22128	4.09247e-17
SNP	Chr1	PgL0049830	5638237	5639289	-5.47094	0.0301056	-4.16267	0.0174316
SNP	Chr4	PgL0238490	2270207	2274158	-4.39953	3.49122e-70	-3.40971	6.57219e-29	-1.73413	9.81738e-38
SNP	Chr6	PgL0308800	4412991	4414820	-4.83305	1.59886e-27	-2.03924	0.00227548	-2.66892	2.21086e-29
SNP	Chr1	PgL0087860	41421206	41422321	-2.99508	0.000184097	-5.10385	0.000501776	-1.39855	0.00657292
SNP	Chr3	PgL0191410	2685708	2688291	-6.45842	0.00167947	-3.03019	0.00802289
SNP	Chr3	PgL0224210	33138837	33142227	-4.87494	6.56607e-190	-2.8272	1.30797e-109	-1.68318	7.59291e-68
SNP	Chr1	PgL0076030	34014538	34017994	-4.55889	1.50096e-10	-2.63178	0.0107635	-2.18783	2.89507e-09
SNP	Chr3	PgL0223460	32499362	32500159	-4.72053	2.47678e-136			-4.61558	1.58799e-63
SNP	Chr5	PgL0273280	2589274	2592356	-4.3222	0.00847228			-5.017	0.000704181
SNP	Chr4	PgL0244210	5818065	5820656	-2.4313	1.51281e-18	-4.22056	2.4215e-27			-2.67815	9.38698e-05
SNP	Chr1	PgL0048180	4453785	4454466	-6.82056	0.000456168			-2.48924	0.00928548
SNP	Chr1	PgL0081440	37803556	37806844	-5.05635	8.49457e-14	-4.20368	2.50842e-15
SNP	Chr1	PgL0089200	42188060	42189778	-3.17316	0.000269425	-6.07653	1.81417e-06
SNP	Chr4	PgL0238400	2227678	2228451	-3.09311	0.00931176	-6.14493	0.000758372
SNP	Chr0	PgL0109150	8993740	8994913	-4.20067	6.89503e-34	-5.00007	9.11068e-51
SNP	Chr0	PgL0134330	47862042	47863973	-5.78171	0.014288			-3.46124	0.0352492
SNP	Chr4	PgL0249370	9367147	9367539	-3.92327	4.31703e-15	-5.24841	7.18242e-51
SNP	Chr6	PgL0303560	969415	971264	-5.32825	1.3708e-31	-2.76617	3.56153e-15	-1.01649	1.07549e-07
SNP	Chr2	PgL0157150	8449363	8455566	-5.57501	0.00614761	-3.502	7.37042e-13
SNP	Chr0	PgL0111380	10932521	10943362	-5.77398	0.0140035	-3.26687	0.00464175
SNP	Chr0	PgL0108610	8543077	8544564	-5.11125	1.42985e-07	-3.88231	2.54102e-10
SNP	Chr0	PgL0135170	48565786	48568349	-2.30462	9.56318e-36	-4.27446	1.21044e-98			-2.39721	5.31955e-10
SNP	Chr1	PgL0086160	40503914	40505193	-5.80018	1.88308e-08	-2.17784	0.00163114	-1.00717	0.0108932
SNP	Chr6	PgL0333820	27433967	27434353	-6.83626	0.000428147			-2.10965	0.0296839
SNP	Chr5	PgL0275050	4147209	4150313	-3.55015	2.96263e-75	-4.22486	1.14396e-141			-1.13979	0.0222344
SNP	Chr5	PgL0280250	9849053	9850619	-4.41492	2.1578e-38	-2.61835	4.51994e-09	-1.85104	3.27154e-24
SNP	Chr0	PgL0134960	48426657	48427370	-3.26549	2.04139e-09	-6.67791	1.39079e-26	1.07149	2.32334e-06
SNP	Chr4	PgL0246190	7128252	7130015	-5.17247	4.30258e-06	-3.6965	4.2997e-11
SNP	Chr0	PgL0095030	426223	428751	-3.62033	4.98571e-07	-5.22104	0.00956243
SNP	Chr3	PgL0192170	3277243	3279930	-3.6582	8.8038e-30			-5.15526	3.35319e-64
SNP	Chr1	PgL0056390	11761088	11764871	-5.97241	0.00809387	-2.85361	0.0140796
SNP	Chr5	PgL0282590	14179173	14184684	-6.85623	0.000394924			-1.93224	0.0360749
SNP	Chr1	PgL0081470	37814782	37815534	-3.78938	7.22617e-09	-6.88419	9.11352e-37	1.9328	9.41476e-23
SNP	Chr0	PgL0103010	4914671	4916860	-5.48913	0.00461315	-3.26502	0.0161539
SNP	Chr5	PgL0287730	19309980	19310420	-6.34082	0.000308766			-2.38503	0.000244964
SNP	Chr3	PgL0225070	33869159	33872246	-6.64152	0.000883636			-2.11148	0.0464784
SNP	Chr3	PgL0223600	32575991	32578104					-4.09069	2.68062e-14	-4.59682	9.90122e-20
SNP	Chr4	PgL0238670	2368336	2371654	-2.16832	0.00292895	-4.39663	0.00824441	-2.11587	2.49573e-05
SNP	Chr6	PgL0310140	5273332	5277488	-5.63171	0.00062732			-3.02162	1.13149e-14
SNP	Chr7	PgL0025530	21347131	21351634	-5.04558	5.24907e-46	-3.60513	3.50073e-31
SNP	Chr7	PgL0020410	14822298	14825057	-4.65453	2.53223e-36	-3.98571	8.34174e-31
SNP	Chr3	PgL0211830	17499072	17499461	-6.65929	0.00083029			-2.00984	0.0422056
SNP	Chr1	PgL0060190	15566017	15570036	-5.55648	0.0244427	-3.11224	0.0243019
SNP	Chr7	PgL0019270	13728993	13732984	-4.40176	8.10815e-05	-5.31231	2.35384e-13	1.09663	0.0042572
SNP	Chr6	PgL0312710	7412498	7416171	-4.00237	3.14221e-11	-2.31269	0.0170951	-2.30584	4.37759e-10
SNP	Chr7	PgL0017530	11669267	11669938	-4.31648	0.000991183	-5.83653	3.49522e-13	1.6174	2.17387e-05
SNP	Chr1	PgL0051560	6932002	6933738	-5.47828	2.65299e-242	-2.43949	1.44198e-76	-1.80211	5.20646e-110	1.22288	0.000791711
SNP	Chr3	PgL0224910	33723423	33725177	-5.93817	0.008906	-4.77451	2.35214e-08	2.23729	4.25541e-05
SNP	Chr5	PgL0276740	5796672	5804462	-4.83855	2.7345e-25	-3.61849	2.58908e-20
SNP	Chr0	PgL0094620	197642	199416	-4.29803	2.45763e-05	-4.11524	4.42487e-07
SNP	Chr0	PgL0134180	47651418	47652362	-4.88482	1.50385e-10	-3.51178	2.51428e-10
SNP	Chr4	PgL0246740	7484506	7488255	-5.71493	5.52243e-08	-2.63608	0.000108402
SNP	Chr4	PgL0254230	13288602	13289629	-4.73308	1.05895e-05			-3.6112	3.77419e-50
SNP	Chr6	PgL0312520	7272435	7274894	-3.85822	4.17966e-43	-4.45791	1.37227e-51
SNP	Chr3	PgL0217420	26657605	26659222	-2.59309	5.61276e-33			-4.05932	2.339e-118	-1.63854	0.000398658
SNP	Chr6	PgL0307410	3531728	3534346	-2.79339	6.6902e-53	-2.80087	5.47159e-38	-1.33306	2.77444e-31	-1.35376	0.00131223
SNP	Chr3	PgL0230800	37843537	37846310	-3.91069	6.75716e-196	-2.68876	8.23963e-15	-1.67558	3.07255e-108
SNP	Chr0	PgL0111060	10663237	10665440	-4.47817	0.000305346	-3.79012	0.00128959
SNP	Chr3	PgL0208750	15092396	15093581	-3.9923	5.8155e-09	-5.32132	3.77565e-29	1.11786	2.60495e-06
SNP	Chr7	PgL0007070	3033356	3036864	-3.69908	2.25925e-31	-3.21012	3.37798e-19	-1.22763	1.21801e-12
SNP	Chr5	PgL0292520	22885596	22888091	-4.61164	8.09694e-25	-3.43916	8.45318e-24
SNP	Chr5	PgL0287180	18736424	18736891	-3.19526	1.70084e-30	-2.74386	9.95349e-10	-2.10668	1.03908e-27
SNP	Chr4	PgL0251780	11087907	11088483	-5.00326	2.25462e-25			-3.04104	3.68639e-31
SNP	Chr4	PgL0254760	13711595	13712717	-6.08215	0.000742084	-1.96161	0.021672
SNP	Chr4	PgL0251340	10855756	10856898	-3.64701	2.0384e-15	-4.37171	4.39858e-39
SNP	Chr1	PgL0050010	5782287	5783100	-6.35071	0.000305244			-1.64192	0.0146164
SNP	Chr7	PgL0010510	5351317	5353095	-1.4944	0.000700514	-5.84333	1.78051e-59	1.86913	4.42697e-26	-2.48692	0.00712259
SNP	Chr5	PgL0271320	864888	867582	-3.13916	3.46607e-12	-4.80469	2.16664e-19
SNP	Chr4	PgL0253800	12807058	12809215	-4.72477	5.20678e-31	-2.13133	9.3564e-11	-1.05376	7.73669e-06
SNP	Chr3	PgL0233060	39256148	39256822	-2.80358	9.07215e-05	-5.0867	0.000137248
SNP	Chr6	PgL0311400	6298645	6301999	-4.17682	6.26001e-05	-3.67344	3.95471e-06
SNP	Chr5	PgL0287610	19233281	19233953	-4.90565	0.020008	-2.90221	0.000637338
SNP	Chr3	PgL0228960	36712819	36713310	-3.25742	8.00157e-07	-3.23591	0.000235561	-1.28768	0.00229991
SNP	Chr4	PgL0249490	9466103	9466966			-7.77656	1.24147e-05
SNP	Chr2	PgL0181390	36247436	36248629	-3.7232	9.67487e-11	-4.03238	1.27307e-13
SNP	Chr3	PgL0207480	14216491	14219523	-3.58501	0.00288589	-4.1555	1.83251e-05
SNP	Chr6	PgL0311290	6215879	6217236	-4.18966	2.3306e-29	-3.53832	4.91264e-22
SNP	Chr6	PgL0312000	6810267	6813052	-2.12372	0.0238454	-3.92345	0.0317986	-1.73514	0.014279
SNP	Chr5	PgL0287600	19185376	19191671	-4.52289	0.0456956	-3.22993	0.00478239
SNP	Chr0	PgL0102330	4418056	4418370	-1.82738	0.000151705	-3.43974	2.98788e-08			-2.45944	0.0276388
SNP	Chr7	PgL0010530	5379763	5380023			-4.09354	3.74446e-08			-3.58727	0.000689193
SNP	Chr2	PgL0179370	34756693	34760150	-3.00933	1.44411e-67	-3.58019	1.05176e-121			-1.09086	0.00500207
SNP	Chr3	PgL0206540	13502200	13505205	-4.51503	0.0460836			-3.23222	0.0288698
SNP	Chr0	PgL0110720	10377344	10383677			-7.6607	2.25735e-05
SNP	Chr6	PgL0318380	14921263	14921496	-4.3179	0.00764072	-3.34003	0.00179784
SNP	Chr3	PgL0213580	19270919	19272605	-4.11849	0.000480219	-3.50979	6.55642e-06
SNP	Chr5	PgL0285700	17426907	17427359	-4.07479	0.000620639	-3.53838	0.00597274
SNP	Chr3	PgL0224710	33559127	33561758	-2.59522	6.46762e-10	-4.99096	2.68928e-27
SNP	Chr6	PgL0324750	21075194	21078873	-2.53387	7.95552e-68	-2.61181	1.38581e-103	-1.1579	5.65079e-57	-1.24853	1.4363e-08
SNP	Chr1	PgL0082750	38537598	38540398	-3.61588	9.34462e-15	-3.93002	7.56695e-21
SNP	Chr3	PgL0200160	8521704	8522222			-7.5161	4.56738e-05
SNP	Chr6	PgL0324820	21152557	21158865	-5.07977	0	-2.4174	8.36982e-156	-1.32327	8.05982e-78	1.32447	1.3985e-09
SNP	Chr6	PgL0309420	4807828	4809793	-5.62016	0.02306	-3.63009	0.000761602	1.71569	0.0348456
SNP	Chr0	PgL0138730	51474472	51476703	-3.85044	0.000624884	-3.61668	0.00103798
SNP	Chr5	PgL0286510	18146780	18150902	-5.03484	0.000390359			-2.41706	0.000798913
SNP	Chr4	PgL0265810	27687415	27690735	-4.30298	3.63253e-39	-3.10403	3.856e-45
SNP	Chr4	PgL0236970	1447702	1450620	-3.38342	1.06098e-23	-4.00315	7.39387e-47
SNP	Chr2	PgL0180130	35387613	35388899	-3.13556	2.01966e-35	-4.22735	1.24693e-56
SNP	Chr1	PgL0087470	41191948	41192169			-7.34156	8.50333e-05
SNP	Chr3	PgL0207490	14242423	14245172			-7.31163	0.000111142
SNP	Chr0	PgL0135050	48503793	48505907	-3.54852	2.31412e-05	-3.74885	2.50777e-13
SNP	Chr3	PgL0221690	30933719	30934405	-3.70256	1.90419e-42	-3.5813	1.61234e-75
SNP	Chr6	PgL0325970	22028600	22029664	-3.18349	1.38098e-35	-1.34631	0.00102866	-2.7481	5.5486e-47
SNP	Chr1	PgL0090000	42613359	42619075	-7.2637	8.45838e-05
SNP	Chr0	PgL0140260	52452199	52454398	-4.44488	4.10174e-05			-2.81553	1.61729e-05
SNP	Chr6	PgL0323040	19599946	19605386	-1.97643	0.0418604	-5.33029	0.00879414
SNP	Chr0	PgL0130120	44156304	44157669	-4.41273	1.66087e-09			-2.83194	1.25275e-11
SNP	Chr0	PgL0138470	51256106	51261282	-3.80511	6.02542e-23	-3.42965	2.79649e-32
SNP	Chr1	PgL0085740	40242619	40245333	-4.12943	1.45123e-32	-3.09144	8.04632e-25
SNP	Chr7	PgL0020340	14722521	14723351	-5.40951	7.3921e-07			-1.80861	0.000162435
SNP	Chr2	PgL0146950	1165617	1169725	-4.15694	3.04522e-17	-3.0477	8.87473e-10
SNP	Chr3	PgL0233030	39228134	39229759			-7.16445	0.000182522
SNP	Chr2	PgL0157370	8593734	8595383							-7.1597	0.00205216
SNP	Chr2	PgL0178690	34286982	34289467	-3.95079	5.1573e-114	-3.19121	5.22193e-102
SNP	Chr5	PgL0275030	4135978	4138926			-7.12842	0.000218005
SNP	Chr5	PgL0287170	18730830	18731976	-4.05566	6.24549e-145	-1.34614	3.78442e-24	-1.70385	2.0035e-91
SNP	Chr3	PgL0216820	25989055	25992698			-7.1048	0.000247783
SNP	Chr1	PgL0050040	5812703	5814342	-7.09374	0.000157693
SNP	Chr4	PgL0236550	1252718	1255401	-4.53949	0.000268859			-2.54813	0.00156899
SNP	Chr3	PgL0190630	2117839	2118303	-2.66431	9.88438e-12	-2.82877	1.22002e-06	-1.58656	2.2542e-09
SNP	Chr7	PgL0012860	7265124	7266991	-2.98098	2.63965e-09	-4.10059	0.00300149
SNP	Chr3	PgL0190490	2022947	2025391	-3.66678	0.0450403	-3.44689	0.0159891
SNP	Chr4	PgL0261830	23478983	23479348	-4.5088	1.82611e-09	-2.51894	4.81728e-05
SNP	Chr4	PgL0234930	378951	381208	-2.53759	0.000897578	-4.46411	9.48351e-06
SNP	Chr5	PgL0275860	4871463	4880794	-3.88457	3.24035e-19			-3.10113	5.89021e-27
SNP	Chr3	PgL0225670	34211542	34213843	-3.93003	6.32931e-22	-3.01838	7.02232e-17
SNP	Chr3	PgL0228050	36028944	36031562	-1.9379	0.00276586	-5.02727	0.0333814
SNP	Chr7	PgL0008240	3875032	3876560	-2.54376	0.00828077	-4.38996	2.85442e-06
SNP	Chr4	PgL0262040	23714791	23715251	-4.27066	3.24455e-05			-2.63829	1.00437e-05
SNP	Chr3	PgL0207470	14202770	14205345	-2.39529	0.00102576	-4.51333	4.4766e-15
SNP	Chr3	PgL0230990	37944003	37944470	-3.10313	0.00349847			-3.80156	4.648e-06
SNP	Chr4	PgL0239760	2922709	2926107	-3.29447	1.744e-08	-3.60215	1.55948e-07
SNP	Chr3	PgL0205610	12463300	12463887	-3.36407	2.74208e-73	-3.53201	1.80233e-211
SNP	Chr5	PgL0288480	20121732	20124364	-3.59335	0.0241623			-3.30767	0.00959844
SNP	Chr2	PgL0180100	35366985	35368016	-6.86133	0.000383665
SNP	Chr3	PgL0192850	3818162	3822208	-3.79895	5.01112e-55	-1.24928	1.21252e-06	-1.80369	2.81911e-40
SNP	Chr2	PgL0157380	8606165	8607767	-2.85701	7.67663e-23	-3.98947	3.95393e-07
SNP	Chr1	PgL0055520	10664847	10667681	-3.88784	5.50578e-45	-1.87133	1.6509e-14	-1.07989	3.4858e-11
SNP	Chr4	PgL0248960	9080297	9086751	-3.81795	1.86718e-20	-3.01428	2.70104e-29
SNP	Chr1	PgL0076720	34502242	34503669	-2.48613	0.00778851	-2.80635	0.0408723	-1.61304	0.0300996
SNP	Chr7	PgL0012370	6867593	6868918			-6.8065	0.000810175
SNP	Chr7	PgL0029490	24795520	24797465	-2.9259	0.0323458	-3.91718	0.00949032
SNP	Chr2	PgL0155590	7248761	7254277	-3.55067	5.76275e-54	-1.56216	6.84273e-14	-1.67231	1.46155e-51
SNP	Chr1	PgL0085440	40079751	40083291	-3.63004	6.9409e-08	-2.16094	0.00285666	-1.0105	0.0166333
SNP	Chr3	PgL0233360	39454323	39457455	-3.79438	0.0106734	-3.00844	0.0166713
SNP	Chr0	PgL0142070	53564797	53568948	-4.19584	2.15884e-66	-2.52652	4.75381e-37
SNP	Chr0	PgL0135310	48679970	48684181	-3.96047	9.90424e-14	-2.75257	3.71211e-10
SNP	Chr3	PgL0225270	34001526	34002709	-3.58001	3.61809e-13	-3.1243	7.49803e-11
SNP	Chr4	PgL0249020	9141420	9142955	-2.97576	8.10022e-08	-3.72752	2.84331e-12
SNP	Chr1	PgL0080910	37407735	37409490	-3.88174	1.35827e-09	-4.07828	9.44738e-26	1.27047	2.58192e-08
SNP	Chr3	PgL0229510	37053349	37055467	-3.05971	7.12613e-18	-3.61719	2.90591e-41
SNP	Chr3	PgL0220450	29675287	29677937	-2.12027	0.000488642	-2.56007	0.0269862	-1.99134	1.41365e-05
SNP	Chr3	PgL0226390	34707751	34710482	-3.24492	6.46059e-20	-2.03812	4.7263e-08	-1.33809	1.06978e-10
SNP	Chr5	PgL0292830	23055821	23060177			-6.58529	0.00176812
SNP	Chr7	PgL0003170	666105	669412	-1.96009	1.02467e-13	-2.13376	3.88467e-12	-1.15301	5.79608e-11	-1.34572	0.0136119
SNP	Chr0	PgL0117970	17285968	17286303			-6.5731	0.00177153
SNP	Chr7	PgL0010060	5054691	5056534			-6.5731	0.00177153
SNP	Chr3	PgL0187500	227523	228240	-3.50672	1.23252e-06			-3.06165	1.2608e-09
SNP	Chr1	PgL0082380	38289696	38294297	-3.40201	1.70292e-50	-3.1654	1.60174e-61
SNP	Chr1	PgL0089870	42525196	42530196	-2.13484	1.79831e-47	-2.11898	3.77444e-67	-1.15541	3.7191e-29	-1.15522	1.04944e-08
SNP	Chr3	PgL0217520	26802246	26804256	-3.89531	0.00022049	-2.6658	0.000507925
SNP	Chr5	PgL0274320	3460456	3463262	-6.05392	3.68729e-34	-3.2753	2.34901e-42			2.76765	0.00625906
SNP	Chr3	PgL0192860	3822539	3823609	-3.09969	7.37879e-35	-2.05665	1.5897e-13	-1.38215	2.99534e-19
SNP	Chr7	PgL0013730	7961695	7963086	-3.88589	0.000299884	-2.64594	0.00204952
SNP	Chr4	PgL0246910	7580833	7582772			-6.51931	0.00223467
SNP	Chr3	PgL0212170	17764966	17767017	-4.19044	0.0116081	-2.3357	0.00776569
SNP	Chr3	PgL0207310	14123434	14124099			-6.48961	0.00236726
SNP	Chr1	PgL0053080	8228022	8231746			-6.47914	0.0029725
SNP	Chr6	PgL0314190	8849037	8849348					-6.47371	0.00269948
SNP	Chr3	PgL0191390	2662659	2663510	-2.9765	0.00347514	-3.49824	0.0021704
SNP	Chr3	PgL0204240	11165510	11167542	-2.6711	0.0340997	-3.86856	0.0370104
SNP	Chr0	PgL0111680	11173012	11180327	-3.8964	5.90644e-71	-2.56902	8.24536e-54
SNP	Chr4	PgL0246250	7163382	7167045					-6.45291	0.000313466
SNP	Chr6	PgL0314240	8892300	8893100	-3.36731	0.000676956			-3.08029	6.71767e-05
SNP	Chr4	PgL0248490	8726664	8729431	-2.98438	0.0354228	-3.49849	0.00418116
SNP	Chr4	PgL0238760	2404177	2406752	-2.72701	3.72074e-09	-3.71216	2.32389e-24
SNP	Chr7	PgL0007760	3513229	3515777	1.04319	0.0446251	-2.87812	0.00384772			-4.64734	2.08862e-09
SNP	Chr5	PgL0288580	20188413	20190865	-2.71276	4.13073e-23	-3.71234	1.29647e-59
SNP	Chr4	PgL0242960	5003579	5008100			-6.41811	0.00309592
SNP	Chr3	PgL0196700	6089934	6093070	-4.06994	3.93933e-07	-2.34471	0.000626213
SNP	Chr4	PgL0249310	9307975	9310858	-2.35612	4.56971e-08	-4.05768	1.48725e-16
SNP	Chr3	PgL0208490	14906241	14907617	-2.89897	1.30621e-40	-3.50922	7.48432e-85
SNP	Chr3	PgL0194100	4631049	4635058			-6.39686	0.00419022
SNP	Chr6	PgL0311300	6222259	6223089			-6.39059	0.00352451
SNP	Chr5	PgL0278080	6909661	6913370			-6.37648	0.0043206
SNP	Chr4	PgL0261980	23586174	23587833							-6.39496	0.0239803
SNP	Chr4	PgL0262860	24534444	24535811	-2.57162	5.60559e-15	-2.69511	1.10553e-14	-1.09603	1.59255e-08
SNP	Chr1	PgL0049380	5374175	5376599	-4.05719	3.19572e-19	-2.30449	5.17783e-12
SNP	Chr3	PgL0199160	7679507	7680604			-6.3581	0.00370486
SNP	Chr6	PgL0334770	28011090	28012964	-3.3468	9.78303e-10			-3.00532	5.14874e-15
SNP	Chr3	PgL0192320	3485245	3491882			-6.35454	0.0037828
SNP	Chr4	PgL0256520	15525567	15528881			-6.35098	0.00389284
SNP	Chr6	PgL0325320	21590411	21592977	-6.34488	0.00248824
SNP	Chr3	PgL0217510	26783126	26788055	-3.02892	0.0221246	-3.31565	0.00190601
SNP	Chr6	PgL0320960	17555062	17557735	-3.77321	3.21854e-31	-2.54602	9.60942e-16
SNP	Chr6	PgL0324090	20652735	20653253	-6.31959	0.00272283
SNP	Chr7	PgL0016480	10576882	10579549	-3.08459	3.79014e-12	-3.23008	3.91877e-20
SNP	Chr5	PgL0280320	9962322	9963963	-3.63436	5.66558e-09	-2.67472	6.38532e-06
SNP	Chr7	PgL0025260	21044233	21048052	-6.30776	0.00318147
SNP	Chr0	PgL0115800	14840547	14842147	-4.4628	0.000518578	-1.83733	0.00295853
SNP	Chr4	PgL0266280	28028771	28032393	-3.92879	4.0655e-09			-2.34707	2.59977e-08
SNP	Chr3	PgL0203500	10588768	10590211	-6.27307	0.0031562
SNP	Chr2	PgL0165650	15764870	15767315	-4.29254	0.0464226	-2.01726	0.000312199
SNP	Chr4	PgL0269650	30987056	30990065	-3.4136	3.51675e-15	-2.84864	5.74519e-16
SNP	Chr1	PgL0067040	26339265	26341654	-2.77837	0.000228554	-3.48243	1.4515e-06
SNP	Chr7	PgL0012410	6919448	6919951			-6.26072	0.00513636
SNP	Chr3	PgL0230570	37692260	37693120	-2.19857	0.0297291	-4.07909	3.32047e-05
SNP	Chr2	PgL0149750	3095244	3097624			-6.25309	0.00548141
SNP	Chr4	PgL0247100	7721276	7722571			-6.22121	0.00573366
SNP	Chr7	PgL0013850	8046874	8049380							-6.2399	0.0368212
SNP	Chr3	PgL0192200	3310756	3315816							-6.23733	0.0383332
SNP	Chr3	PgL0209600	15728367	15728699	-6.19053	0.00448059
SNP	Chr5	PgL0271340	906255	906551	-6.18356	0.00418514
SNP	Chr3	PgL0221480	30744887	30746079			-6.17656	0.00662327
SNP	Chr1	PgL0088280	41638807	41641006	-4.02699	2.77907e-08	-2.13278	0.000210229
SNP	Chr3	PgL0192570	3659872	3660228	-5.13215	0.000294158	-2.31191	5.51482e-06	1.2841	0.00209586
SNP	Chr1	PgL0062960	21614873	21625339	-2.8422	2.06105e-49	-3.31503	2.03484e-100
SNP	Chr1	PgL0067300	26569135	26577958					-6.15298	0.00628351
SNP	Chr6	PgL0313040	7735768	7736389	-3.32404	1.61675e-13			-2.8212	2.13468e-22
SNP	Chr3	PgL0196580	6026025	6027596	-3.78965	1.96043e-64	-2.34398	7.61257e-44
SNP	Chr3	PgL0203650	10709470	10710156			-6.13882	0.00792122
SNP	Chr3	PgL0217350	26564222	26564761	-6.13483	0.00496257
SNP	Chr6	PgL0315830	10632977	10637519	-3.43455	4.38051e-19	-2.6898	1.71019e-26
SNP	Chr4	PgL0265830	27706229	27707434			-3.37721	7.49777e-07			-2.76016	0.0130778
SNP	Chr4	PgL0261840	23479864	23480166	-4.57379	0.00025312			-1.56546	0.0175312
SNP	Chr3	PgL0196050	5740956	5742172			-6.13123	0.0101723
SNP	Chr2	PgL0146930	1145146	1149036			-6.12633	0.00773767
SNP	Chr0	PgL0127940	41836788	41842111	-6.1215	0.00562951
SNP	Chr4	PgL0246350	7234370	7235002			-6.11797	0.00783737
SNP	Chr6	PgL0315260	10031862	10036817	-3.43323	5.99276e-13			-2.67648	1.15534e-15
SNP	Chr0	PgL0100990	3631387	3634298	-3.49393	5.25325e-75	-2.61392	4.85124e-117
SNP	Chr7	PgL0021850	17257785	17261103	-2.45765	7.77021e-21	-1.04109	0.0215812	-2.62813	2.67214e-45
SNP	Chr3	PgL0217380	26594640	26597219	-3.3819	0.00101173	-2.70524	1.1443e-37
SNP	Chr7	PgL0021590	17037690	17038975	-1.78323	1.62867e-14			-2.78106	7.59211e-57	-1.51553	0.000614424
SNP	Chr0	PgL0134240	47697983	47700163			-6.07861	0.0091272
SNP	Chr7	PgL0012470	6968683	6968997			-6.07861	0.0091272
SNP	Chr6	PgL0334030	27532166	27537534			-6.07494	0.0127539
SNP	Chr1	PgL0041720	386979	390805			-6.07041	0.0145176
SNP	Chr5	PgL0297790	25876596	25881176	-3.31755	0.000140608	-2.73701	6.02486e-05
SNP	Chr4	PgL0263630	25374136	25375416			-6.04811	0.0100003
SNP	Chr1	PgL0087510	41213368	41216182			-6.04278	0.012055
SNP	Chr3	PgL0221450	30664198	30666143	-3.36899	9.55876e-38	-2.6412	4.18459e-25
SNP	Chr2	PgL0181480	36303412	36305998	-3.2934	8.10022e-08	-1.58716	0.0260309	-1.14892	0.00215318
SNP	Chr7	PgL0010350	5284452	5288103	-3.07221	7.71107e-140	-2.92359	3.99226e-293
SNP	Chr3	PgL0230770	37815301	37815615			-5.99768	0.0112666
SNP	Chr6	PgL0323080	19649590	19650066			-8.79341	9.14898e-08	2.81832	9.80716e-07
SNP	Chr1	PgL0053410	8585173	8585376	-2.96872	1.242e-08	-3.0044	1.50464e-15
SNP	Chr3	PgL0229070	36783652	36784599	-3.3443	0.00522897	-2.65356	0.0283246
SNP	Chr2	PgL0184270	38130079	38132333			-5.97454	0.0140414
SNP	Chr0	PgL0132540	46167804	46170852	-2.85394	3.58896e-47	-3.1064	1.6491e-110
SNP	Chr2	PgL0148320	2063837	2066541			-5.96889	0.0128201
SNP	Chr6	PgL0327780	23603207	23606769	-2.25457	4.22908e-05	-3.70093	1.42236e-07
SNP	Chr6	PgL0326520	22623600	22626302	-3.43274	5.6652e-61	-2.51815	4.68608e-38
SNP	Chr4	PgL0234660	170971	171610	-5.94511	0.00864605
SNP	Chr1	PgL0079440	36430889	36433354					-5.93641	0.0129279
SNP	Chr1	PgL0048260	4519273	4521135	-1.58288	2.8603e-38			-3.32348	0	-1.01542	5.57902e-12
SNP	Chr6	PgL0319850	16426828	16427076					-5.93353	0.0120206
SNP	Chr0	PgL0130810	44643820	44644338			-7.89167	7.57054e-07	1.97099	1.05693e-05
SNP	Chr6	PgL0316960	11883032	11884542			-5.92635	0.0145526
SNP	Chr5	PgL0276690	5700914	5703649	-2.58714	8.51357e-90	-1.21563	9.24647e-28	-2.1053	6.62276e-131
SNP	Chr3	PgL0219780	28958646	28959374	-2.83063	1.40415e-15	-1.86056	1.05726e-05	-1.2093	2.6207e-07
SNP	Chr6	PgL0323310	19834251	19836903	-2.59334	0.00123284	-3.30559	2.23038e-05
SNP	Chr2	PgL0184890	38511515	38524230					-5.90914	0.0158642
SNP	Chr0	PgL0119990	22649995	22654191	-3.15425	2.00287e-51	-2.73884	1.3653e-08
SNP	Chr0	PgL0117570	16885377	16885811	-2.82364	0.0414519	-3.11973	0.0249431
SNP	Chr6	PgL0310050	5198147	5198674			-5.89119	0.0150075
SNP	Chr3	PgL0191710	2896652	2898455			-5.89649	0.0253316
SNP	Chr6	PgL0313890	8517828	8520845			-5.88628	0.015181
SNP	Chr6	PgL0324220	20735043	20735489					-5.88242	0.0154198
SNP	Chr7	PgL0009770	4860565	4860945					-5.87612	0.0141079
SNP	Chr3	PgL0218860	28095406	28095831	-5.86864	0.0108587
SNP	Chr1	PgL0089980	42602684	42604885	-3.22556	3.75516e-31	-2.62812	3.18681e-36
SNP	Chr6	PgL0316360	11202857	11203177	-3.42517	3.52895e-06	-2.42719	2.2869e-05
SNP	Chr6	PgL0335890	28680398	28682925			-5.87071	0.0231657
SNP	Chr2	PgL0156700	8068977	8070484	-2.61635	4.13128e-05	-3.22855	4.14247e-08
SNP	Chr4	PgL0240050	3131975	3134016	-3.41711	0.000486929	-2.42365	0.00301215
SNP	Chr6	PgL0308240	4094092	4095122	-5.8437	0.0115473
SNP	Chr3	PgL0195270	5343571	5344264	-2.89177	9.94025e-90			-2.93979	4.25106e-186
SNP	Chr6	PgL0312700	7402179	7403930	-3.58811	7.12014e-38	-2.23712	7.38251e-22
SNP	Chr1	PgL0089520	42365818	42366888	-2.70778	7.47899e-67	-1.13974	8.25772e-10	-1.97574	3.60178e-77
SNP	Chr0	PgL0126540	40173993	40181425	-5.83182	0.0120858
SNP	Chr0	PgL0128060	41942430	41943481			-5.83485	0.017787
SNP	Chr2	PgL0147260	1379936	1383022	-3.32341	2.73929e-05	-2.48888	0.000107212
SNP	Chr4	PgL0240590	3466634	3467913	-3.55631	0.000195195			-2.25574	0.000395011
SNP	Chr4	PgL0248580	8781595	8785347			-5.82461	0.0179405
SNP	Chr6	PgL0311000	6041993	6045996	-1.54662	2.67845e-21	-1.80176	9.32961e-16	-1.09289	2.01362e-21	-1.36122	1.15733e-05
SNP	Chr3	PgL0228480	36307773	36308471	-5.81229	0.0125957
SNP	Chr3	PgL0233050	39240804	39246048	-5.80323	0.014032
SNP	Chr7	PgL0030630	25571002	25572649	-5.80014	0.0131511
SNP	Chr1	PgL0055070	10202720	10206920					-5.80341	0.0177583
SNP	Chr0	PgL0107630	7780699	7781088			-5.80388	0.0197885
SNP	Chr1	PgL0056400	11764996	11767292			-5.80388	0.0197885
SNP	Chr7	PgL0012970	7362555	7363660	-2.44415	0.000404755	-3.33369	7.62766e-06
SNP	Chr0	PgL0132470	46128117	46129519	-2.97891	8.71414e-08	-2.79525	6.80043e-15
SNP	Chr3	PgL0218400	27652233	27653322					-5.78381	0.0181536
SNP	Chr0	PgL0138240	51110674	51111650	-2.53036	1.83959e-15	-1.17078	0.0123757	-2.0708	2.56594e-21
SNP	Chr3	PgL0224850	33666700	33670088	-2.35936	6.55082e-05	-1.80063	0.0122984	-1.61006	8.12563e-06
SNP	Chr0	PgL0115090	14001354	14001932	-5.76776	0.0143033
SNP	Chr1	PgL0082040	38097439	38099699	-2.68106	1.56134e-34	-3.07173	1.25243e-47
SNP	Chr0	PgL0126920	40770088	40771940			-5.7709	0.0211971
SNP	Chr3	PgL0226410	34718513	34719076			-5.73885	0.00256229
SNP	Chr3	PgL0227880	35943726	35949524	-2.51806	1.52098e-11	-3.21778	8.25287e-32
SNP	Chr6	PgL0324800	21138270	21138587	-2.31819	6.64935e-08	-3.41262	1.14142e-10
SNP	Chr3	PgL0195480	5493580	5496279	-2.99217	6.51651e-10	-1.45283	0.00879025	-1.28769	3.17664e-05
SNP	Chr3	PgL0191560	2830553	2831587	-2.3199	0.0459082	-3.46762	0.0182302
SNP	Chr0	PgL0110020	9747379	9748325			-5.73851	0.0231657
SNP	Chr3	PgL0203830	10851888	10853180			-5.73302	0.0241636
SNP	Chr4	PgL0262910	24571982	24573532			-5.73302	0.0241636
SNP	Chr4	PgL0262920	24573905	24574306			-5.72082	0.0273729
SNP	Chr4	PgL0244510	6032718	6034548	-2.95612	6.54803e-29	-2.73442	1.59623e-29
SNP	Chr1	PgL0050770	6394403	6396256	-1.57218	1.5007e-12	-2.7719	3.07277e-40			-1.34474	0.000528881
SNP	Chr4	PgL0234780	257166	260217	-2.84711	3.87271e-06			-2.83584	1.41765e-09
SNP	Chr5	PgL0288130	19660129	19661734	-3.12145	2.24154e-51	-2.55541	5.25748e-41
SNP	Chr6	PgL0314580	9217284	9221328	-2.23158	7.20711e-11	-3.44208	1.41673e-31
SNP	Chr1	PgL0080260	37043246	37044193			-5.69837	0.0253006
SNP	Chr3	PgL0204450	11445154	11448803	-2.76078	2.61249e-11	-2.90108	6.36749e-19
SNP	Chr3	PgL0199780	8141065	8141403					-5.67462	0.0244984
SNP	Chr7	PgL0011240	5934960	5940182	-3.06079	2.44727e-40	-1.51018	9.78343e-15	-1.07535	1.17685e-17
SNP	Chr0	PgL0134990	48450817	48451617			-5.67004	0.0272835
SNP	Chr5	PgL0275440	4434027	4434597			-5.67004	0.0272835
SNP	Chr6	PgL0310470	5557945	5558619					-5.66394	0.0248769
SNP	Chr0	PgL0128410	42430894	42433183			-5.66428	0.028318
SNP	Chr6	PgL0320150	16781227	16783169			-1.57506	5.10608e-10	-1.54492	2.86778e-32	-2.51274	7.22606e-21
SNP	Chr7	PgL0004810	1670507	1671637	-5.65082	0.0193789
SNP	Chr7	PgL0017850	12103392	12109182			-5.65849	0.0295982
SNP	Chr7	PgL0004340	1384211	1393965	-3.53897	6.00181e-33	-2.07362	5.82857e-22
SNP	Chr2	PgL0147570	1570868	1572063					-5.63885	0.0284052
SNP	Contig00410	PgL0038990	30995	33975			-5.63382	0.0305891
SNP	Chr2	PgL0184470	38264665	38265156	-5.62178	0.0210705
SNP	Chr2	PgL0181940	36621470	36622344			-5.62791	0.0302627
SNP	Chr6	PgL0309780	5002350	5007468	-2.64535	1.81848e-67	-2.94953	4.83512e-22
SNP	Chr3	PgL0228970	36715989	36716814			-5.61012	0.0307237
SNP	Chr1	PgL0065120	24127619	24131506			-5.60415	0.031295
SNP	Chr2	PgL0181370	36216441	36217085			-5.60415	0.031295
SNP	Chr2	PgL0184370	38171338	38171659			-5.60415	0.031295
SNP	Chr6	PgL0333220	27132090	27133122	-5.59391	0.0222957
SNP	Chr5	PgL0297840	25896933	25899547	-3.6154	1.73616e-80	-1.94511	7.61818e-33
SNP	Chr6	PgL0322010	18566109	18573526	-3.1251	5.71282e-83	-2.42966	7.00018e-100
SNP	Chr5	PgL0271330	886048	886869	-2.27499	5.37714e-05	-3.27628	2.54238e-17
SNP	Chr0	PgL0103220	5036252	5039405	-3.34924	1.24214e-15	-1.1832	0.00521285	-1.0196	5.03036e-05
SNP	Chr4	PgL0246470	7321664	7322227	-2.34258	0.00144998	-4.65571	2.75712e-21	1.45291	8.14364e-07
SNP	Chr6	PgL0306820	3018507	3019913	-2.35502	3.34604e-06	-3.18196	4.67856e-09
SNP	Chr4	PgL0248910	9027779	9032517	-2.75281	6.5871e-13	-2.78033	2.5752e-19
SNP	Chr5	PgL0298340	26171366	26178265	-2.26979	8.86269e-13	-2.22881	1.95017e-09	-1.02939	8.88712e-07
SNP	Chr7	PgL0002480	171152	171394					-5.5565	0.033397
SNP	Chr2	PgL0177690	33573310	33574512			-5.55384	0.0364857
SNP	Chr2	PgL0169980	25299948	25307039	-2.47258	7.19315e-32	-3.03911	2.14251e-73
SNP	Chr0	PgL0134970	48432763	48433850	-2.5344	1.60658e-06	-4.9997	2.4868e-57	2.02364	2.41833e-28
SNP	Chr4	PgL0252370	11456683	11457960	-2.90051	1.2272e-06	-2.60549	2.13485e-06
SNP	Chr1	PgL0054660	9727856	9728794			-8.229	1.53769e-06	2.72416	8.59371e-05
SNP	Chr0	PgL0101350	3921545	3921952					-5.53707	0.0358658
SNP	Chr4	PgL0237230	1581443	1583329	-2.59436	3.24995e-14	-5.38627	1.58672e-251	2.48	1.81771e-132
SNP	Chr5	PgL0274170	3380902	3382926	-2.86369	1.12715e-48	-2.63426	2.55687e-59
SNP	Chr5	PgL0292080	22626607	22634882	-2.40473	0.00764567	-3.10043	0.000114284
SNP	Chr2	PgL0154860	6758080	6758898			-5.51612	0.0392884
SNP	Chr6	PgL0310040	5174135	5177536	-2.92619	1.07164e-10	-2.54686	2.77777e-12
SNP	Chr7	PgL0025020	20749228	20750241			-5.50971	0.0408488
SNP	Chr2	PgL0184140	38021676	38022311					-5.49762	0.0375347
SNP	Chr0	PgL0134080	47510109	47511590	-2.01871	0.0241058	-4.61223	2.10784e-12	1.14641	0.00337476
SNP	Chr3	PgL0203430	10530683	10532617	-2.91821	1.78043e-58	-1.44081	1.54844e-24	-1.09379	3.29404e-30
SNP	Chr2	PgL0186190	39272192	39275189	-2.82045	3.03347e-83	-1.08527	1.1706e-12	-1.54586	1.27334e-59
SNP	Chr2	PgL0157730	8901064	8905182	-1.26386	5.07802e-06	-3.09472	2.19718e-44			-1.1182	0.0279666
SNP	Chr1	PgL0072470	31545310	31546976	-5.46515	0.0323731
SNP	Contig00026	PgL0001050	28149	29771					-5.46925	0.0400468
SNP	Chr3	PgL0229530	37065461	37066039	-3.7585	8.3091e-10			-1.668	1.34516e-05
SNP	Chr2	PgL0179970	35259253	35268588			1.16141	0.00324204	-3.53194	1.96369e-69	-3.05226	8.41887e-46
SNP	Chr2	PgL0156800	8191928	8193235			-5.46258	0.0435433
SNP	Chr3	PgL0198870	7401533	7402783	-2.62665	1.56469e-08	-2.78624	3.14482e-09
SNP	Chr1	PgL0063680	22615718	22617560			-5.45595	0.0437663
SNP	Chr6	PgL0335600	28455788	28456087			-5.45595	0.0437663
SNP	Chr3	PgL0218970	28195202	28197996	-2.01061	0.00073209	-3.39849	2.43828e-13
SNP	Chr3	PgL0221530	30793858	30798408	-5.44173	0.0368312
SNP	Chr2	PgL0156420	7784074	7787262			-5.44263	0.0451825
SNP	Chr7	PgL0015280	9393760	9394483			-5.44263	0.0451825
SNP	Chr3	PgL0217540	26825453	26828393	-2.30401	1.11392e-14			-3.09011	9.20537e-36
SNP	Chr6	PgL0333500	27241922	27243917			-5.43591	0.0464878
SNP	Chr5	PgL0288910	20468761	20471574	-5.42223	0.0338145
SNP	Chr1	PgL0055400	10579545	10581383			-5.42914	0.0482212
SNP	Chr0	PgL0116030	15135486	15136076					-5.41939	0.0452223
SNP	Chr4	PgL0252600	11614760	11615158	-2.24423	0.000113864	-3.12692	2.29007e-07
SNP	Chr0	PgL0111410	10968787	10969059	-2.25056	7.75796e-06	-3.10333	8.29918e-13
SNP	Chr4	PgL0255520	14502081	14507465	-3.3504	0.0129451			-2.02316	0.0279183
SNP	Chr3	PgL0229850	37252355	37252702			-2.37581	0.0184877			-2.97762	0.0137328
SNP	Chr6	PgL0333360	27186764	27188089	-5.35321	0.0397211
SNP	Chr6	PgL0320970	17564516	17564941	-3.30262	0.0398502	-3.95306	3.72469e-08	1.90223	0.000272295
SNP	Chr2	PgL0167310	18726633	18727163	-5.34698	0.041002
SNP	Chr6	PgL0325830	21928972	21932427	-5.34487	0.0402816
SNP	Chr2	PgL0156810	8196043	8199233	-3.9844	1.19339e-10			-1.31384	0.000114507
SNP	Chr3	PgL0200210	8560038	8560625	-3.04592	6.008e-67	-2.24183	9.81043e-49
SNP	Chr7	PgL0009830	4901170	4902438	-1.88601	4.18695e-19	-2.17955	2.86216e-24			-1.20199	0.00206333
SNP	Chr3	PgL0223900	32846174	32848088	-2.9345	3.4368e-05	-2.32699	3.57096e-06
SNP	Chr1	PgL0075890	33924941	33929333	-3.10516	1.21591e-57	-2.15355	1.00955e-39
SNP	Chr4	PgL0239830	2972154	2975006	-2.38853	1.08454e-28	-2.86602	2.3133e-105
SNP	Chr1	PgL0074510	33042551	33042873	-5.29163	0.0450887
SNP	Chr6	PgL0312430	7237323	7239869	-3.30505	4.59664e-20	1.15198	0.0058333	-3.09613	4.08791e-41
SNP	Chr6	PgL0325920	21973216	21975617	-3.10892	3.41599e-16	-2.13379	1.99688e-16
SNP	Chr0	PgL0110680	10351486	10353449	-5.28294	0.0459082
SNP	Chr3	PgL0233570	39561443	39562036	-7.64402	1.19222e-11	-2.67328	8.86243e-19			5.07885	0.00157369
SNP	Chr3	PgL0208960	15264143	15266030	-3.1183	1.11464e-09			-2.11616	2.63115e-10
SNP	Chr7	PgL0017180	11294523	11295122	-2.34184	2.79404e-107	-1.41505	1.86694e-80	-1.47529	4.19139e-113
SNP	Chr3	PgL0231400	38178301	38179944	-2.73661	1.56832e-05	-2.49487	6.80824e-06
SNP	Chr3	PgL0207970	14604548	14608155	-1.4427	0.0478896	-3.83265	7.88178e-07
SNP	Chr4	PgL0245510	6729111	6733232	-3.44233	4.84862e-08	-1.78233	0.00304203
SNP	Chr3	PgL0191950	3088151	3091580	-2.31025	3.60776e-62	-1.28653	3.62513e-33	-1.62287	1.17584e-92
SNP	Chr6	PgL0313200	7879000	7887141	-5.21297	0.000161929
SNP	Chr0	PgL0110420	10122931	10125777	-3.263	1.56567e-08	-1.94951	1.86964e-05
SNP	Chr0	PgL0100930	3594520	3596124	-3.14254	2.24582e-28	-2.05851	8.59083e-23
SNP	Chr5	PgL0286760	18300882	18301385	-1.69979	0.000227007	-3.48608	1.0215e-12
SNP	Chr5	PgL0282230	13899100	13900722			-1.09694	1.78561e-23	-1.32567	4.71417e-72	-2.76155	2.15326e-114
SNP	Chr0	PgL0113900	12953077	12954258	-2.5345	1.91371e-94	-2.6463	0
SNP	Chr1	PgL0067010	26320669	26323696	-2.91737	8.43937e-25	-2.26227	1.12626e-18
SNP	Chr6	PgL0305430	2089719	2093789			-2.47894	0.00595289			-2.71109	0.0189839
SNP	Chr7	PgL0007350	3222444	3223706	-1.97354	0.000468084	-4.47985	3.00246e-28	1.31679	1.89304e-07
SNP	Chr4	PgL0262710	24396499	24398095			-1.74255	0.00147565			-3.39399	1.80934e-15
SNP	Chr7	PgL0003080	586661	592027	-4.37184	6.99323e-64	-2.67966	1.47865e-65			1.95979	2.61591e-05
SNP	Chr0	PgL0144050	54860637	54863629	-1.29001	2.28322e-08	-2.5884	2.06993e-38			-1.19832	0.00214528
SNP	Chr1	PgL0068830	28269200	28270064	-2.93823	2.33143e-09	-2.13051	0.000127128
SNP	Chr1	PgL0078570	35829273	35833935	-2.35809	0.0113104	-2.72276	0.00313489
SNP	Chr3	PgL0224690	33542320	33544116	-3.11226	2.10733e-23	-1.95012	1.92403e-10
SNP	Chr6	PgL0325150	21457926	21458762	-2.51373	9.20976e-52	-2.54452	2.54761e-86
SNP	Chr1	PgL0071790	30847327	30852694	-2.96574	1.49674e-61	-2.06481	4.05939e-34
SNP	Chr0	PgL0131210	45041019	45045686	-2.52484	6.77112e-43	-2.50184	4.10117e-82
SNP	Chr0	PgL0105130	6166560	6167376	-2.54544	5.47994e-71	-2.47585	4.16142e-145
SNP	Chr5	PgL0272340	1697569	1698834	-2.27544	7.00399e-07	-2.74181	1.92184e-08
SNP	Chr3	PgL0223820	32764456	32767244			-4.99267	3.14572e-08
SNP	Chr6	PgL0323100	19663048	19666841	-4.5354	3.47993e-05	-2.33736	3.89862e-35			1.8823	0.0111829
SNP	Chr3	PgL0228270	36207254	36213367	-4.97853	0.000512892
SNP	Chr3	PgL0223640	32587183	32588208	-4.97096	0.000543846
SNP	Chr2	PgL0163980	13961566	13962717	-3.23061	6.59589e-08			-1.73361	6.95466e-06
SNP	Chr0	PgL0116120	15227045	15228923	-2.48044	0.0174007	-3.668	1.50427e-08	1.15729	0.0183323
SNP	Chr4	PgL0246110	7081842	7091146	-3.08993	1.5197e-06	-1.85937	0.000965794
SNP	Chr6	PgL0309170	4656671	4658481	-2.1747	2.55143e-20	-2.76933	2.65496e-68
SNP	Chr3	PgL0203970	10982464	10984567	-3.19518	2.67726e-10	-1.74055	0.000312132
SNP	Chr5	PgL0287400	18894710	18899114	-2.63981	7.50272e-05	-2.29183	0.000102602
SNP	Chr3	PgL0210020	16048814	16053232	-3.11563	0.000728171			-1.81463	0.00425008
SNP	Chr3	PgL0219210	28379983	28390511			-4.92405	3.5845e-05
SNP	Chr6	PgL0309310	4740908	4742009	-1.8471	0.000564311	-3.07145	6.90563e-09
SNP	Chr0	PgL0095350	604762	611468	-2.33294	0.00896398	-2.61275	0.0278192
SNP	Chr4	PgL0245620	6804533	6806746	-1.09716	1.20988e-05	-2.72962	4.57386e-41			-1.08063	0.0127485
SNP	Chr4	PgL0243420	5316830	5317198	-2.18287	0.000632153	-4.18178	1.88918e-24	1.47659	4.35368e-08
SNP	Chr6	PgL0325000	21311357	21315142	-2.17282	0.00582885	-2.72914	0.0110974
SNP	Chr0	PgL0134940	48411745	48412458	-1.54954	0.00062043	-3.32967	2.8293e-20
SNP	Chr1	PgL0081540	37848944	37850264	-4.87647	3.09777e-05
SNP	Chr0	PgL0128370	42375119	42377263	-2.62678	5.67047e-32	-2.24653	3.53354e-39
SNP	Chr4	PgL0240770	3690001	3690396			-7.6897	2.42017e-05	2.80996	0.00709076
SNP	Chr4	PgL0250710	10451680	10453766	-2.40376	0.0478222	-2.51959	0.00568362
SNP	Chr3	PgL0203690	10740236	10746953	-2.38164	0.00340964	-2.4879	1.89507e-06
SNP	Chr6	PgL0327710	23560953	23566855	-2.88971	1.06713e-07	-1.95972	7.4105e-47
SNP	Chr6	PgL0308070	3958688	3960562			-4.87172	0.0269474
SNP	Chr2	PgL0146530	928502	937760	-3.11774	1.46571e-30	-1.71628	6.41338e-09
SNP	Chr2	PgL0179850	35174243	35177221	-2.75764	6.64395e-15	-2.07225	2.64439e-11
SNP	Chr0	PgL0114040	13109000	13114450	-2.25901	0.000504438			-2.56735	3.36095e-08
SNP	Chr3	PgL0192990	3940214	3941180	-2.24098	8.18119e-08	-2.57516	5.97873e-12
SNP	Chr2	PgL0185790	39075855	39077432	-4.11199	1.00485e-16	-2.78088	3.18538e-25			2.04053	0.0409713
SNP	Chr6	PgL0310490	5580242	5580780	-1.93336	1.29484e-07	-1.55814	0.00103887	-1.31769	4.33308e-07
SNP	Chr5	PgL0273200	2512910	2514850			-1.67018	0.00236726			-3.13148	5.11176e-12
SNP	Chr7	PgL0027790	23585275	23588156	-2.83763	2.78781e-10	-1.95961	6.03111e-06
SNP	Chr0	PgL0108750	8682449	8691144	-2.62111	4.4509e-39	-1.09655	7.44033e-18	-1.07799	0.00202528
SNP	Chr4	PgL0239430	2761267	2762427	-4.8158	0.0247477
SNP	Chr1	PgL0087910	41447486	41448156	-2.62001	7.983e-52	-2.16934	5.00227e-67
SNP	Chr1	PgL0080120	36978265	36978705	-2.84113	4.16208e-19			-1.94655	1.45715e-19
SNP	Chr6	PgL0322790	19368372	19370126					-4.81771	0.0331113
SNP	Chr7	PgL0012340	6851344	6856407	-2.54499	0.004699	-2.23983	0.00168229
SNP	Chr5	PgL0286780	18308138	18308953	-2.89251	2.34713e-12	-1.88272	2.07329e-09
SNP	Chr3	PgL0195100	5222964	5225101	-2.58288	5.55524e-32	-2.17657	1.22472e-23
SNP	Chr5	PgL0289630	21059626	21059817	-4.78463	0.0259353
SNP	Chr0	PgL0108040	8142590	8145877	-3.07075	3.08696e-63	-1.68619	2.06494e-45
SNP	Chr2	PgL0157180	8476822	8478708	-2.28974	2.24502e-14	-2.4666	1.24377e-13
SNP	Chr4	PgL0234800	290430	292153	-2.72959	2.88009e-05	-2.0248	3.29649e-06
SNP	Chr7	PgL0015200	9290607	9295842	-3.16276	5.55349e-09	-1.5837	0.000532349
SNP	Chr1	PgL0044620	2383360	2384240	-2.1607	1.11774e-83	-2.58181	2.03617e-267
SNP	Chr7	PgL0013710	7943363	7945855	-2.43714	6.12156e-08	-2.30471	2.4459e-10
SNP	Chr1	PgL0080180	37009504	37011421	-2.03388	0.00177126	-2.66778	0.000676091
SNP	Chr6	PgL0335760	28594441	28595909	-2.12267	6.27514e-05			-2.56989	7.21943e-10
SNP	Chr0	PgL0138210	51092726	51094830	-2.95574	1.17614e-106	-1.73539	2.20312e-74
SNP	Chr3	PgL0204220	11137974	11140221			-4.68766	0.000296479
SNP	Chr7	PgL0004850	1691573	1696441					-1.67763	0.0444352	-3.04918	0.00287096
SNP	Chr3	PgL0233070	39261574	39261909	-2.50015	0.0146065	-2.19267	0.00586541
SNP	Chr2	PgL0178440	34123231	34134865	-1.68872	7.57356e-05	-1.51691	0.0146447	-1.48043	6.59081e-06
SNP	Chr1	PgL0087420	41177557	41179357	-4.69127	0.0328721
SNP	Chr7	PgL0019140	13565930	13568236	-2.25903	0.000146431	-1.42242	0.0281764	-1.01545	0.01043
SNP	Chr0	PgL0099380	2802641	2805910	-4.6874	0.0325241
SNP	Chr3	PgL0225140	33917988	33921183			-4.65445	8.11438e-08
SNP	Chr3	PgL0205810	12630657	12630926	-2.95496	1.31385e-07	-1.69593	7.72826e-05
SNP	Chr6	PgL0326140	22173501	22175488			-2.06714	2.05537e-31			-2.57667	2.4942e-34
SNP	Chr5	PgL0280070	9479303	9489182	-2.04199	1.94029e-18	-1.43319	2.2112e-10	-1.16608	3.65451e-17
SNP	Chr4	PgL0244300	5875441	5877696	-2.11009	1.60273e-20	-2.52092	6.03924e-30
SNP	Chr4	PgL0262660	24298831	24300015	-4.66377	0.0352384
SNP	Chr6	PgL0334370	27763256	27765885	-3.13051	7.40991e-100	-1.49727	4.17232e-12
SNP	Chr4	PgL0251300	10837042	10842544	-1.41256	0.010941	-3.22529	1.26127e-12
SNP	Chr1	PgL0060420	15840121	15841537	-2.07982	9.60446e-58	-1.31462	6.18828e-49	-1.23217	2.93156e-55
SNP	Chr2	PgL0156950	8300580	8301824			-4.62263	0.000404879
SNP	Chr1	PgL0044400	2198029	2198595	-1.76305	0.0188793	-2.86885	4.11945e-05
SNP	Chr0	PgL0130300	44275545	44277875	-1.90402	4.24757e-08	-2.70496	2.55159e-18
SNP	Chr0	PgL0116280	15391849	15392328	-2.70793	9.66073e-67	-1.89404	5.20739e-57
SNP	Chr0	PgL0099390	2810436	2810810	-2.97117	0.000522418			-1.62894	0.00638166
SNP	Chr6	PgL0313220	7891117	7893021	-1.53315	2.15498e-07	-1.81877	2.77048e-06			-1.28327	0.0462106
SNP	Chr1	PgL0091760	43634954	43639030	-2.71814	1.23464e-12	-1.85739	5.37498e-07
SNP	Chr7	PgL0013000	7380808	7385280	-1.18458	0.00194115	-3.39221	2.87493e-33
SNP	Chr0	PgL0108580	8525819	8529254	-2.43027	1.13397e-52	-2.14225	1.30718e-63
SNP	Chr6	PgL0330150	25147559	25150711	-1.92969	1.31223e-11	-2.64013	1.27205e-26
SNP	Chr2	PgL0147360	1434964	1436331	-4.57005	0.00325922
SNP	Chr7	PgL0012980	7369347	7370869					-2.44369	9.46231e-20	-2.10411	0.000112873
SNP	Chr5	PgL0275600	4603996	4604268	-1.85492	0.00614252	-2.6926	0.000110716
SNP	Chr3	PgL0222020	31253403	31257476	-2.24897	9.35021e-05	-2.28575	6.77468e-08
SNP	Chr6	PgL0313830	8468221	8471916	-2.32432	1.4367e-07	-2.20485	1.16469e-08
SNP	Chr1	PgL0053090	8237347	8240954	-2.31346	3.06591e-06	-2.21075	2.03316e-08
SNP	Chr3	PgL0231850	38509442	38514361	-1.8592	0.00457667	-2.66723	3.46117e-10
SNP	Chr1	PgL0088550	41775265	41778835	-2.21783	1.44461e-05	-2.30324	2.13385e-10
SNP	Chr3	PgL0193880	4507896	4508225	-2.47917	4.01238e-13	-2.04042	3.05815e-08
SNP	Chr3	PgL0217740	27008880	27011506	-3.04974	1.41788e-05			-1.4715	0.00252864
SNP	Chr7	PgL0016900	10962697	10967501	-2.57004	2.38187e-23	-1.93785	2.22829e-16
SNP	Chr3	PgL0193980	4556321	4558794	-2.00674	4.77502e-10	-2.49696	3.37432e-17
SNP	Chr6	PgL0308930	4513578	4523747	-2.59089	1.36584e-10	-1.90763	8.1783e-07
SNP	Chr4	PgL0238850	2458868	2459260	-2.38951	4.31664e-58	-2.10673	7.16169e-163
SNP	Chr4	PgL0243430	5318233	5319843	-2.25703	3.04223e-26	-2.23847	1.17985e-24
SNP	Chr2	PgL0148180	1990513	1991831	-2.19405	2.25822e-44	-2.30145	8.88883e-83
SNP	Chr0	PgL0140060	52272333	52277422	-3.18718	9.73763e-25			-1.30579	2.21155e-12
SNP	Chr5	PgL0271470	976706	977416	-4.53369	0.0450578
SNP	Chr4	PgL0240420	3378265	3379176	-2.37132	2.02842e-18	-2.11361	9.90066e-10
SNP	Chr2	PgL0179430	34789959	34796094	-2.60463	0.00183646	-1.88162	0.000326694
SNP	Chr7	PgL0012140	6629031	6630607	-2.27179	0.000504419	-2.21684	0.00443027
SNP	Chr7	PgL0011030	5748469	5752043	-2.93653	1.06577e-12	-1.53463	8.31919e-06
SNP	Chr4	PgL0243890	5560265	5562249			-4.47019	5.36829e-15
SNP	Chr1	PgL0089550	42373492	42375612	-2.89744	3.49169e-05			-1.56661	0.0021336
SNP	Chr6	PgL0319430	15956356	15958470	-3.31327	0.001002	-2.32844	3.41834e-06	1.1849	0.00437141
SNP	Chr6	PgL0335930	28759210	28760784	-4.33026	2.86189e-11			-2.78546	3.67369e-12	2.667	0.0190641
SNP	Chr1	PgL0061140	16651677	16652383			-4.42549	0.0076844
SNP	Chr3	PgL0190660	2135557	2137734	-2.58689	6.6489e-09	-1.83001	1.26917e-06
SNP	Chr5	PgL0276120	5116820	5117212	-3.28042	5.76855e-09			-1.13359	0.00168625
SNP	Chr1	PgL0068540	28022854	28023330	-3.12396	0.00471344	-3.44853	3.18296e-18	2.16161	1.1883e-12
SNP	Chr1	PgL0049330	5335456	5343906	-3.73905	9.22211e-155			-1.72211	4.39388e-83	1.07575	3.21031e-06
SNP	Chr0	PgL0131520	45274516	45275565	-2.25966	1.66357e-08	-2.12309	8.38218e-09
SNP	Chr1	PgL0063800	22755405	22755881			-1.18039	6.62312e-07	-1.2899	1.58179e-19	-1.90276	3.81271e-14
SNP	Chr2	PgL0179630	34998666	35000688	-2.8512	2.88449e-35			-1.51913	8.36463e-25
SNP	Chr5	PgL0275140	4196390	4196923	-2.14799	1.17834e-05	-2.21816	1.52884e-08
SNP	Chr3	PgL0190590	2079833	2081381	-2.77752	2.25137e-20	-1.57563	1.60834e-09
SNP	Chr1	PgL0068850	28274711	28275255	-2.39991	2.42693e-08	-1.94638	5.24553e-06
SNP	Chr7	PgL0026390	22287781	22289930	-1.82351	0.000891944	-2.51974	1.50294e-05
SNP	Chr1	PgL0092470	44119428	44120836					-4.3446	0.00949332
SNP	Chr1	PgL0063700	22652886	22654545	-2.76738	7.6582e-19	-1.56656	1.74382e-06
SNP	Chr4	PgL0245370	6648320	6651572	-1.69476	2.53197e-11	-2.63443	2.307e-35
SNP	Chr0	PgL0120630	23895518	23898492	-2.20221	2.82e-45			-2.12296	3.87804e-68
SNP	Chr4	PgL0234940	368777	369292	-2.11439	7.51175e-47	-2.20952	3.55499e-118
SNP	Chr3	PgL0225470	34123287	34123745	-2.57428	2.00568e-08	-1.74464	3.34408e-06
SNP	Chr7	PgL0007620	3401525	3404522	-2.79654	2.85188e-23	-1.52091	4.5926e-10
SNP	Chr7	PgL0003040	560952	562852	-2.62602	1.4069e-18	-1.67698	4.21028e-16
SNP	Chr2	PgL0182420	36952135	36953637					-4.30995	0.00932199
SNP	Chr5	PgL0276720	5775327	5776529	-2.30847	3.59124e-16	-1.98879	9.00221e-17
SNP	Chr5	PgL0275610	4604321	4607168	-2.31687	9.69525e-13	-1.97958	5.25958e-17
SNP	Chr1	PgL0089960	42572671	42577599	-2.63135	9.37406e-12	-1.66373	1.7337e-08
SNP	Chr5	PgL0293630	23562687	23564720	-2.32362	0.0179811	-1.995	0.00989342
SNP	Chr4	PgL0244120	5769212	5772489	-2.28036	1.30451e-20	-2.00825	1.54064e-27
SNP	Contig00642	PgL0040070	54065	58084	-2.19605	4.36372e-10			-2.08655	4.4537e-15
SNP	Chr4	PgL0252890	11891745	11893291	-3.93305	3.44394e-40	-1.75324	2.48567e-13			1.3685	0.0397101
SNP	Chr6	PgL0312320	7143660	7146910	-2.32894	9.3353e-07	-1.94685	9.11331e-07
SNP	Chr2	PgL0153180	5586147	5586753	-1.8594	1.92719e-10	-2.41163	1.28241e-18
SNP	Chr5	PgL0282570	14148618	14150402	-2.63262	0.00203476	-1.65241	0.0124918
SNP	Chr1	PgL0052810	8085986	8087137	-2.41035	3.93636e-14	-1.84893	1.57439e-10
SNP	Chr1	PgL0059590	14780935	14781291	-3.20387	6.42072e-08	-1.09335	0.0416799
SNP	Chr6	PgL0310680	5687616	5689982	-2.20212	6.45037e-30	-2.04939	6.13403e-47
SNP	Chr0	PgL0103230	5040760	5042012	-1.77743	2.86318e-05			-2.46478	1.09078e-13
SNP	Chr3	PgL0206670	13604636	13605704	-2.12781	3.47993e-07	-2.10261	2.51079e-12
SNP	Chr1	PgL0090130	42680945	42681660	-4.22657	0.01306
SNP	Chr2	PgL0180890	35905518	35909183			-6.99714	0.000406062	2.76539	0.0178959
SNP	Chr0	PgL0104160	5539424	5540555					-2.69362	1.57128e-12	-1.53378	0.0171905
SNP	Chr1	PgL0050990	6558372	6561234			-3.11907	1.29839e-05	-1.08489	0.00312091
SNP	Chr3	PgL0198120	6940750	6941542	-2.60315	9.78438e-15	-1.5944	1.34117e-05
SNP	Chr1	PgL0087960	41482185	41482982	-4.51375	5.61163e-14	-2.29047	2.19548e-12			2.5865	0.0203159
SNP	Chr1	PgL0054230	9287288	9289864	-1.34177	0.0116564	-2.85936	4.52973e-06
SNP	Chr3	PgL0225290	34008722	34013888	-2.79129	2.95132e-20	-1.39491	2.59388e-07
SNP	Chr2	PgL0182910	37156645	37160333	-2.72982	0.0460843			-1.49503	6.03967e-10
SNP	Chr7	PgL0019090	13518153	13522157	-4.18956	3.93406e-28	-2.04041	2.30473e-10			2.05058	0.00957549
SNP	Chr0	PgL0138480	51266859	51269632	-3.61244	2.51181e-101			-1.60323	2.87559e-37	1.0477	0.000216259
SNP	Chr6	PgL0313780	8406181	8410347	-1.79599	1.75026e-06	-2.36722	2.08411e-14
SNP	Chr6	PgL0315680	10441365	10442336	-1.72591	7.14734e-19	-2.43684	2.02303e-76
SNP	Chr4	PgL0248900	9027057	9027368	-2.37894	4.38407e-18	-1.7747	8.45246e-15
SNP	Chr7	PgL0020000	14413871	14417734	-2.40391	5.9359e-24			-1.74969	1.19883e-26
SNP	Chr2	PgL0155120	6905538	6908246	-1.09619	4.19299e-16	-2.01382	2.09745e-90			-1.04013	7.81302e-12
SNP	Chr2	PgL0184630	38369495	38371318	-1.5593	0.00293656	-2.59221	5.02628e-14
SNP	Chr1	PgL0044390	2186966	2191450	-2.09263	7.48141e-18	-2.05106	3.31968e-31
SNP	Chr5	PgL0285410	17138006	17138521	-2.29516	9.05213e-17			-1.84103	1.95892e-22
SNP	Chr4	PgL0236870	1400004	1403508					-1.80714	2.21111e-06	-2.32517	1.63691e-07
SNP	Chr6	PgL0334720	27970606	27972717	-2.00336	4.43132e-10	-2.1281	1.54687e-40
SNP	Chr4	PgL0245520	6733903	6744267	-4.14364	0.0134642
SNP	Chr5	PgL0282120	13767273	13772728	-2.7944	1.17867e-20	-1.33566	1.15394e-07
SNP	Chr1	PgL0068430	27968019	27968345	-4.1426	0.0137809
SNP	Chr1	PgL0060570	15989460	15990110	3.09398	0.0426694					-7.25641	0.00159236
SNP	Chr0	PgL0109330	9117669	9120883	-2.05808	1.1544e-07	-2.05657	6.78737e-17
SNP	Chr1	PgL0081120	37613987	37618361	-1.64187	2.08966e-11	-2.47209	1.35739e-30
SNP	Chr1	PgL0052830	8092184	8093251	-2.70568	9.7004e-08	-1.41231	0.00576477
SNP	Chr1	PgL0054200	9240108	9244176	-2.22847	0.00530932	-1.88772	3.84688e-23
SNP	Chr1	PgL0077470	34985836	34987581			-4.10699	0.000295372
SNP	Chr6	PgL0335610	28498684	28500639			-4.10796	0.00441933
SNP	Chr7	PgL0021860	17289345	17292130	4.63233	2.64189e-07					-8.73061	1.84122e-06
SNP	Chr3	PgL0209240	15450051	15451320			-4.09802	0.00348174
SNP	Chr0	PgL0132630	46228858	46229808	-1.7563	1.5058e-20	-2.33358	4.46391e-76
SNP	Chr4	PgL0267430	29131941	29132537	-2.49899	1.25363e-16	-1.58685	1.33613e-15
SNP	Chr3	PgL0195290	5358045	5361950	-2.34951	1.30577e-60	-1.73211	4.48093e-64
SNP	Chr5	PgL0274470	3573409	3576378	-1.85541	1.12218e-05	-2.2216	1.25432e-13
SNP	Chr1	PgL0071260	30387193	30389822	-2.22368	7.57948e-18	-1.84991	6.07411e-12
SNP	Chr1	PgL0052180	7599108	7608683	-1.41521	1.34252e-21	-2.6572	3.10519e-178
SNP	Chr6	PgL0309910	5086312	5091694	-2.76464	1.20766e-46	-1.30349	1.97549e-10
SNP	Chr7	PgL0020570	15007626	15009221	-2.69643	5.56158e-06	-1.37024	0.000626588
SNP	Chr4	PgL0243840	5524486	5525868			-4.06913	0.00706154
SNP	Chr6	PgL0326760	22806356	22809144			-4.08205	0.0221804
SNP	Chr3	PgL0203980	10986214	10988394			-4.05762	0.0054266
SNP	Chr1	PgL0053290	8443933	8446737	-2.26708	3.41536e-27	-1.78367	4.48527e-25
SNP	Chr7	PgL0011010	5720346	5724411	-2.39743	5.08777e-05	-1.64437	1.5988e-05
SNP	Chr0	PgL0110670	10340078	10351412	-2.75617	1.32141e-12	-1.28352	1.26703e-05
SNP	Chr3	PgL0224360	33249640	33250984	-1.33967	0.0353521	-2.73122	0.00011015
SNP	Chr7	PgL0008280	3936897	3943382	-1.98831	4.42284e-16	-2.04463	2.2835e-23
SNP	Chr3	PgL0230620	37714791	37719363	-2.93733	6.22731e-05			-1.12347	0.027857
SNP	Chr0	PgL0099360	2785069	2787278			-4.03855	0.00728432
SNP	Chr4	PgL0250580	10301983	10304910			-4.03514	0.00553376
SNP	Chr5	PgL0284310	16067290	16068221	-1.12582	1.01046e-10			-1.78473	3.02209e-45	-1.10958	5.77135e-06
SNP	Chr4	PgL0250070	9936265	9936771					-4.02422	0.00541226
SNP	Chr1	PgL0059370	14568555	14571665	-2.17365	7.9564e-14	-1.83683	1.39172e-20
SNP	Chr5	PgL0292050	22586300	22587445	-2.56768	7.68749e-09			-1.43594	2.53499e-07
SNP	Chr6	PgL0311410	6305720	6307005	-2.41476	0.000226794	-1.57314	0.00177903
SNP	Chr3	PgL0228450	36299142	36301545	-4.90766	1.6935e-12	-1.99663	1.59976e-07			2.89871	0.021274
SNP	Chr3	PgL0229170	36831260	36831637	-2.48853	0.0102962			-1.51527	0.0185269
SNP	Chr4	PgL0246090	7074670	7076676	-2.65488	1.39309e-48	-1.31288	6.24339e-17
SNP	Chr0	PgL0130100	44142060	44143703	-2.15456	9.97338e-12	-1.78853	4.96221e-15
SNP	Chr6	PgL0320380	17086261	17088904	-1.76097	8.88468e-11			-2.17676	2.21023e-31
SNP	Chr7	PgL0010080	5071692	5074634			-6.12867	0.000771639	2.17754	0.0132309
SNP	Chr1	PgL0050870	6465369	6468328	2.25079	8.06943e-08			-2.61858	0.00116644	-3.57042	1.90154e-11
SNP	Chr6	PgL0310330	5455975	5476485	-3.9428	0.00661017
SNP	Chr1	PgL0081130	37607838	37610735	-2.02243	1.85929e-05	-1.91103	8.16782e-07
SNP	Chr6	PgL0335260	28285614	28293957	-3.9335	0.00435405
SNP	Chr3	PgL0233140	39289592	39291772	-3.95334	0.0246101
SNP	Chr4	PgL0239980	3053094	3054539	-1.31574	4.68526e-06	-2.61192	4.61965e-34
SNP	Chr5	PgL0288590	20211866	20213356	-1.39321	0.00196001	-2.53512	7.11541e-07
SNP	Chr1	PgL0078880	36088145	36090078			-3.91981	1.54496e-05
SNP	Chr3	PgL0200830	8953732	8957653	-2.17877	6.1677e-22	-1.73874	5.23834e-20
SNP	Chr7	PgL0015130	9213591	9214538	-1.85839	2.78888e-13	-1.03166	0.00017695	-1.0273	6.12428e-09
SNP	Chr4	PgL0266010	27905179	27908992	-1.58675	2.0548e-07	-2.32481	8.10973e-20
SNP	Chr6	PgL0305350	2032690	2034905	-2.57823	1.71158e-15	-1.33327	4.66377e-06
SNP	Chr4	PgL0240190	3249445	3251117	-2.35989	0.00671133	-1.59524	0.037039
SNP	Chr7	PgL0002850	427205	428854			-3.92292	0.0128007
SNP	Chr7	PgL0003070	583257	585618			-3.94095	0.034797
SNP	Chr4	PgL0264230	25976312	25979345	-1.74011	0.00306264	-2.16889	6.14235e-08
SNP	Chr7	PgL0016820	10894277	10899019					-3.90495	0.000303064
SNP	Chr3	PgL0222890	32070420	32073499	-2.21265	4.14258e-21	-1.68144	3.21926e-22
SNP	Chr6	PgL0313210	7889691	7890177	-1.95737	7.26652e-07	-1.92102	7.4952e-09
SNP	Chr2	PgL0185180	38668278	38669523			-6.13959	1.37412e-06	2.26153	0.000185667
SNP	Chr3	PgL0226670	34928750	34936590	-2.34024	2.55482e-26	-1.53417	4.59157e-28
SNP	Chr3	PgL0187650	331930	335693	-3.90475	0.0315457
SNP	Chr6	PgL0327910	23712294	23716849	-1.79581	0.0419193	-2.1091	0.00306869
SNP	Chr2	PgL0187090	39854399	39856708	-2.60441	5.22168e-47	-1.25494	7.52081e-25
SNP	Chr6	PgL0328630	24255454	24257870	-2.03168	0.0273169	-1.87155	0.0182611
SNP	Chr5	PgL0276160	5143365	5144360	-1.52385	0.00129332			-2.3308	2.29161e-09
SNP	Chr1	PgL0050900	6487800	6490344	-3.86135	0.00840017
SNP	Chr2	PgL0146770	1063416	1064904	-2.31145	0.00137896			-1.54265	0.00340547
SNP	Chr3	PgL0205920	12736380	12739232	-1.81932	7.4542e-14	-2.02653	1.90778e-34
SNP	Chr5	PgL0272520	1884716	1889748	-2.20866	6.63562e-15	-1.63032	8.12599e-18
SNP	Chr4	PgL0240070	3155688	3159025	-1.86953	5.23677e-27	-1.96899	4.25089e-54
SNP	Chr0	PgL0105100	6147292	6148715	-3.82764	2.04842e-10
SNP	Chr0	PgL0114120	13146790	13150019	-1.42295	5.74928e-06	-1.22165	0.00430886	-1.18113	9.20159e-06
SNP	Chr6	PgL0333720	27363279	27366089	-2.18732	0.000588247	-2.80209	2.92841e-10	1.17307	0.000189169
SNP	Chr4	PgL0239630	2864827	2865288			-3.82069	0.00573327
SNP	Chr0	PgL0132850	46466236	46468604	-3.82084	0.00804148
SNP	Chr6	PgL0303920	1188379	1196076	-2.1866	5.28064e-12	-1.61606	4.60267e-07
SNP	Chr1	PgL0086320	40568924	40570550	-1.62632	1.72943e-05	-2.17197	4.02388e-06
SNP	Chr6	PgL0310000	5148874	5151329	-1.70775	0.000225357	-2.08569	2.69895e-12
SNP	Chr3	PgL0225480	34128894	34130623	-2.53778	3.91063e-27	-1.25482	2.99072e-14
SNP	Chr6	PgL0326270	22252714	22254421	-1.41134	7.76415e-05	-2.37685	5.97968e-11
SNP	Chr7	PgL0027150	22914500	22916074	-2.23404	0.0099673	-1.58432	0.0205491
SNP	Chr4	PgL0240300	3318062	3320437	-1.47647	2.69591e-11	-2.35807	0.0483351
SNP	Chr3	PgL0228210	36160338	36161598			-3.82827	0.044156
SNP	Chr4	PgL0248640	8828560	8831647	-3.81539	0.0371001
SNP	Chr3	PgL0231950	38566097	38567617	-2.70952	4.9302e-06			-1.06842	0.00119634
SNP	Chr0	PgL0130650	44476636	44478946			-3.77394	2.16393e-05
SNP	Chr3	PgL0221890	31099588	31101777	-1.74725	0.0177536			-2.04329	0.000511572
SNP	Chr1	PgL0048330	4582790	4583308					-3.82046	0.0485032
SNP	Chr7	PgL0003060	576789	580703			-3.76838	1.63337e-06
SNP	Chr1	PgL0081150	37606531	37607791	-2.24687	0.0104136	-1.53557	0.00589063
SNP	Chr1	PgL0057570	12882522	12883835	-1.94816	1.93549e-12	-1.81688	7.42712e-10
SNP	Chr0	PgL0104180	5559309	5562124	-2.43231	1.35883e-11	-1.32908	1.25469e-05
SNP	Chr3	PgL0216760	25918736	25920214	-1.75495	1.94334e-34	-2.0006	2.7263e-164
SNP	Chr3	PgL0199970	8325687	8328365			-3.75117	2.03196e-08
SNP	Chr3	PgL0199450	7930531	7934668			-3.75426	0.00849951
SNP	Chr3	PgL0210000	16020543	16021690	-1.88421	4.09511e-05	-3.74884	1.63212e-47	1.8893	3.28411e-25
SNP	Chr4	PgL0238080	2065530	2070030	-1.55026	0.00493576	-2.18906	0.00018131
SNP	Chr1	PgL0054030	9089131	9090013	-1.888	8.88801e-09	-1.84181	1.5145e-15
SNP	Chr0	PgL0118070	17438717	17445103	-1.74094	4.28818e-06	-1.98242	6.91103e-08
SNP	Chr1	PgL0068250	27759204	27762976			-3.08634	1.48356e-20	1.11386	2.54917e-05	-1.75444	0.00787435
SNP	Chr1	PgL0054840	9903015	9905319	-2.28489	1.23921e-15	-1.43216	5.10439e-14
SNP	Chr4	PgL0240850	3712953	3718023	-3.76458	0.0486184
SNP	Chr3	PgL0231010	37948974	37950924	-1.81461	0.0013876			-1.89465	5.56881e-05
SNP	Chr4	PgL0238730	2390595	2393814	-2.3885	7.31816e-48			-1.31802	5.34552e-45
SNP	Chr2	PgL0179510	34882780	34883580	-3.74414	0.0381195
SNP	Chr4	PgL0246500	7352197	7353213			-3.71479	0.00970933
SNP	Chr3	PgL0225250	33994377	33997144					-3.70529	0.00292574
SNP	Chr5	PgL0288870	20424856	20429379	-1.63137	7.52212e-07	-2.06525	6.41856e-12
SNP	Chr1	PgL0054040	9091380	9093987	-1.59154	0.0040327	-2.10778	1.94149e-07
SNP	Chr0	PgL0118290	17829362	17833734	-1.9115	1.36644e-10	1.32777	0.00118302	-3.11251	1.471e-39
SNP	Chr0	PgL0106930	7315262	7317964	-2.15189	4.21855e-23	-1.53403	9.0188e-10
SNP	Chr4	PgL0237320	1639535	1641615	-2.16503	6.94615e-07	-1.51887	0.000175041
SNP	Chr3	PgL0220600	29778889	29782809	-1.66683	1.54519e-30	-2.01136	1.52307e-111
SNP	Chr6	PgL0307860	3813389	3814717	-2.36113	0.0104611	-4.01753	2.25317e-30	2.69207	4.52979e-23
SNP	Chr4	PgL0253300	12373089	12377541					-1.37444	0.0209582	-2.32584	0.00413269
SNP	Chr3	PgL0224140	33030405	33033695	-4.52432	7.38068e-115	-1.90504	1.09275e-76			2.76596	6.03988e-25
SNP	Chr5	PgL0297140	25578479	25583743	-2.1801	4.01965e-08	-1.47905	1.50163e-05
SNP	Chr1	PgL0092130	43898173	43904196	-1.81044	7.24352e-06	-1.84698	3.1617e-07
SNP	Chr5	PgL0296740	25370269	25381213	-1.95146	2.07462e-09	-1.70064	6.45172e-09
SNP	Chr6	PgL0310150	5279045	5282709	-2.20607	1.04516e-25	-1.44485	2.00864e-12
SNP	Chr7	PgL0027970	23685297	23688260	-2.06435	4.14366e-08	-1.58435	4.68019e-06
SNP	Chr4	PgL0244100	5753508	5755554	-2.12105	4.48418e-32	-1.52464	5.21333e-40
SNP	Chr3	PgL0198720	7332343	7335933	-2.23175	1.89339e-19	-1.41032	9.55083e-10
SNP	Chr3	PgL0187640	321765	324572	-2.14108	1.26145e-06	-1.50016	0.00224128
SNP	Chr4	PgL0237580	1795537	1796498	-1.94277	4.4792e-39	-1.69014	1.64026e-53
SNP	Chr0	PgL0109160	9004357	9008150	-2.1005	8.40206e-19			-1.53014	3.19432e-32
SNP	Chr5	PgL0297080	25557068	25558027	-1.51776	0.000151967	-2.11023	5.3086e-12
SNP	Chr3	PgL0190570	2072727	2073495	-3.63166	0.00388676
SNP	Chr7	PgL0009820	4892448	4894088	-1.19222	5.57108e-06	-2.43323	2.49251e-34
SNP	Chr0	PgL0109450	9250112	9253148			-3.62043	0.00226508
SNP	Chr3	PgL0190470	2014848	2020420	-2.02558	0.0370441	-1.64678	0.0193113
SNP	Chr3	PgL0225630	34194604	34195343	-2.47499	4.26281e-05	-2.14052	3.95873e-09	1.00237	0.00067575
SNP	Chr6	PgL0323250	19783307	19786976	-2.2797	8.36374e-39	-1.33086	1.14672e-28
SNP	Chr4	PgL0262430	24126176	24127158	-1.89859	6.36701e-06			-1.7056	1.10879e-08
SNP	Chr0	PgL0108340	8351744	8355169	-1.81294	6.01953e-07	-1.78994	3.02448e-11
SNP	Chr6	PgL0315300	10073094	10088808	-2.253	1.5257e-09	-3.10175	6.11662e-108	1.7672	1.65529e-53
SNP	Chr1	PgL0091710	43600343	43602156	-5.13159	5.66565e-09	-1.75354	0.000173151			3.25017	0.0479186
SNP	Chr0	PgL0135200	48586697	48587455					-1.61016	1.05677e-29	-1.97257	1.57824e-21
SNP	Chr0	PgL0114300	13304204	13307503	-3.60242	0.0204768
SNP	Chr5	PgL0281880	13531992	13532336	-3.59398	0.0158291
SNP	Chr3	PgL0228130	36059633	36059992			-7.42874	5.8265e-05	3.85592	0.000754769
SNP	Chr3	PgL0220590	29776324	29778004	-2.17986	0.00903738			-1.42794	0.0294866
SNP	Chr6	PgL0324900	21248037	21249689	-2.11086	0.0268572			-1.51334	0.0292097
SNP	Chr3	PgL0191070	2404399	2406250	-1.71091	6.99709e-13	-1.85494	9.61044e-30
SNP	Chr6	PgL0307630	3660925	3663336	-2.02409	0.000609185			-1.5413	0.000693522
SNP	Chr1	PgL0072810	31799922	31803070	-1.97043	1.10214e-07	-1.58935	3.88429e-05
SNP	Chr2	PgL0155830	7391135	7394558	3.29731	0.0317366					-6.89147	0.00540161
SNP	Chr4	PgL0239910	3026135	3029932	-2.27183	9.96613e-14	-1.28483	5.69986e-05
SNP	Chr2	PgL0146550	948914	950075	-2.27493	9.93621e-13	-1.2719	3.14733e-07
SNP	Chr0	PgL0099370	2796437	2800211	-1.48144	0.00151972	-2.06468	1.43121e-05
SNP	Chr1	PgL0087670	41310972	41313177							-3.56911	0.0288045
SNP	Chr3	PgL0194090	4602169	4605550			-1.98469	1.02041e-50			-1.55253	8.16735e-18
SNP	Chr0	PgL0138740	51481400	51482954	-2.0699	4.69749e-65	-1.46681	1.03679e-72
SNP	Chr3	PgL0190310	1920637	1921509	-2.02766	1.07066e-79	-1.49783	4.68573e-104
SNP	Chr4	PgL0240460	3409649	3409990	-1.38918	0.0234195	-2.1674	0.0164456
SNP	Chr3	PgL0200280	8594930	8595517			-4.47412	6.47269e-31	2.98942	2.91178e-29	-2.06589	0.035119
SNP	Chr1	PgL0056870	12208244	12212524			-6.60715	0.0015769	3.05076	0.0418995
SNP	Chr7	PgL0016830	10892599	10893962					-3.52434	0.0116974
SNP	Chr1	PgL0050090	5841724	5842422	-3.51034	3.99653e-05
SNP	Chr6	PgL0324450	20869824	20871597	-1.43849	0.00862488	-2.07366	0.000399442
SNP	Chr3	PgL0229050	36769187	36769520	-1.9614	6.53431e-06	-1.53688	2.76371e-05
SNP	Chr4	PgL0239770	2934583	2937354	-2.15721	0.000386597			-1.34263	0.00253061
SNP	Chr5	PgL0291850	22491561	22492475	-1.50375	0.00029881	-4.30644	9.36984e-101	2.31472	4.76232e-62
SNP	Chr0	PgL0116890	16152194	16153448	-1.57488	5.59429e-14	-1.91915	6.303e-33
SNP	Chr1	PgL0075190	33490065	33493004	-2.12294	0.00200197	-1.37552	0.00336038
SNP	Chr4	PgL0234790	285003	288102	-2.28658	2.99081e-05	-1.21513	0.0106307
SNP	Chr1	PgL0049090	5169601	5172706	-2.14921	2.05298e-22			-1.34152	1.67676e-19
SNP	Chr4	PgL0239900	3017044	3018351	-2.24473	3.03483e-29	-1.2429	9.64175e-14
SNP	Chr3	PgL0192800	3771989	3780477	-2.31221	0.00430013			-1.21276	0.0404687
SNP	Chr4	PgL0253240	12333344	12337157	-1.62241	3.82022e-05	-1.84977	2.3216e-08
SNP	Chr1	PgL0086750	40810182	40812274	-1.76812	7.98257e-05	-1.69865	5.30596e-06
SNP	Chr0	PgL0128270	42188949	42189888							-3.48938	0.0239408
SNP	Chr7	PgL0019040	13498118	13498684			1.36667	5.93149e-05	-2.92263	2.2128e-47	-1.90262	1.12882e-14
SNP	Chr3	PgL0224410	33280621	33282766	-1.9875	0.000144018			-1.4699	7.5649e-05
SNP	Chr7	PgL0023650	19422774	19434364					-1.53808	0.00537131	-1.92639	0.00214238
SNP	Chr3	PgL0208090	14690538	14690942			-3.5021	0.0466258
SNP	Chr5	PgL0280360	9975897	9982963	-2.04485	4.91459e-07			-1.41045	2.03863e-06
SNP	Chr5	PgL0285900	17580279	17584396	-3.46266	0.00904691
SNP	Chr2	PgL0185070	38600691	38603518	-1.95704	3.29217e-24	-1.49646	7.56283e-20
SNP	Chr3	PgL0226040	34433101	34436087	-1.42263	0.00221519	-2.02997	9.32482e-06
SNP	Chr6	PgL0315690	10460764	10462991	-1.87944	3.45652e-49			-1.57093	3.47236e-72
SNP	Chr0	PgL0134700	48196715	48198202	-1.6476	0.00579933	-1.80255	3.98323e-05
SNP	Chr2	PgL0184210	38087000	38090619							-3.44481	0.000978592
SNP	Chr1	PgL0052460	7837190	7838025	-1.65728	1.41951e-11	-1.77765	5.30675e-23
SNP	Chr3	PgL0226780	35026168	35026461	-1.55887	0.000440831	-1.86897	1.86473e-09
SNP	Chr0	PgL0132800	46432929	46433943	-2.82288	0.0193642	-2.39783	5.20928e-07	1.77412	1.97333e-05
SNP	Chr3	PgL0190370	1956037	1956891	-1.74014	2.10772e-10	-1.68685	5.24445e-06
SNP	Chr4	PgL0248840	8964823	8968202	-1.22998	8.85263e-14	-2.19534	1.66545e-138
SNP	Chr3	PgL0196930	6228130	6240062	-1.92549	2.25226e-26			-1.49925	4.46132e-29
SNP	Chr6	PgL0311730	6561634	6564389	-1.78463	1.22381e-13	-1.63495	5.8999e-19
SNP	Chr2	PgL0187120	39872313	39875826	-2.32148	1.74515e-81			-1.09707	8.04685e-38
SNP	Chr4	PgL0238750	2395987	2400147	-2.31699	7.43028e-37			-1.0999	1.62436e-19
SNP	Chr6	PgL0310580	5627671	5631613	-1.86702	0.00921025	-1.54813	3.28631e-32
SNP	Chr1	PgL0080690	37274192	37276447	-2.29117	2.72603e-07	-1.11118	0.000292566
SNP	Chr6	PgL0307990	3883557	3889163	-1.61086	2.01601e-11	-1.78404	1.32238e-14
SNP	Chr4	PgL0241100	3861306	3863645			-3.40052	0.0070747
SNP	Chr6	PgL0333490	27234260	27238660					-1.49058	1.28213e-05	-1.90263	0.000467555
SNP	Chr3	PgL0197020	6330793	6331634	-1.33686	9.24379e-08	-3.12515	1.52484e-78	1.07204	4.46804e-16
SNP	Chr7	PgL0012430	6943086	6948189	-2.08847	0.00110312	-1.30727	0.0122047
SNP	Chr4	PgL0245530	6750561	6752998	-2.14513	2.95356e-41	-1.23366	2.12823e-27
SNP	Chr5	PgL0297830	25895574	25895870	-1.74138	8.6529e-07	-1.63446	8.3349e-06
SNP	Chr1	PgL0087790	41383811	41386746	-3.40987	0.0373499
SNP	Chr7	PgL0013940	8108956	8111112	-5.39787	9.78438e-15	-3.44498	5.44299e-50	1.76646	2.09842e-27	3.71273	0.000475572
SNP	Chr0	PgL0112720	11945676	11951720	-1.73755	4.42926e-12	-1.62396	9.40643e-23
SNP	Chr0	PgL0103240	5042581	5049559	-1.92905	6.8425e-37	-1.42957	1.73035e-40
SNP	Chr6	PgL0327870	23662505	23666640	-2.21623	9.5822e-29	-1.13384	6.6113e-12
SNP	Chr0	PgL0114400	13392530	13394733			-6.7548	0.000911512	3.39485	0.0102907
SNP	Chr5	PgL0288850	20395399	20396517	-2.87082	0.0398954	-2.24913	6.11624e-05	1.73135	0.00052327
SNP	Chr2	PgL0180190	35430145	35431467			-8.08319	3.01838e-06	4.73636	1.12094e-06
SNP	Chr7	PgL0025740	21713662	21724208			-1.5978	1.06637e-05			-1.74753	0.000128146
SNP	Chr1	PgL0087820	41388496	41392467	-2.1738	0.0146489	-1.20689	0.026467
SNP	Chr3	PgL0224420	33314763	33318824					-1.99121	3.76821e-21	-1.34774	9.23922e-06
SNP	Chr7	PgL0007250	3173622	3174338			-2.2314	5.11826e-24			-1.11926	0.0137328
SNP	Chr7	PgL0033510	27283817	27286580			-1.40426	0.0321168			-1.96726	0.00867642
SNP	Chr6	PgL0310380	5513041	5513868					-3.3525	0.024272
SNP	Chr5	PgL0291790	22455712	22457793					-1.69762	1.53317e-08	-1.62878	3.77979e-06
SNP	Chr5	PgL0275760	4732200	4734221	-1.69467	1.56445e-13	-1.63048	1.13398e-20
SNP	Chr0	PgL0115790	14833830	14835174	-2.02604	1.98955e-07	-1.29834	0.000632568
SNP	Chr5	PgL0271780	1167922	1170573			-3.33563	0.0126474
SNP	Chr3	PgL0231200	38022205	38026186	-1.35911	7.06304e-12	-1.94939	6.80026e-58
SNP	Chr3	PgL0229180	36835479	36839054	-2.08815	5.78995e-14	-1.21703	7.66681e-07
SNP	Chr5	PgL0286100	17780515	17781423	-2.20283	3.31477e-25	-1.10041	1.18432e-11
SNP	Chr1	PgL0078930	36126321	36130197					-3.3079	0.00896703
SNP	Chr3	PgL0207360	14150439	14156251	-1.46377	8.37695e-16	-1.83169	3.22634e-47
SNP	Chr7	PgL0014020	8173778	8176865			-3.30657	0.0130501
SNP	Chr7	PgL0011170	5879958	5880650			-7.48348	5.32687e-06	4.19184	1.15432e-09
SNP	Chr0	PgL0131250	45072306	45074184	-1.32308	0.0338145			-2.00124	4.88798e-06
SNP	Chr5	PgL0275480	4449370	4454038	-1.16524	7.64761e-12	-1.1117	5.11447e-11	-1.00642	3.06051e-18
SNP	Chr6	PgL0308880	4492239	4494187	-1.40785	1.23528e-11	-1.87393	8.25426e-34
SNP	Chr1	PgL0086700	40793772	40795499	-1.24631	2.46847e-06	-3.40108	5.84682e-84	1.36823	2.37817e-25
SNP	Chr6	PgL0324650	21012907	21014877	-1.76069	0.000861019	-1.52672	0.00765009
SNP	Chr5	PgL0274160	3355344	3359296	-1.60041	3.75481e-08	-1.67714	1.20593e-08
SNP	Chr0	PgL0134950	48418471	48419486			-5.21505	1.39134e-32	1.93983	8.66598e-16
SNP	Chr0	PgL0100320	3303794	3305641	-1.36464	0.00649154	-1.90901	2.22108e-06
SNP	Chr2	PgL0182330	36910841	36912496			-3.26188	2.59223e-05
SNP	Chr7	PgL0015120	9208622	9210840	-3.25639	1.53969e-05
SNP	Chr3	PgL0216740	25907765	25908862	-1.91929	3.02068e-05	-1.33792	0.000925231
SNP	Chr3	PgL0233080	39265779	39266477	-3.5452	1.97876e-21	-3.20609	5.13647e-76	1.5854	5.67698e-32	1.90937	0.00249474
SNP	Chr6	PgL0318300	14807403	14810631	-2.15542	2.32485e-05	-1.10145	0.00316317
SNP	Chr1	PgL0070000	29309200	29311240	-2.0211	0.00084815			-1.23565	0.00543513
SNP	Chr1	PgL0050740	6357822	6358990	-1.29933	2.84288e-18	-1.94896	3.45604e-41
SNP	Chr1	PgL0053910	8981184	8983449	-2.55433	0.000139897	-1.77703	4.18344e-07	1.08527	0.000285902
SNP	Chr2	PgL0157200	8494205	8495629			-1.85346	1.06084e-121			-1.38559	4.73097e-29
SNP	Chr2	PgL0159500	10267617	10268955	-1.85585	9.19424e-41	-1.38296	1.73385e-21
SNP	Chr7	PgL0007980	3685688	3686185	-2.11749	0.00178264	-1.13651	0.0145877
SNP	Chr5	PgL0272710	2021477	2022547			-3.26682	0.0298227
SNP	Chr4	PgL0257830	17278455	17280163	-2.19238	2.81757e-08	-1.04357	0.000925169
SNP	Chr4	PgL0251290	10827323	10828557					-1.25083	0.000148749	-1.98018	7.13051e-09
SNP	Chr6	PgL0335590	28442632	28442955	-2.19481	5.14468e-10			-1.03434	8.24605e-06
SNP	Chr3	PgL0190730	2193797	2198108	-1.75405	1.85526e-07	-1.4667	2.06963e-07
SNP	Chr6	PgL0310700	5699547	5701044	-2.0557	1.86904e-40	-1.1628	5.14466e-25
SNP	Chr2	PgL0146750	1039665	1042789	-1.57044	8.60019e-05	-1.64435	1.29441e-06
SNP	Chr1	PgL0086360	40595387	40598076			-3.22558	0.0138809
SNP	Chr7	PgL0022770	18590750	18592226	-1.97483	0.00499124	-1.24125	0.00344816
SNP	Chr0	PgL0131460	45213945	45214599	-3.20998	0.00288327
SNP	Chr4	PgL0248950	9067259	9074524	-1.70654	3.04142e-40	-1.49909	1.17442e-54
SNP	Chr2	PgL0181680	36422739	36424703	-1.96398	0.0485395	-1.32318	0.0362883
SNP	Chr7	PgL0019800	14265240	14266381	-2.1594	1.04356e-11	-2.08943	2.61989e-34			1.00332	0.0483303
SNP	Chr3	PgL0200300	8604333	8612723	-1.57023	2.41446e-26	-1.62424	1.79736e-42
SNP	Chr3	PgL0208870	15221272	15228860	-1.58728	8.96213e-17	-1.60593	1.38795e-25
SNP	Chr6	PgL0321470	18125990	18127672	-1.24653	1.11719e-05			-1.94205	4.53395e-18
SNP	Chr5	PgL0271280	845960	849798	-1.99039	1.09262e-17	-1.19673	1.22246e-10
SNP	Chr4	PgL0234550	83249	83614	-1.16824	0.0172616	-2.0355	1.1117e-05
SNP	Chr1	PgL0048940	4976337	4987213	-3.18109	0.000493972
SNP	Chr3	PgL0203700	10749477	10750187			-3.17493	5.77105e-05
SNP	Chr3	PgL0197920	6839248	6840630	-1.69328	3.06935e-08	-2.74141	5.03295e-49	1.2644	1.02333e-15
SNP	Chr5	PgL0287110	18707638	18709155	-3.91409	2.60293e-24			-1.45621	2.04309e-09	2.2011	0.000512583
SNP	Chr7	PgL0009800	4883097	4884385	-1.51326	6.96895e-06	-1.65275	2.85866e-07
SNP	Chr7	PgL0028600	24266756	24267679	1.10568	0.0030861	-1.66765	0.00033348			-2.60685	4.18219e-09
SNP	Chr3	PgL0196970	6281507	6285025	-1.30227	7.47061e-17	-1.86237	1.16263e-53
SNP	Chr0	PgL0102340	4428954	4430783	-1.61545	0.0214972	-1.57252	0.00562728
SNP	Chr2	PgL0159960	10663167	10664943	-1.88858	2.31089e-64	-1.26833	2.50689e-63
SNP	Chr6	PgL0327730	23572725	23573983	-1.66405	5.67106e-44	-1.48568	4.79257e-70
SNP	Chr3	PgL0223110	32259632	32260048	-1.91479	5.40219e-05	1.1334	0.0361631	-2.39773	2.17588e-12
SNP	Chr7	PgL0012760	7217528	7221149	-1.80561	5.63758e-37	-1.33685	5.96945e-38
SNP	Chr3	PgL0219890	29070428	29074175	-2.08105	2.7671e-60	-1.05874	7.626e-26
SNP	Chr3	PgL0209630	15737370	15738344	-1.59768	7.91384e-11	-1.53654	7.31812e-11
SNP	Chr1	PgL0063630	22576925	22581606	-3.13822	0.0075262
SNP	Chr0	PgL0110240	9975682	9980733	-1.93047	1.25448e-49	-1.19859	7.7544e-32
SNP	Chr3	PgL0206980	13826281	13827885	-1.78064	1.78983e-16	-1.34717	3.21475e-24
SNP	Chr6	PgL0309720	4970915	4972135					-2.09832	1.23763e-15	-1.03932	0.0104928
SNP	Chr6	PgL0323620	20197116	20202773	-1.59977	3.67609e-19	-1.52011	3.42136e-26
SNP	Chr3	PgL0200730	8896477	8899538	-1.34954	3.59018e-07	-1.75536	2.73546e-22
SNP	Chr2	PgL0185090	38615398	38616663			-3.12164	0.0242599
SNP	Chr6	PgL0311960	6777493	6778647	-2.03188	6.6902e-53			-1.06385	1.95161e-36
SNP	Chr7	PgL0022510	18341365	18350598	-1.86739	7.00334e-14	-1.22663	9.67398e-14
SNP	Chr0	PgL0138000	50877692	50879349	-1.63854	3.94924e-27	-1.45124	6.34363e-31
SNP	Chr3	PgL0233750	39668493	39669465	-1.18575	0.0101665			-1.91241	1.16617e-07
SNP	Chr3	PgL0227100	35233376	35234496			-6.4692	0.00274861	3.34609	0.0404724
SNP	Chr4	PgL0245640	6809976	6810418			-3.08737	0.0113832
SNP	Chr0	PgL0103200	5020353	5028535	-2.92843	6.2355e-53	-1.60408	1.06054e-44			1.45764	4.03841e-08
SNP	Chr7	PgL0007750	3494738	3496367	-3.10266	0.0328982
SNP	Chr4	PgL0246240	7158024	7160279			-3.07757	0.0096939
SNP	Chr6	PgL0303910	1180716	1181813	-3.06963	0.00238809
SNP	Chr4	PgL0248790	8935124	8937393	-1.8339	9.8144e-33	-1.22915	1.79584e-26
SNP	Chr3	PgL0196990	6316735	6317390			-3.0554	2.34384e-06
SNP	Chr6	PgL0307760	3759920	3762338	-1.69271	3.69508e-17	-1.36091	1.26665e-12
SNP	Chr6	PgL0307550	3614131	3615952					-3.05219	7.59354e-08
SNP	Chr3	PgL0206100	12962166	12962759			-3.052	0.000244121
SNP	Chr4	PgL0234540	68579	73191	-3.06675	0.0167462
SNP	Chr4	PgL0245360	6612718	6613454	-3.05559	0.0066056
SNP	Chr5	PgL0288010	19549393	19550369	-1.90205	3.76408e-13	-1.14352	2.80405e-06
SNP	Chr3	PgL0216480	25626930	25630920	-1.7427	1.04954e-06	-1.29547	5.07272e-10
SNP	Chr1	PgL0053700	8836519	8839508	-1.37203	0.011884	-1.67711	5.0824e-05
SNP	Chr1	PgL0089460	42342643	42342936	-3.03565	0.00119326
SNP	Chr4	PgL0250200	10035489	10036826	-3.0314	5.65815e-09
SNP	Chr3	PgL0204750	11740817	11746299	-1.76988	3.1492e-08	-1.26108	1.04766e-07
SNP	Chr4	PgL0266730	28483452	28486798	-1.46492	1.21068e-08	-1.5593	9.12124e-13
SNP	Chr4	PgL0237590	1793594	1794028	-1.48508	1.38623e-14	-1.53812	6.98891e-23
SNP	Chr6	PgL0302150	146296	147598	-3.2762	1.63728e-33	-1.22621	8.12163e-10			1.4845	0.00126723
SNP	Chr0	PgL0107750	7856094	7857782	-1.47178	0.000652143			-1.54077	3.06928e-06
SNP	Chr1	PgL0088450	41710783	41712457	-3.01347	0.0019672
SNP	Chr6	PgL0314530	9106037	9109356	-1.75432	4.98139e-41	-1.24549	3.4981e-49
SNP	Chr2	PgL0179930	35227398	35230009					-1.85349	1.31241e-14	-1.15425	0.0159577
SNP	Chr3	PgL0194470	4906028	4910515	-2.83759	2.25038e-115	-1.16932	3.52951e-50			1.02026	2.33984e-12
SNP	Chr6	PgL0320590	17242974	17243434			-2.98572	0.000394363
SNP	Chr3	PgL0225240	33981319	33986415	-1.39616	0.0117137			-1.6005	2.8731e-05
SNP	Chr3	PgL0232680	38965809	38970810	-1.48903	0.000617728	-1.49334	4.56974e-06
SNP	Chr2	PgL0157660	8821175	8829146	-2.97989	9.38935e-05
SNP	Chr2	PgL0182960	37193420	37196488	-1.20448	7.74024e-06	-3.18871	2.50757e-96	1.41699	1.95329e-33
SNP	Chr6	PgL0319250	15802480	15803583	-1.30393	0.0185607	-1.68972	0.000124625
SNP	Chr0	PgL0116510	15708032	15708508	-1.20429	0.0069962	-1.77515	1.11591e-05
SNP	Chr5	PgL0292820	23047081	23048391			-2.9656	3.98133e-06
SNP	Chr7	PgL0021880	17297789	17299752	-1.54193	3.8879e-07	-1.42235	6.34703e-07
SNP	Chr3	PgL0209420	15575816	15576109	-1.8325	0.000157916			-1.13263	0.000742439
SNP	Chr6	PgL0318480	15041420	15046673	-1.8185	2.97992e-36	-1.14069	6.60298e-24
SNP	Chr5	PgL0276020	5016964	5017555			1.28542	5.61314e-10	-2.79341	3.51184e-93	-1.45081	1.92996e-16
SNP	Chr1	PgL0049840	5655303	5656078	-1.87069	8.30877e-07	-1.08415	0.000196075
SNP	Chr3	PgL0199770	8131518	8134867	-1.31865	0.0121039			-1.64571	3.22136e-06
SNP	Chr3	PgL0193970	4551050	4552557			-5.36465	4.14064e-10	2.41436	4.2368e-07
SNP	Chr5	PgL0288770	20333840	20338813			-2.96509	0.0165457
SNP	Chr0	PgL0111880	11269445	11271110	-1.83392	8.7264e-05	-1.12012	0.00558773
SNP	Chr1	PgL0078510	35789981	35791030	-1.28017	9.61774e-06	-1.66708	9.05527e-15
SNP	Chr7	PgL0023790	19574631	19578915	-1.69174	6.38598e-18	-1.25545	3.51568e-11
SNP	Chr1	PgL0054590	9642711	9646019					-1.27366	3.31434e-08	-1.67201	9.80407e-08
SNP	Chr0	PgL0125090	37097206	37101151	-1.86852	6.46253e-08	-1.07679	0.000345925
SNP	Chr5	PgL0293760	23652075	23652734	-1.71293	0.0132496	-1.24757	0.00869984
SNP	Chr6	PgL0325540	21729612	21730673	-1.92989	4.11548e-10	-1.00906	0.00265827
SNP	Chr4	PgL0254480	13528307	13529690	-1.5456	2.01504e-22			-1.38838	4.38929e-58
SNP	Chr3	PgL0206530	13484005	13485157					-2.92857	0.000230362
SNP	Chr7	PgL0024350	20127444	20129419	-1.74379	0.0030783			-1.19322	0.00621025
SNP	Chr5	PgL0293580	23511184	23513019	-1.34047	4.58921e-12	-1.58694	4.59971e-26
SNP	Chr5	PgL0299600	26961442	26961978	-1.30664	3.6128e-14	-1.61967	1.11112e-49
SNP	Chr0	PgL0135180	48572060	48574947	-1.68133	0.00465815	2.58383	0.0118597	-3.8427	1.66807e-09
SNP	Chr6	PgL0325470	21691396	21696116	-1.43449	3.22557e-08	-1.48555	7.34239e-08
SNP	Chr6	PgL0304850	1688192	1688824	-1.80371	0.00457667	-1.12429	0.0105467
SNP	Chr0	PgL0109650	9391780	9392976	-1.49172	0.000572228	-1.41641	6.17856e-60
SNP	Chr2	PgL0184840	38494283	38496187	-1.54358	1.09777e-47	-1.36012	1.02001e-125
SNP	Chr6	PgL0326110	22149563	22152111	-1.37414	0.0448385	-1.5767	0.00466407
SNP	Chr7	PgL0023680	19475788	19479138					-2.93568	0.0348601
SNP	Chr3	PgL0200780	8919505	8922659	-1.35829	0.00117702	-1.54334	0.000142451
SNP	Chr6	PgL0327990	23799838	23802844	-1.78216	0.000157986	-1.12191	0.00365365
SNP	Chr3	PgL0229320	36962162	36964736			-2.88814	0.000358645
SNP	Chr7	PgL0004170	1239336	1246398	-1.74909	4.33948e-07			-1.13857	7.11247e-06
SNP	Chr5	PgL0274720	3870419	3871419	-2.54267	0.00290192	-1.76572	1.67183e-06	1.4236	1.35792e-05
SNP	Chr6	PgL0335470	28382272	28383502	-1.79503	1.75886e-20			-1.07393	2.47034e-16
SNP	Chr3	PgL0229010	36732306	36732686	-2.86842	0.00768858
SNP	Chr2	PgL0161030	11580742	11581737			-1.54485	1.23028e-08			-1.31565	0.000765015
SNP	Chr6	PgL0305610	2205396	2206117	-1.58801	0.000352038			-1.27126	1.59849e-05
SNP	Chr6	PgL0322870	19437344	19440065			-1.34184	0.000391052			-1.51725	0.0016137
SNP	Chr5	PgL0297050	25545575	25547521	-1.82422	5.94959e-26	-1.03202	5.96823e-12
SNP	Chr2	PgL0165680	15846308	15853700	-1.82555	7.66174e-21	-1.01985	5.31865e-12
SNP	Chr2	PgL0157480	8671385	8672609	-1.51344	1.36196e-06	-1.32761	2.11067e-07
SNP	Chr4	PgL0269370	30811876	30814032			-2.88247	0.0416231
SNP	Chr0	PgL0122410	29231505	29239852	-1.43265	1.83938e-25			-1.40354	2.89867e-62
SNP	Chr6	PgL0335020	28188839	28191722			-2.83521	6.25492e-05
SNP	Chr4	PgL0239560	2835244	2837937	-1.67526	3.76861e-27			-1.159	4.33514e-38
SNP	Chr3	PgL0211030	16906238	16906964			-1.18706	3.50709e-09			-1.64492	2.63831e-13
SNP	Chr6	PgL0320810	17449042	17451807	-1.38583	3.16766e-05	-1.43608	1.11091e-08
SNP	Chr2	PgL0155360	7123244	7131952	-1.30415	2.44735e-07			-1.5167	6.73708e-17
SNP	Chr4	PgL0237820	1924148	1926196	-1.50905	0.000130047	-1.31064	0.000990931
SNP	Chr3	PgL0217990	27247047	27250622	-1.43531	8.7573e-36	-1.38219	3.85868e-118
SNP	Chr0	PgL0114420	13419284	13420546	-1.68926	2.95101e-07	-1.12781	0.000386448
SNP	Chr1	PgL0080760	37325639	37329062					-2.82347	0.00724522
SNP	Chr7	PgL0023060	18841086	18846133	-1.47419	0.000236178			-1.338	6.54789e-06
SNP	Chr3	PgL0189940	1712060	1713681	-1.57973	0.000177194			-1.23154	3.51378e-06
SNP	Chr6	PgL0314210	8857966	8859677	-1.62716	1.09924e-39	-1.18364	3.46269e-36
SNP	Chr4	PgL0248500	8733338	8735753	-1.39006	2.30784e-05	-1.41981	2.3978e-06
SNP	Chr1	PgL0092010	43772045	43773928	-1.48293	7.09638e-06	-1.32217	1.66923e-05
SNP	Chr6	PgL0307190	3346964	3350930			-2.81048	0.010856
SNP	Chr6	PgL0334520	27851438	27852064	-1.67117	8.46166e-22	-1.12528	1.98599e-21
SNP	Chr5	PgL0280310	9955468	9958404					-1.55322	1.76028e-09	-1.26108	0.0232612
SNP	Chr6	PgL0326420	22450306	22452317	-1.49408	4.87328e-50			-1.29347	6.7318e-86
SNP	Chr1	PgL0090600	42920509	42924021	-1.7209	2.33072e-06	-1.07045	0.00600852
SNP	Chr0	PgL0094710	273368	275572	-1.26359	1.21622e-10	-1.5204	1.78631e-18
SNP	Chr1	PgL0089430	42322268	42328896			-1.39008	1.97383e-32			-1.39294	1.84669e-20
SNP	Chr0	PgL0124140	34348589	34349701	-1.58214	6.24274e-17	-1.20042	3.23922e-15
SNP	Chr0	PgL0094520	105576	108548	-2.79773	0.0161499
SNP	Chr4	PgL0247980	8326771	8329568	-1.67361	3.15803e-10	-1.10742	1.27937e-07
SNP	Chr3	PgL0190560	2064520	2067199	-1.19961	1.74804e-05	-1.58031	7.38345e-13
SNP	Chr3	PgL0216900	26089563	26090243					-1.18994	0.0259488	-1.6434	0.0300296
SNP	Chr3	PgL0224250	33171559	33172203	-1.18146	0.0180807	-2.7934	5.21951e-16	1.18105	1.16496e-06
SNP	Chr3	PgL0211840	17500056	17506169	-3.90297	1.37994e-21			-1.57553	6.51097e-09	2.7096	3.11969e-06
SNP	Chr6	PgL0312330	7150918	7153680	-1.61015	5.19262e-10	-1.15485	1.91381e-09
SNP	Chr1	PgL0049580	5467673	5468467	-2.76379	0.00134581
SNP	Chr5	PgL0297550	25750391	25750884	-2.76036	0.00208612
SNP	Chr0	PgL0134090	47537701	47539316	-2.75969	0.0121677
SNP	Chr1	PgL0056250	11516890	11520714	-1.37696	1.16765e-08	-1.36811	6.3401e-13
SNP	Chr2	PgL0185130	38642408	38644103	-1.52204	7.67772e-18	-1.22303	2.25086e-23
SNP	Chr5	PgL0285440	17148809	17150961			-2.77452	0.0411775
SNP	Chr3	PgL0226380	34699389	34701281	-1.61107	2.1379e-07	-1.12176	8.05397e-05
SNP	Chr6	PgL0321520	18173170	18178700	-1.16372	1.25736e-08	-1.56871	6.29552e-31
SNP	Chr6	PgL0309140	4635461	4636434			-1.46978	1.40083e-05			-1.27184	0.0122158
SNP	Chr6	PgL0321210	17869225	17873605	-1.62031	2.99548e-08			-1.1067	9.03049e-09
SNP	Chr3	PgL0200140	8500501	8503071	-1.48795	5.94878e-10	-1.239	2.04483e-09
SNP	Chr6	PgL0313710	8336266	8341663	-1.34302	4.28841e-11	-1.37821	3.28577e-19
SNP	Chr3	PgL0190110	1838417	1842937	-1.4977	8.82419e-10	-1.22245	7.07531e-10
SNP	Chr2	PgL0180410	35578355	35581271					-1.33746	0.00111147	-1.37502	0.00233927
SNP	Chr2	PgL0155440	7169043	7170197	-1.15256	0.00368467	-1.55895	2.61029e-10
SNP	Chr0	PgL0142410	53853095	53854333	-2.7231	0.0195205
SNP	Chr6	PgL0335700	28545526	28546282	-2.71261	0.0221444
SNP	Chr4	PgL0252240	11361898	11362764	-1.03857	1.45816e-08	-1.65073	1.03764e-39
SNP	Chr0	PgL0120470	23652566	23656171	-1.68908	0.000589816			-1.00282	0.00422263
SNP	Chr6	PgL0326100	22152162	22155950	-1.03559	0.0241353	-1.67564	1.3282e-05
SNP	Chr2	PgL0181870	36561877	36564453			-1.22961	1.39398e-11			-1.45717	6.0161e-11
SNP	Chr4	PgL0262960	24602536	24606632	-1.60285	4.8992e-32			-1.08374	2.67857e-37
SNP	Chr2	PgL0182470	36976104	36980112			-2.68623	5.34634e-06
SNP	Chr4	PgL0262950	24600811	24602497	-1.29222	9.93645e-09			-1.38605	1.99988e-17
SNP	Chr6	PgL0333370	27197203	27198003			-6.5792	0.00175367	3.88634	0.0146474
SNP	Chr5	PgL0277140	6161506	6166075	-3.7208	3.11431e-12	-1.72934	2.19351e-10			2.78262	0.000169169
SNP	Chr3	PgL0192720	3732367	3736456			-2.69842	0.0338582
SNP	Chr2	PgL0157140	8428963	8434215	-1.53055	7.51397e-25	-1.12527	1.80436e-21
SNP	Chr1	PgL0052930	8136728	8138580					-1.56482	4.08063e-07	-1.09994	0.0146095
SNP	Chr3	PgL0225210	33943313	33945744	-1.49624	3.76675e-11	-1.15367	3.77203e-09
SNP	Chr6	PgL0310540	5606187	5606846			-2.64403	1.62799e-08
SNP	Chr4	PgL0269100	30592177	30597099	-4.11447	3.44922e-52	-1.21361	1.0458e-13			2.68411	5.90848e-13
SNP	Chr3	PgL0212070	17682507	17684098	-1.5318	1.26658e-05			-1.11008	1.35872e-05
SNP	Chr6	PgL0335060	28199079	28199423			-2.64637	0.0140046
SNP	Chr6	PgL0307980	3878298	3882378			-2.67437	0.0441452
SNP	Chr1	PgL0054220	9264779	9270891	-1.54084	0.000111543	-1.0734	0.000103382
SNP	Chr3	PgL0187410	178916	181605	-1.26719	0.0108923	-1.38028	0.0227878
SNP	Chr6	PgL0309000	4571677	4577208	-1.56823	5.33033e-12	-1.04481	1.0712e-08
SNP	Chr0	PgL0137390	50390617	50393983	-1.5406	1.09279e-10			-1.07062	3.30252e-11
SNP	Chr7	PgL0010540	5380179	5382509	-1.22752	0.0118259	-1.39668	0.00193581
SNP	Chr1	PgL0054070	9132641	9133993	-1.31364	2.06013e-30			-1.29426	1.36827e-85
SNP	Chr5	PgL0285190	16980877	16983946	-2.60515	4.46791e-05
SNP	Chr2	PgL0180280	35487222	35487821	-1.29782	4.67899e-12			-1.30622	2.4411e-21
SNP	Chr4	PgL0241460	4083769	4084074	-2.61193	0.0118965
SNP	Chr6	PgL0322280	18833654	18835607	-2.61868	0.0212329
SNP	Chr7	PgL0020560	15002932	15003245			-2.59612	0.000778351
SNP	Chr4	PgL0251920	11209542	11210113	-2.55225	2.14572e-46	-2.64888	8.91669e-261	1.36122	1.05403e-78	1.24868	1.85661e-08
SNP	Chr0	PgL0119730	22321000	22321776	-2.63232	0.0457039
SNP	Chr1	PgL0049760	5601707	5604247					-2.59574	0.00979894
SNP	Chr1	PgL0088010	41500774	41502401	-1.1844	6.11845e-06	-1.39942	4.04474e-06
SNP	Chr3	PgL0234190	39925527	39926689	-1.46546	0.000279643	-1.11247	1.28527e-05
SNP	Chr3	PgL0203930	10940324	10940665	-2.60731	0.0473571	-1.87613	0.000348217	1.86096	9.69402e-05
SNP	Chr5	PgL0275970	4962897	4966737	-1.10194	6.7199e-07	-1.47174	8.41028e-20
SNP	Chr1	PgL0067030	26328152	26328481	-1.55877	0.00147016	-1.05567	0.0450973
SNP	Chr5	PgL0283790	15544054	15544695	-1.23479	4.03673e-07	-1.32506	1.26693e-14
SNP	Chr3	PgL0191450	2727961	2729011	-1.38969	1.02869e-10	-1.16706	4.69083e-10
SNP	Chr1	PgL0071860	30926286	30927462	-1.02082	0.0265645	-1.56013	2.7055e-05
SNP	Chr6	PgL0320500	17166624	17170618	-1.50925	5.91637e-13	-1.04254	2.14782e-13
SNP	Chr1	PgL0088120	41556518	41557072							-2.58699	0.0388872
SNP	Chr6	PgL0305250	1988668	1990419			-2.59375	0.0493773
SNP	Chr7	PgL0026140	22068242	22072318					-2.54456	0.00128995
SNP	Chr1	PgL0089220	42211580	42218388	-1.43515	3.04094e-22	-1.10676	1.259e-26
SNP	Chr4	PgL0239220	2657115	2659474	-1.31793	0.000179047	-1.2237	0.000295313
SNP	Chr6	PgL0323270	19791994	19803338			-2.54189	0.00170579
SNP	Chr3	PgL0197680	6679201	6681105	-1.49073	9.76073e-07	-1.04929	0.000595123
SNP	Chr3	PgL0207390	14163312	14166397	-1.40264	1.67849e-12	-1.13312	6.0661e-21
SNP	Chr7	PgL0007360	3229636	3231988	-1.39733	4.3941e-12	-1.11944	1.57485e-16
SNP	Chr6	PgL0309470	4829473	4832471	-1.07188	0.040462	-1.48197	7.70516e-05
SNP	Chr1	PgL0072280	31309733	31311047			-2.55393	0.0410599
SNP	Chr3	PgL0192410	3569277	3569648	-2.54721	0.0366794
SNP	Chr3	PgL0233500	39524140	39525359	-2.54236	0.0336515
SNP	Chr0	PgL0143870	54765523	54769069	-1.49784	6.38845e-23	-1.00345	6.56413e-15
SNP	Chr3	PgL0222030	31268818	31269750					-2.52137	0.0269533
SNP	Chr1	PgL0092440	44099847	44100026	-2.4943	0.000429385
SNP	Chr0	PgL0119770	22372333	22374552	-2.50438	0.012622
SNP	Chr7	PgL0004130	1215670	1218150	-1.30015	0.0466938	2.62075	0.00850273	-3.86684	6.80299e-09
SNP	Chr7	PgL0007990	3688964	3689344			-2.48296	0.000565085
SNP	Chr7	PgL0030940	25723312	25724217	-6.52385	0.000162135	-1.43926	0.00704218			5.45808	0.0178752
SNP	Chr3	PgL0226740	35008477	35014698	-1.13764	2.34684e-10	-1.34104	4.28319e-23
SNP	Chr3	PgL0204660	11666063	11669728	-2.99347	2.33372e-10			-1.24501	4.3433e-05	1.73465	0.0352655
SNP	Chr7	PgL0003030	552235	557293							-2.48532	0.020641
SNP	Chr2	PgL0146420	834740	838306	-1.11089	2.19095e-22	-1.34778	8.22531e-84
SNP	Chr7	PgL0034230	27735227	27736942	-1.29157	0.00190084	-1.16584	1.88355e-07
SNP	Chr3	PgL0226260	34614518	34615942			-2.45966	0.00723427
SNP	Chr3	PgL0190180	1871663	1876219	-1.41836	1.93515e-09			-1.02801	1.96719e-12
SNP	Chr3	PgL0221910	31110428	31114886	-1.01587	0.000587584	-1.43279	0.00287762
SNP	Chr4	PgL0244250	5839850	5844752					-1.06225	0.00714914	-1.3885	0.000233904
SNP	Chr0	PgL0115180	14129750	14138714	-1.40781	0.000318901	-1.0326	0.000120187
SNP	Chr1	PgL0047860	4254226	4257363	-2.44115	0.00138708
SNP	Chr6	PgL0307310	3443473	3445672	-1.32989	4.10922e-24	-1.10827	1.90362e-37
SNP	Chr2	PgL0146830	1103271	1106287	-1.17079	2.00389e-13	-1.26578	7.85522e-23
SNP	Chr0	PgL0116720	15979072	15984027	-2.39004	6.65274e-22	-1.18171	2.1335e-08			1.13585	0.00647683
SNP	Chr1	PgL0060490	15909558	15915377	-1.30385	1.19755e-18	-1.12006	4.87527e-30
SNP	Chr3	PgL0194240	4726831	4730498					-1.25894	2.16749e-05	-1.17922	0.0167741
SNP	Chr2	PgL0157030	8352703	8353677			-2.42022	9.01626e-38
SNP	Chr6	PgL0334460	27821984	27822668	-1.02596	1.57678e-05	-1.38934	4.11327e-14
SNP	Chr0	PgL0115960	15067796	15071741	-1.02646	0.000495823	-1.38805	2.6363e-07
SNP	Chr1	PgL0081570	37871668	37873814					-2.39388	0.00294539
SNP	Chr2	PgL0179110	34519306	34524126	-1.0461	0.0371306	-1.38132	5.14607e-05
SNP	Chr6	PgL0320080	16717150	16720002	-1.17798	0.0179591			-1.22703	0.00148081
SNP	Chr4	PgL0235870	882390	884473	-1.24461	4.29733e-05	-1.13992	2.58168e-05
SNP	Chr4	PgL0246650	7443496	7445008	-1.32111	1.43452e-16	-1.06317	2.64221e-19
SNP	Chr1	PgL0049770	5615174	5615725	-1.22381	0.00596959			-1.16391	0.000488307
SNP	Chr5	PgL0301020	27706416	27708850	-1.12039	0.00684137			-1.26574	9.33849e-06
SNP	Chr7	PgL0023410	19131263	19134311	-2.37977	0.000967713
SNP	Chr2	PgL0156860	8242208	8243952	-1.21259	1.08034e-06	-2.2215	1.67459e-41	1.05583	1.37652e-15
SNP	Chr1	PgL0051740	7094281	7097160	-1.03678	1.21248e-07	-1.33572	4.38171e-21
SNP	Chr2	PgL0157270	8543146	8545743			-2.37777	0.00587701
SNP	Chr1	PgL0067610	26921824	26923553	-2.3637	9.26464e-41
SNP	Chr1	PgL0080650	37252891	37254386	-1.15901	0.000784847	-1.20282	2.1547e-05
SNP	Chr0	PgL0125740	38291821	38295520			-2.35917	0.000880902
SNP	Chr6	PgL0303620	1009665	1013052			-2.35607	0.0018436
SNP	Chr3	PgL0228500	36313899	36315436			-2.35664	0.00446569
SNP	Chr0	PgL0130030	44077368	44080088	-1.0986	0.00153086	-1.25324	1.77347e-06
SNP	Chr6	PgL0334810	28026867	28028781	-1.2766	0.00143585	-1.07515	0.000352462
SNP	Chr4	PgL0252460	11502077	11502442	-1.26678	1.04642e-06	-1.08207	1.24937e-06
SNP	Chr1	PgL0053990	9054560	9059820							-2.34635	0.00066939
SNP	Chr0	PgL0103050	4959089	4961903	-4.95176	5.72343e-07	-1.19762	0.0189276			3.77758	0.00943787
SNP	Chr7	PgL0007380	3258214	3258624	-1.19704	1.13231e-09	-1.14493	3.29031e-12
SNP	Chr2	PgL0157470	8666265	8669543	-1.29149	1.7003e-06			-1.05005	1.86867e-07
SNP	Chr7	PgL0004620	1541780	1543767	-2.37543	1.16191e-16	-1.04171	3.03878e-06			1.04529	0.0318946
SNP	Chr6	PgL0314260	8896672	8897442					-2.33536	0.000173478
SNP	Chr1	PgL0053680	8822222	8824397	-2.33266	0.00281585
SNP	Chr1	PgL0087800	41381906	41383015			-2.37365	0.0477942
SNP	Chr0	PgL0115940	15045139	15048702			-1.07937	1.05617e-09			-1.24229	3.33182e-08
SNP	Chr4	PgL0235320	543926	546097			1.34079	0.00527208	-2.01356	3.06577e-08	-1.65005	7.7223e-08
SNP	Chr6	PgL0320010	16637687	16638882	-1.01844	0.00334462	-1.30182	8.39317e-08
SNP	Chr4	PgL0250990	10614694	10615329							-2.33805	0.0240222
SNP	Chr7	PgL0019050	13496259	13496647			1.30339	0.000130202	-2.16472	5.79471e-19	-1.44679	5.56637e-08
SNP	Chr5	PgL0272030	1484396	1488128	-2.30469	4.26531e-12
SNP	Chr0	PgL0127080	40954427	40959580	-2.16314	3.57217e-20	-1.18254	1.71542e-12			1.04891	0.00275204
SNP	Chr6	PgL0308920	4511307	4512753			-2.30653	0.0156804
SNP	Chr5	PgL0282540	14119126	14120118	-2.28995	2.34556e-14
SNP	Chr3	PgL0187660	337476	340803	-1.31522	0.00525849	-2.07886	3.4758e-13	1.10013	3.39899e-06
SNP	Chr3	PgL0221540	30810229	30811173	-2.29787	0.0196647
SNP	Chr6	PgL0309090	4605324	4609044	-1.20264	9.8031e-12	-1.07166	1.51916e-15
SNP	Chr6	PgL0324840	21196068	21197327			-1.18271	1.37095e-12			-1.09011	2.07862e-06
SNP	Chr3	PgL0211480	17185143	17185499	-2.27246	0.000483954
SNP	Chr3	PgL0200330	8654313	8660596	-1.18954	6.62573e-16	-1.08131	6.81385e-32
SNP	Chr6	PgL0309030	4583881	4585056	-2.27093	0.000237414
SNP	Chr7	PgL0021660	17091024	17092607	-1.21139	0.0241812			-1.08446	0.00641391
SNP	Chr6	PgL0310620	5650248	5652071			-2.26197	0.00178405
SNP	Chr1	PgL0090590	42914465	42916100	-2.26096	0.00217374
SNP	Chr3	PgL0195640	5531725	5536367	-1.10684	1.7603e-05			-1.14935	1.47878e-08
SNP	Chr7	PgL0021820	17182598	17191422	-1.23367	0.0110548	-1.04402	0.0143279
SNP	Chr1	PgL0053510	8684972	8685286	-1.13547	0.0108063	-1.1221	6.30728e-05
SNP	Chr3	PgL0206090	12931355	12934824	-1.18128	3.5824e-10	-1.06517	1.9227e-14
SNP	Chr1	PgL0071650	30712714	30715211	-1.07691	0.0368301	-1.20373	0.000600763
SNP	Chr4	PgL0238220	2132040	2135346			-1.02053	0.0365492			-1.29467	0.0364523
SNP	Chr3	PgL0210960	16853613	16856685			-2.2434	0.00126717
SNP	Chr0	PgL0140250	52449345	52451071	-1.02357	0.0215357			-1.23929	0.000102737
SNP	Chr5	PgL0285800	17493955	17494431					-2.28001	0.046692
SNP	Chr5	PgL0283530	15269360	15273908			-2.20284	5.89305e-05
SNP	Chr1	PgL0049600	5494237	5495949	-2.2101	0.00920543
SNP	Chr0	PgL0112570	11832854	11833990	-1.06349	0.0320682	-1.17121	0.00339297
SNP	Chr5	PgL0285760	17469139	17469783					-2.2085	0.013494
SNP	Chr3	PgL0230040	37339605	37340003	-2.19788	0.00292895
SNP	Chr6	PgL0328580	24211347	24213912	-1.01373	0.00461315	-1.18346	0.000245391
SNP	Chr1	PgL0044260	2092606	2094255	-2.19176	5.66348e-07
SNP	Chr6	PgL0322990	19504610	19511227	-1.66432	3.27178e-30	-1.56528	2.56474e-72			1.03897	5.30569e-12
SNP	Chr6	PgL0314090	8739261	8742569	-1.00887	0.000257826			-1.18036	1.56992e-08
SNP	Chr0	PgL0127390	41263106	41266879					-2.18792	0.00143462
SNP	Chr1	PgL0060120	15504687	15505682			-2.1859	0.000246143
SNP	Chr0	PgL0111870	11267664	11268357	-1.05521	1.03131e-17			-1.10501	2.29955e-56
SNP	Chr4	PgL0250270	10078214	10083255			-2.1846	0.026918
SNP	Chr3	PgL0233700	39642761	39644863	-1.18591	0.0462463			-1.04299	0.0264327
SNP	Chr3	PgL0217730	27007022	27007606					-2.1717	0.0218221
SNP	Chr3	PgL0216650	25825642	25827327	1.13134	1.53495e-09			-1.23712	1.78776e-10	-2.03229	4.38096e-24
SNP	Chr7	PgL0004590	1529650	1530246			-2.16327	0.0263519
SNP	Chr3	PgL0208390	14851927	14854008			-3.45051	1.41193e-05	1.2872	0.0286026
SNP	Chr4	PgL0252480	11521418	11523389	-1.0069	1.08985e-18	-1.1111	1.36465e-99
SNP	Chr0	PgL0109900	9570776	9571550	-1.0325	0.000769023	-1.07946	9.64993e-06
SNP	Chr1	PgL0044250	2089943	2092235	-1.09837	9.25414e-16			-1.00372	2.44537e-28
SNP	Chr3	PgL0222750	31887837	31888667	-1.07082	2.24408e-05	-1.02648	6.84085e-05
SNP	Chr1	PgL0089820	42502113	42504865	-1.06066	4.33783e-09	-1.03351	2.70589e-12
SNP	Chr2	PgL0179320	34710032	34711159			-2.08932	4.01712e-06
SNP	Chr6	PgL0334510	27843291	27845567	-2.08559	8.6441e-25
SNP	Chr7	PgL0010070	5061111	5062419	-2.0746	5.21877e-05
SNP	Chr4	PgL0239250	2674580	2675524	-2.10724	0.0358119
SNP	Chr3	PgL0224470	33370078	33371394	-2.05482	5.6747e-06
SNP	Chr4	PgL0263980	25773587	25774638					-2.0541	6.79483e-06
SNP	Chr3	PgL0213300	19044684	19046681	-2.0509	0.000288467
SNP	Chr3	PgL0219220	28405607	28409458			-2.07896	0.045926
SNP	Chr2	PgL0156820	8213739	8215307	-2.04801	0.0183887
SNP	Chr4	PgL0247880	8252214	8252591	-2.02913	6.4531e-14
SNP	Chr0	PgL0134170	47630390	47631701	-2.0715	0.0480784
SNP	Chr3	PgL0209470	15597591	15600324	-2.02725	0.00522646
SNP	Chr0	PgL0109130	8986559	8992152	-2.01769	4.37201e-33
SNP	Chr4	PgL0251180	10738744	10741923	-2.04709	0.03703
SNP	Chr2	PgL0179070	34498373	34499215			-3.72	1.87717e-17	1.72404	2.51646e-10
SNP	Chr6	PgL0326120	22157079	22158378			-2.02671	0.0309205
SNP	Chr7	PgL0015180	9273962	9275052	-1.9947	0.00111067
SNP	Chr4	PgL0247870	8251409	8252116	-1.97468	9.67365e-27
SNP	Chr0	PgL0102830	4693396	4696105	-1.96115	6.22384e-08
SNP	Chr1	PgL0052530	7887041	7891745	-1.96027	4.32061e-15
SNP	Chr3	PgL0218960	28178422	28184843	-1.95359	8.13387e-21
SNP	Chr2	PgL0146860	1110563	1114336			-1.94898	1.89047e-18
SNP	Chr6	PgL0334700	27961178	27963044	-1.94864	6.1465e-16
SNP	Chr1	PgL0053740	8864699	8865193			-1.93801	4.09211e-10
SNP	Chr6	PgL0327950	23738870	23739848	-1.92366	7.94062e-06
SNP	Chr1	PgL0081310	37718491	37719507			-1.94057	0.0291092
SNP	Chr6	PgL0322500	19099358	19100839			4.48009	0.000890559	-6.38597	8.3246e-11
SNP	Chr6	PgL0320650	17295450	17296042	-1.91005	0.00669826
SNP	Chr4	PgL0245780	6877131	6881564			-1.89955	0.000549251
SNP	Chr5	PgL0298180	26098802	26101506	-1.88694	1.57947e-24
SNP	Chr6	PgL0322160	18736917	18738699			-1.91592	0.0296314
SNP	Chr5	PgL0293780	23656749	23657045			-1.88269	2.89918e-07
SNP	Chr1	PgL0085600	40165246	40166007			-1.8724	1.14845e-41
SNP	Chr2	PgL0182680	37054236	37056091			-1.88201	0.0108834
SNP	Chr3	PgL0192400	3567094	3568198			-1.88026	0.0191311
SNP	Chr3	PgL0226630	34880778	34881777			-3.9223	0.00196564	2.03381	0.0309214
SNP	Chr5	PgL0287340	18854685	18856433			-1.852	2.19925e-13
SNP	Chr4	PgL0255310	14338697	14340397			-1.86454	0.013312
SNP	Chr5	PgL0292660	22970622	22976187	-1.84529	2.75887e-22
SNP	Chr1	PgL0050070	5822338	5824375							-1.84296	1.48195e-06
SNP	Chr0	PgL0119490	21661860	21664657	-1.86651	0.0241809
SNP	Chr7	PgL0003150	658554	665120					-1.84028	9.74624e-20
SNP	Chr3	PgL0207250	14071980	14077314	-1.83255	1.27365e-49
SNP	Chr2	PgL0156920	8275128	8276252	-1.83169	1.61024e-05
SNP	Chr3	PgL0199180	7713081	7718111			-1.86961	0.0449098
SNP	Chr1	PgL0091680	43580767	43590088	-1.8181	3.22115e-23
SNP	Chr3	PgL0210790	16685916	16686343					-1.81043	0.00315039
SNP	Chr5	PgL0285200	16984617	16986638	2.07006	5.37525e-24			-1.19874	8.37777e-05	-2.66729	4.34495e-33
SNP	Chr6	PgL0334740	27997597	27999543	-1.79553	2.71644e-13
SNP	Chr6	PgL0324310	20777462	20779296	-3.80651	7.82109e-46	-1.00876	2.56246e-12			3.02256	3.69349e-21
SNP	Chr0	PgL0135350	48716585	48722381	-2.46008	4.57821e-10	-1.12555	7.50498e-07			1.7936	0.00053878
SNP	Chr1	PgL0081190	37639242	37644699	-1.78854	3.4404e-05
SNP	Chr6	PgL0310660	5666299	5669970	-1.78313	2.30084e-44
SNP	Chr3	PgL0216970	26220265	26222774			-1.7814	1.76154e-05
SNP	Chr3	PgL0226580	34860401	34861495			-3.56943	4.34862e-11	1.79297	3.98303e-05
SNP	Chr0	PgL0128450	42467427	42471021	-1.76925	1.14223e-34
SNP	Chr4	PgL0240360	3348996	3349271	-1.54227	0.00715701	2.34728	7.21028e-05	-2.5794	2.96577e-07
SNP	Chr3	PgL0190410	1979762	1983051			-1.77535	0.0111484
SNP	Chr6	PgL0333690	27337855	27339561			-1.76269	1.66219e-09
SNP	Chr1	PgL0071800	30865612	30873119							-1.77217	0.0246875
SNP	Chr5	PgL0283110	14724213	14724383			-1.77771	0.034584
SNP	Chr5	PgL0284510	16258172	16265297	-1.74195	2.61313e-27
SNP	Chr3	PgL0192130	3220194	3227197							-1.77465	0.035181
SNP	Chr0	PgL0101010	3658570	3659678	-1.73277	2.26886e-24
SNP	Chr7	PgL0004550	1518120	1519047			-1.74076	0.00913117
SNP	Chr0	PgL0101080	3695407	3697714	-1.73142	0.000280846
SNP	Chr5	PgL0288600	20232095	20235889	-1.72761	1.39955e-08
SNP	Chr4	PgL0243810	5504517	5505577	-1.72338	1.19306e-11
SNP	Chr2	PgL0180700	35752960	35757096	-1.72269	2.13374e-46
SNP	Chr7	PgL0027530	23314571	23318211	-1.72092	4.43829e-09
SNP	Chr2	PgL0179610	34984013	34994152	-1.71794	1.46588e-11
SNP	Chr1	PgL0053450	8623982	8627425					-1.72202	0.00499346
SNP	Chr7	PgL0020290	14689434	14693244	-1.71276	1.55582e-10
SNP	Chr2	PgL0157590	8772642	8775515	-1.71209	8.5063e-53
SNP	Chr0	PgL0132860	46473733	46474617	-1.70849	2.71981e-05
SNP	Chr5	PgL0283860	15572447	15574186	-1.70728	0.000254564
SNP	Chr3	PgL0208630	15009883	15012282	-1.71313	0.0141118
SNP	Chr4	PgL0238180	2118436	2119587							-1.6989	0.000788279
SNP	Chr1	PgL0071200	30308861	30311436			-1.71606	0.0185614
SNP	Chr3	PgL0192690	3704705	3709274	-1.69555	1.06267e-05
SNP	Chr7	PgL0020700	15225541	15228704			-1.70881	0.0151618
SNP	Chr1	PgL0066840	26165419	26166333					-1.70674	0.0167679
SNP	Chr1	PgL0090500	42863229	42864680			-1.88121	4.85103e-18	1.21182	2.04102e-10	-1.02372	0.00647683
SNP	Chr2	PgL0182800	37120358	37120753			-1.7315	0.047164
SNP	Chr4	PgL0269310	30784746	30786249	-1.72365	0.0405714
SNP	Chr4	PgL0239970	3046431	3047390	-1.68004	6.47932e-10
SNP	Chr6	PgL0323820	20367945	20369671	-1.69249	0.0132962
SNP	Chr2	PgL0148370	2089614	2092446			-1.67728	5.64349e-08
SNP	Chr6	PgL0312980	7624431	7624967			-1.6769	1.07567e-06
SNP	Chr1	PgL0059290	14445790	14446839	-1.67056	2.1592e-06
SNP	Chr4	PgL0255080	13990638	13996869	-1.66249	1.92276e-09
SNP	Chr0	PgL0127470	41340631	41343456			-1.69575	0.0347215
SNP	Chr4	PgL0267080	28798381	28800743	-1.66087	4.63366e-16
SNP	Chr7	PgL0013640	7897569	7899652			-1.70075	0.0424713
SNP	Chr1	PgL0049690	5572331	5573148			1.38464	0.00370932	-1.73908	2.70935e-06	-1.30754	0.000946832
SNP	Chr0	PgL0114070	13130956	13136354	-1.65585	1.29876e-05
SNP	Chr6	PgL0313720	8345784	8346161			-1.66511	0.0140231
SNP	Chr3	PgL0190690	2164184	2171775	-1.65078	6.75973e-20
SNP	Chr4	PgL0237430	1697435	1697923	-1.66551	0.0196647
SNP	Chr7	PgL0004710	1609377	1613506	-1.63601	3.4159e-18
SNP	Chr0	PgL0127810	41738213	41740693	-1.63463	7.08349e-05
SNP	Chr7	PgL0023860	19675912	19676779	-1.63111	2.85167e-09
SNP	Chr2	PgL0155390	7144794	7151581	-1.28598	2.9719e-09	1.05934	9.22656e-09	-1.40071	8.09341e-19
SNP	Chr1	PgL0089570	42387984	42389018	-1.61829	6.65643e-06
SNP	Chr6	PgL0323050	19609820	19614329	-1.61813	4.3968e-11
SNP	Chr4	PgL0246170	7119245	7122045	-1.60966	3.31286e-07
SNP	Chr2	PgL0182820	37122573	37124440					-1.63793	0.0301197
SNP	Chr3	PgL0221440	30654469	30658285			-1.63133	0.0266157
SNP	Chr3	PgL0195340	5406562	5412213	-1.60081	8.97693e-19
SNP	Chr2	PgL0185860	39094649	39096550	-1.59104	0.000428321
SNP	Chr7	PgL0005270	1893344	1895779	-1.58679	3.99462e-58
SNP	Chr4	PgL0268290	29992760	29996543	-1.62977	0.0441013
SNP	Chr1	PgL0086540	40729251	40732352	-1.5837	8.3648e-08
SNP	Chr2	PgL0182700	37080924	37084114	-1.58315	7.15985e-15
SNP	Chr4	PgL0243920	5581526	5586517	-1.57903	6.71465e-08
SNP	Chr3	PgL0227960	36001668	36003742	-1.57602	2.31738e-05
SNP	Chr6	PgL0328230	23973700	23977834			-1.57473	4.31402e-133
SNP	Chr0	PgL0134010	47448843	47451071			-1.57646	0.00249629
SNP	Chr7	PgL0010330	5264317	5266542			-2.68037	7.36463e-15	1.10657	2.06829e-05
SNP	Chr0	PgL0114030	13099160	13106524			-2.81441	2.24766e-07	1.23748	0.00380528
SNP	Chr7	PgL0033280	27160448	27163402	-1.5734	0.000401256
SNP	Chr7	PgL0004280	1345920	1349173			-1.5694	3.50834e-17
SNP	Chr7	PgL0008210	3860259	3869007	-1.56671	9.14674e-28
SNP	Chr6	PgL0326000	22044924	22045499			-1.56182	0.00010229
SNP	Chr4	PgL0246730	7482173	7482949	-1.55789	2.44982e-06
SNP	Chr3	PgL0206480	13390909	13401312					-1.5553	0.000154934
SNP	Chr4	PgL0245630	6808808	6809338			-3.59305	5.9037e-18	2.03873	2.12126e-10
SNP	Chr3	PgL0224670	33515637	33519189	-1.55357	4.76365e-33
SNP	Chr3	PgL0204410	11372334	11374487	-1.54149	5.29839e-10
SNP	Chr0	PgL0134220	47683418	47686386			-1.54025	1.08063e-11
SNP	Chr2	PgL0186130	39243523	39245422	-1.53826	1.14975e-11
SNP	Chr6	PgL0312760	7448658	7454111	-1.53667	1.53595e-18
SNP	Chr3	PgL0195750	5589835	5593411	-1.53638	1.79452e-18
SNP	Chr7	PgL0027030	22810080	22813140	-1.53575	4.05896e-07
SNP	Chr0	PgL0134070	47496369	47498792							-1.54801	0.0163905
SNP	Chr3	PgL0209190	15418231	15420584	-1.53155	3.54189e-25
SNP	Chr5	PgL0287510	19025515	19028354			-1.53149	4.95222e-12
SNP	Chr2	PgL0186980	39747702	39749871	-1.53114	3.73908e-12
SNP	Chr7	PgL0021890	17325641	17330015	-1.52371	6.61839e-36
SNP	Chr3	PgL0232850	39081512	39082591	-1.5607	0.0378956
SNP	Chr3	PgL0232690	38963736	38965469			-1.54018	0.017924
SNP	Chr6	PgL0326910	22916673	22919652	-1.52004	1.61141e-12
SNP	Chr6	PgL0325880	21955456	21956927	-1.52706	0.0160635
SNP	Chr1	PgL0082420	38311120	38314538	-1.5089	1.00009e-31
SNP	Chr7	PgL0019150	13593792	13595946			-1.50276	0.00170961
SNP	Chr3	PgL0226920	35098579	35101105			-1.49678	6.7599e-07
SNP	Chr0	PgL0108430	8424507	8427402	-1.49587	2.42015e-18
SNP	Chr4	PgL0247950	8300791	8302497							-1.49717	0.00315064
SNP	Chr6	PgL0309940	5106255	5108947	-1.48755	4.12341e-13
SNP	Chr3	PgL0195650	5537297	5541232			-1.48682	5.41901e-30
SNP	Chr1	PgL0051670	6984209	6991555	-1.48442	1.92258e-17
SNP	Chr1	PgL0057820	13161324	13165627	-1.48181	3.24557e-05
SNP	Chr3	PgL0204390	11329133	11330395	-1.4806	6.31657e-05
SNP	Chr5	PgL0287440	18932410	18936436	-1.47795	1.24209e-11
SNP	Chr6	PgL0312970	7623762	7624392			-1.47389	4.70699e-08
SNP	Chr0	PgL0116350	15456565	15459387	-1.4735	0.00114065
SNP	Chr0	PgL0108520	8474863	8476992	-1.47219	6.3236e-06
SNP	Chr4	PgL0250140	9985284	9988206	-1.47124	1.16551e-07
SNP	Chr5	PgL0285560	17322314	17323273	-1.08788	1.81224e-06	-1.43324	8.67413e-24	1.05574	9.37121e-18
SNP	Chr4	PgL0244270	5850789	5852612			1.84659	5.53052e-08	-2.09805	1.97274e-13	-1.21253	3.28804e-05
SNP	Chr4	PgL0239110	2604514	2605275	-1.46195	6.80924e-08
SNP	Chr1	PgL0091850	43683562	43685105	-1.45927	3.94896e-20
SNP	Chr3	PgL0195430	5460787	5464809					-1.4736	0.0165124
SNP	Chr4	PgL0255810	14922187	14925562	-1.45681	6.86411e-11
SNP	Chr0	PgL0120210	23083258	23089534	-1.45041	1.26822e-10
SNP	Chr1	PgL0056490	11829912	11833239			-1.48262	0.0322497
SNP	Chr3	PgL0221090	30358599	30363440	-1.44994	1.10988e-20
SNP	Chr0	PgL0131760	45473128	45476365	-1.46158	0.013029
SNP	Chr2	PgL0150010	3232279	3235479	-1.44824	2.75783e-13
SNP	Chr3	PgL0211510	17218321	17221084	-1.44789	7.04886e-15
SNP	Chr3	PgL0199800	8164977	8167238	-1.44752	7.43955e-09
SNP	Chr7	PgL0004400	1429909	1432385	-1.44637	3.43979e-16
SNP	Chr0	PgL0094440	62438	67241	-1.44338	0.00236418
SNP	Chr3	PgL0223740	32690879	32694599	-1.43929	3.6566e-13
SNP	Chr6	PgL0315060	9807105	9810616	-1.43415	1.43837e-25
SNP	Chr3	PgL0221880	31093140	31098130	-1.43006	4.13986e-12
SNP	Chr4	PgL0251060	10659902	10660402			-1.42768	2.48364e-05
SNP	Chr2	PgL0181690	36428736	36432900			-3.59751	2.05046e-11	2.17141	6.94003e-09
SNP	Chr4	PgL0236570	1259850	1261856	-1.42801	0.00266578
SNP	Chr0	PgL0108760	8702529	8704411	-1.42519	3.81492e-08
SNP	Chr7	PgL0015440	9531547	9535407			-1.4251	0.000682208
SNP	Chr4	PgL0246390	7278211	7280582					-1.42196	8.53791e-10
SNP	Chr3	PgL0220360	29596644	29598053	-1.44216	0.0205925
SNP	Chr4	PgL0248590	8790299	8793158	-1.45309	0.0333034
SNP	Chr6	PgL0327970	23764386	23767325	-1.40866	3.44437e-06
SNP	Chr7	PgL0010970	5687023	5689572	-1.40703	6.29108e-10
SNP	Chr0	PgL0144890	55390900	55394872	-1.40518	1.34426e-06
SNP	Chr4	PgL0239530	2815017	2817495			-1.40428	8.78532e-14
SNP	Chr6	PgL0303610	1007814	1008909			-1.41081	0.00845604
SNP	Chr1	PgL0080310	37067643	37071203	-1.4006	1.30918e-06
SNP	Chr1	PgL0089530	42367885	42369921	-1.39704	7.65642e-09
SNP	Chr1	PgL0087750	41352673	41357370	-1.39679	5.60124e-09
SNP	Chr6	PgL0312190	6949253	6952885	-1.3962	5.69026e-12
SNP	Chr5	PgL0286070	17760498	17760863	-1.4095	0.0155978
SNP	Chr2	PgL0152280	4996227	5000748	-1.40308	0.0118879
SNP	Chr1	PgL0053820	8917806	8918930	-1.4311	0.0407081
SNP	Chr0	PgL0107240	7524208	7526354	-1.39021	6.13424e-21
SNP	Chr6	PgL0334860	28091238	28097618	-1.39015	2.91693e-13
SNP	Chr1	PgL0071940	30992636	30994757					-1.41096	0.0213047
SNP	Chr1	PgL0051720	7049032	7050563			-1.38935	2.09503e-13
SNP	Chr3	PgL0224490	33380261	33381974	-1.38845	1.93042e-08
SNP	Chr3	PgL0226500	34805345	34809858	-1.38355	1.45901e-10
SNP	Chr3	PgL0229240	36899968	36902997					-1.38271	3.58596e-08
SNP	Chr2	PgL0157050	8362608	8363642			-1.384	0.00253896
SNP	Chr7	PgL0032940	26942134	26945070	2.61164	4.73751e-10					-3.99088	1.91688e-14
SNP	Chr2	PgL0185170	38659420	38662738	-1.41608	0.0377358
SNP	Chr4	PgL0235190	494693	496007	-1.37741	1.40661e-06
SNP	Chr0	PgL0128220	42135294	42137535	-1.37712	2.38252e-10
SNP	Chr1	PgL0075320	33582104	33583418							-1.37236	4.86677e-12
SNP	Chr3	PgL0213430	19130516	19133376	-1.37102	1.51928e-08
SNP	Chr4	PgL0270150	31459057	31460951	-1.36951	1.48763e-34
SNP	Chr1	PgL0089630	42402160	42404322	-1.41833	0.0497823
SNP	Chr0	PgL0130860	44705575	44711561	-1.36052	7.55505e-12
SNP	Chr5	PgL0293790	23667639	23670424			-1.36008	8.7236e-08
SNP	Chr1	PgL0048990	5028344	5032254			-1.37007	0.0119002
SNP	Chr7	PgL0002990	505859	507451	-1.35576	3.99336e-13
SNP	Chr6	PgL0313620	8268096	8270440							-1.39819	0.0438907
SNP	Chr0	PgL0114110	13143691	13144521					-1.38845	0.0423465
SNP	Chr0	PgL0144170	54920582	54923479	-1.34368	7.71843e-16
SNP	Chr3	PgL0187580	266360	267720	-1.34345	1.0165e-09
SNP	Chr0	PgL0110760	10412492	10414329	-1.34582	0.00393594
SNP	Chr2	PgL0181320	36179573	36192219			-1.34034	1.2046e-19
SNP	Chr1	PgL0090420	42812597	42814014	-1.33896	6.54104e-10
SNP	Chr1	PgL0056370	11736963	11741190			-1.33885	2.96428e-32
SNP	Chr7	PgL0027800	23589176	23590807	-1.33828	1.41988e-28
SNP	Chr1	PgL0085720	40229776	40233328			-1.33572	1.46511e-40
SNP	Chr3	PgL0193860	4495009	4498005	-1.33405	6.65855e-11
SNP	Chr2	PgL0147850	1737279	1740096			-1.33105	2.37579e-87
SNP	Chr6	PgL0305620	2215357	2216108			-1.32748	9.26159e-11
SNP	Chr1	PgL0067460	26717784	26718923	-1.32617	5.21584e-18
SNP	Chr3	PgL0231070	37978070	37980602	-1.32575	1.03566e-06
SNP	Chr7	PgL0021100	16198885	16207670	-1.32294	2.02045e-09
SNP	Chr4	PgL0252720	11753288	11765324	-1.32253	2.97592e-11
SNP	Chr6	PgL0312090	6887226	6887720			-1.32207	1.48356e-20
SNP	Chr6	PgL0323840	20383087	20387101			-1.31942	5.51897e-07
SNP	Chr1	PgL0071960	31002163	31005348			-1.31589	6.5734e-05
SNP	Chr2	PgL0148140	1937309	1938664	-1.31469	0.0032103
SNP	Chr5	PgL0274430	3532860	3546460	-1.31109	1.91864e-09
SNP	Chr5	PgL0288960	20517467	20520019	-1.31023	3.68392e-05
SNP	Chr5	PgL0272180	1592147	1592554	-1.32905	0.0200178
SNP	Chr2	PgL0184150	38023257	38024318	-1.30738	0.00022838
SNP	Chr5	PgL0300510	27438864	27440671	-1.30686	6.75021e-09
SNP	Chr4	PgL0235580	722012	723451	-1.3068	0.000164106
SNP	Chr1	PgL0068790	28243987	28245954			-2.416	1.03594e-12	1.11221	1.29211e-05
SNP	Chr3	PgL0229520	37060905	37062971							-1.30921	0.006998
SNP	Chr7	PgL0020040	14438864	14439103			-2.33374	2.59478e-06	1.02219	0.0137294
SNP	Chr6	PgL0309920	5099331	5101374	-1.29686	4.9207e-12
SNP	Chr0	PgL0111920	11298402	11304433			-1.29474	2.45511e-35
SNP	Chr0	PgL0132650	46256322	46258691			-1.31243	0.0178025
SNP	Chr3	PgL0190880	2279115	2281150	-1.29343	0.000373306
SNP	Chr4	PgL0247640	8072251	8078741					-1.29292	0.000315758
SNP	Chr0	PgL0128110	42005454	42008384	-1.29034	0.000124931
SNP	Chr2	PgL0146120	625886	627466	-1.28974	3.99776e-06
SNP	Chr2	PgL0156790	8160222	8164265	-1.2892	5.98306e-05
SNP	Chr4	PgL0239990	3065584	3066116			-1.28665	1.25257e-14
SNP	Chr1	PgL0049010	5048720	5051464					-1.32849	0.0420146
SNP	Chr2	PgL0155180	6992503	6993966	-2.28533	8.73771e-35					1.00022	0.00050783
SNP	Chr5	PgL0276130	5118878	5126381	-1.28443	4.05896e-07
SNP	Chr3	PgL0194270	4741066	4744747	-1.28221	3.16818e-17
SNP	Chr7	PgL0029790	25007732	25007989			-1.28119	2.56929e-07
SNP	Chr4	PgL0235310	549861	552667							-1.28091	5.51161e-07
SNP	Chr3	PgL0199230	7789807	7790295	-1.30077	0.0203202
SNP	Chr3	PgL0227170	35336148	35337188							-1.28298	0.00391726
SNP	Chr1	PgL0080920	37415560	37417500			-2.7203	3.11575e-64	1.44419	5.66407e-28
SNP	Chr0	PgL0113280	12385382	12391022			-1.27609	4.84404e-07
SNP	Chr5	PgL0287580	19176088	19176746	-1.27607	2.72202e-13
SNP	Chr2	PgL0185120	38632403	38634379	-1.27493	8.59112e-07
SNP	Chr1	PgL0064130	23080674	23081015	-1.30187	0.0282961
SNP	Chr0	PgL0111130	10708940	10711314	-1.2722	9.63291e-05
SNP	Chr6	PgL0317320	12358441	12372709	-1.27136	2.40497e-15
SNP	Chr3	PgL0208740	15080555	15084401	-1.26915	2.42979e-12
SNP	Chr6	PgL0308360	4125156	4127677					-1.29577	0.0273762
SNP	Chr2	PgL0182790	37117118	37117540			-1.26825	8.24453e-07
SNP	Chr3	PgL0231100	37991691	37993001	-1.26348	6.37339e-22
SNP	Chr4	PgL0248890	9014313	9015984	-1.26233	2.53816e-07
SNP	Chr6	PgL0326710	22782999	22783985			-1.26217	2.66016e-17
SNP	Chr1	PgL0085340	39998485	40002099	-1.25867	4.74274e-13
SNP	Chr4	PgL0255020	13947114	13951587	-1.24894	4.45282e-22
SNP	Chr5	PgL0297710	25836104	25839626			-1.24823	1.33526e-37
SNP	Chr5	PgL0297770	25860817	25862580	-1.24753	1.48593e-10
SNP	Chr3	PgL0198100	6934415	6936922			-1.24659	1.78644e-75
SNP	Chr6	PgL0335530	28398245	28400965			-1.24277	2.14642e-25
SNP	Chr7	PgL0010370	5296724	5297834					-1.25542	0.0148184
SNP	Chr4	PgL0253680	12703609	12705279	-1.23965	0.00075374
SNP	Chr0	PgL0135040	48501105	48503061	-1.23771	0.000210707
SNP	Chr0	PgL0108080	8171832	8180163							-1.27777	0.04103
SNP	Chr0	PgL0144500	55138450	55139956			-1.23582	4.76632e-32
SNP	Chr2	PgL0156960	8307316	8308469							-1.23325	1.50785e-08
SNP	Chr6	PgL0315660	10419438	10429691			-1.22952	2.05625e-09
SNP	Chr0	PgL0128250	42152129	42156371	-1.26574	0.037483
SNP	Chr4	PgL0246220	7142112	7146748					-1.22717	3.36946e-22
SNP	Chr1	PgL0056890	12218404	12222372							-1.22761	0.000497355
SNP	Chr6	PgL0324880	21219706	21223274	-1.22643	2.43552e-12
SNP	Chr5	PgL0276510	5535018	5538443							-1.25243	0.0282879
SNP	Chr1	PgL0067570	26879965	26883939	-1.22324	0.0003111
SNP	Chr1	PgL0089510	42361943	42364533	-1.22194	1.22308e-10
SNP	Chr4	PgL0240730	3668799	3674928					-1.25521	0.0335445
SNP	Chr3	PgL0190980	2341137	2344333			-1.2234	0.00285666
SNP	Chr7	PgL0004300	1372666	1375572			-1.22045	2.0045e-13
SNP	Chr2	PgL0181820	36515054	36517036					-1.22357	0.00410792
SNP	Chr1	PgL0064410	23347493	23348730	-1.2241	0.00495591
SNP	Chr0	PgL0102140	4339007	4340401			-5.94869	1.61161e-08	4.73067	1.12916e-11
SNP	Chr7	PgL0010020	4993906	4994712	-1.21785	0.000164514
SNP	Chr5	PgL0282220	13888937	13890571							-1.21747	2.93397e-31
SNP	Chr5	PgL0282670	14254318	14259591	-1.21726	0.000516801
SNP	Chr6	PgL0313330	7962528	7977544							-1.21549	1.52873e-08
SNP	Chr7	PgL0012130	6616764	6619038	-1.21351	1.81938e-08
SNP	Chr2	PgL0180660	35732508	35734533	-1.21296	2.12781e-07
SNP	Chr4	PgL0244020	5698242	5701986	-1.21204	2.93311e-15
SNP	Chr6	PgL0321300	17970835	17981300	-1.21211	0.000225805
SNP	Chr6	PgL0324140	20674789	20679062	-1.21259	0.000814244
SNP	Chr6	PgL0324890	21234036	21234542							-1.20961	3.68383e-19
SNP	Chr0	PgL0101050	3682675	3686109	1.24864	9.54448e-13					-2.4572	3.96472e-38
SNP	Chr6	PgL0313800	8440874	8446539	-1.20929	0.00135464
SNP	Chr1	PgL0059320	14486057	14487781	-1.25537	0.0497153
SNP	Chr4	PgL0252700	11727620	11735073	-1.20347	3.90913e-09
SNP	Chr7	PgL0027810	23597570	23600135	-1.20277	2.1014e-12
SNP	Chr6	PgL0313700	8332384	8335454	-1.20219	5.70365e-05
SNP	Chr1	PgL0053520	8692755	8693384			-1.20106	8.32902e-22
SNP	Chr7	PgL0026450	22410486	22416005	-1.20013	0.000163911
SNP	Chr4	PgL0247090	7708150	7710862			-1.19946	6.53944e-06
SNP	Chr3	PgL0195460	5469152	5486020	-1.1991	1.6519e-10
SNP	Chr0	PgL0099070	2626254	2627963	-1.19832	3.96447e-06
SNP	Chr4	PgL0248740	8885433	8887005	-1.19747	7.49062e-15
SNP	Chr2	PgL0186020	39201724	39204235	-1.1959	2.55759e-18
SNP	Chr2	PgL0176830	33034056	33043194	-1.19493	8.69624e-18
SNP	Chr1	PgL0049540	5452692	5453518	-1.19912	0.00536129
SNP	Chr1	PgL0078720	36019460	36022641			-1.19308	2.92712e-08
SNP	Chr6	PgL0324540	20924216	20929062	-1.19213	1.18168e-23
SNP	Chr1	PgL0072580	31592153	31594126	-1.18864	1.62743e-23
SNP	Chr3	PgL0221300	30519760	30521761					-1.18788	0.000154277
SNP	Chr6	PgL0325200	21485159	21488544	-1.20872	0.0214016
SNP	Chr2	PgL0181360	36203146	36206714	-1.18705	1.17259e-10
SNP	Chr1	PgL0067270	26524949	26529502	-1.19078	0.00662795
SNP	Chr4	PgL0249170	9250345	9253590	-1.183	1.59547e-07
SNP	Chr6	PgL0311420	6317994	6322130	-1.18124	2.81439e-08
SNP	Chr6	PgL0324680	21023179	21025304			-1.19605	0.015377
SNP	Chr4	PgL0268280	29987854	29992415			-1.17712	3.02758e-10
SNP	Chr5	PgL0297280	25637315	25637638	-1.19243	0.0160708
SNP	Chr0	PgL0128200	42130386	42130679					-1.1789	0.00332176
SNP	Chr3	PgL0217080	26323478	26344243	-1.17547	6.05333e-17
SNP	Chr5	PgL0282480	14052418	14062926	-1.17459	8.18005e-06
SNP	Chr4	PgL0265050	26944918	26948556	-1.17311	1.33929e-15
SNP	Chr0	PgL0116050	15176815	15180366	-1.16955	5.05757e-08
SNP	Chr1	PgL0063400	22183931	22201006	-1.16748	5.73772e-11
SNP	Chr6	PgL0325610	21775081	21776988	-1.16659	5.48773e-10
SNP	Chr3	PgL0209320	15507004	15510807	-1.16626	1.90098e-09
SNP	Chr4	PgL0260150	21433207	21436248	-1.16501	0.000561546
SNP	Chr6	PgL0309740	4977355	4978880	-1.16093	1.20632e-12
SNP	Chr1	PgL0090630	42958017	42959462	-1.16057	2.12933e-08
SNP	Chr6	PgL0333970	27509503	27511451	-1.16027	9.95467e-11
SNP	Chr5	PgL0296810	25422162	25424623	-1.15902	5.67888e-20
SNP	Chr1	PgL0074690	33151560	33152305			-1.15816	0.00070953
SNP	Chr7	PgL0034260	27770100	27776138	-1.15632	3.39191e-13
SNP	Chr3	PgL0233280	39392665	39393660			-3.55508	1.18258e-16	2.39904	3.65444e-13
SNP	Chr0	PgL0135600	48923214	48928038	-1.15432	0.000185146
SNP	Chr3	PgL0197780	6738184	6740804							-1.15298	8.4165e-09
SNP	Chr7	PgL0026200	22145025	22146371					-1.15136	2.60102e-26
SNP	Chr1	PgL0092220	43964743	43967352	-1.16541	0.014338
SNP	Chr1	PgL0075350	33588405	33592459			-1.14987	3.34492e-50
SNP	Chr1	PgL0081340	37730008	37733631			-1.14908	0.000387386
SNP	Chr3	PgL0216700	25873226	25874023			-1.16826	0.0211113
SNP	Chr2	PgL0184220	38096676	38099050	-1.14599	1.10511e-05
SNP	Chr4	PgL0234990	417525	420305	-1.1452	1.31253e-15
SNP	Chr0	PgL0103330	5087234	5089796	-1.16659	0.0224979
SNP	Chr1	PgL0054080	9136486	9144667	-1.14407	1.15547e-19
SNP	Chr4	PgL0237730	1857904	1860243	-1.14389	0.000258963
SNP	Chr6	PgL0310670	5684974	5686212	-1.14325	1.11591e-05
SNP	Chr3	PgL0218340	27593242	27602363	-1.14322	1.98138e-15
SNP	Chr6	PgL0334340	27728118	27732503	-1.13938	1.68484e-10
SNP	Chr3	PgL0213590	19275627	19277239			-1.14661	0.0117726
SNP	Chr1	PgL0081290	37707771	37711177					-1.13475	1.83359e-18
SNP	Chr5	PgL0273220	2542874	2543994	-1.13405	7.49382e-12
SNP	Chr3	PgL0207790	14416762	14426907	-1.13354	2.06176e-06
SNP	Chr1	PgL0057000	12367294	12371660			-2.73863	0.000555545	1.58726	0.017552
SNP	Contig00107	PgL0035140	65781	66687	-1.13317	7.03774e-12
SNP	Chr7	PgL0010670	5488193	5492191			-1.13199	8.46549e-44
SNP	Chr0	PgL0138550	51350780	51357590			-1.12871	5.12163e-23
SNP	Chr5	PgL0286680	18236175	18239456							-1.12809	7.49706e-07
SNP	Chr0	PgL0140310	52484779	52486726					-1.12675	1.04526e-30
SNP	Chr5	PgL0283380	15125784	15128972	-1.12754	0.00132869
SNP	Chr3	PgL0217010	26259031	26268579	-1.12526	1.82437e-09
SNP	Chr2	PgL0180250	35471304	35476421			-1.12463	4.2719e-06
SNP	Chr0	PgL0100890	3573415	3575997			-1.15943	0.0351214
SNP	Chr2	PgL0187000	39753726	39754300	-1.1243	8.12544e-08
SNP	Chr6	PgL0305280	2004102	2011164	-1.12387	2.36271e-09
SNP	Chr3	PgL0229400	36999162	37003484	-1.16211	0.0388614
SNP	Chr3	PgL0207750	14396053	14403257	-1.12304	7.64358e-08
SNP	Chr3	PgL0210720	16608948	16610414	-1.12207	5.09494e-06
SNP	Chr7	PgL0030760	25629016	25632790			-1.12179	6.67793e-15
SNP	Chr6	PgL0322560	19202383	19209546	-1.11851	2.80998e-15
SNP	Chr2	PgL0179730	35079712	35081073							-1.11862	0.000856429
SNP	Chr1	PgL0048280	4538673	4542130	-1.11714	4.09591e-06
SNP	Chr1	PgL0056900	12232282	12234465					-1.11499	2.7746e-12
SNP	Chr7	PgL0025150	20913515	20917660	-1.11322	3.42424e-07
SNP	Chr1	PgL0063820	22773293	22776041							-1.11454	0.0015493
SNP	Chr4	PgL0234830	298238	303554	-1.11257	2.04851e-07
SNP	Chr1	PgL0071600	30654153	30657148	-1.11255	0.000255423
SNP	Chr2	PgL0185980	39176355	39177503			-1.12614	0.0156726
SNP	Chr6	PgL0324690	21026081	21032384			-1.10973	7.02316e-06
SNP	Chr0	PgL0100590	3435590	3438558	-1.11351	0.00431543
SNP	Chr3	PgL0187430	193170	197311	-1.13156	0.0246269
SNP	Chr4	PgL0239730	2899858	2900217			-2.51186	0.000314485	1.38824	0.0169447
SNP	Chr3	PgL0211330	17103341	17104409	-1.10613	9.7578e-08
SNP	Chr6	PgL0307480	3568860	3571836	-1.10613	1.03349e-19
SNP	Chr0	PgL0122920	30645140	30648831			-1.10583	2.00731e-09
SNP	Chr3	PgL0217450	26687955	26690216	-1.10907	0.00466474
SNP	Chr4	PgL0253570	12599404	12609886	-1.10561	0.00129676
SNP	Chr3	PgL0195740	5597687	5601555			-1.10272	3.39328e-29
SNP	Chr6	PgL0311150	6156084	6158244	-1.10072	2.00263e-05
SNP	Chr3	PgL0234020	39822127	39825448	-1.09993	3.86781e-05
SNP	Chr7	PgL0009730	4829225	4834015	-1.09673	6.96184e-09
SNP	Chr6	PgL0310460	5549039	5550871	-1.09449	1.27101e-20
SNP	Chr1	PgL0089770	42476006	42478991	-1.09347	2.22423e-15
SNP	Chr4	PgL0235150	477237	478577					-1.09345	1.36449e-33
SNP	Chr4	PgL0234610	138787	141796					-1.10791	0.0167176
SNP	Chr7	PgL0025580	21427210	21430375			-1.09117	3.26812e-17
SNP	Chr2	PgL0178450	34141504	34144182	-1.11644	0.0267377
SNP	Chr4	PgL0261600	23018766	23027829	-1.10844	0.0195939
SNP	Chr3	PgL0200110	8469539	8472598					-1.08709	1.25019e-07
SNP	Chr3	PgL0192350	3523129	3524715					-1.08676	7.13937e-10
SNP	Chr0	PgL0105180	6215302	6216861	-1.13054	0.0166026	-1.66927	2.70589e-12	1.69663	7.20342e-17
SNP	Chr2	PgL0163790	13808836	13811919	-1.08652	5.74458e-05
SNP	Contig00640	PgL0039980	53691	56277			-1.08401	5.33489e-16
SNP	Chr1	PgL0055440	10608126	10611361	-1.08347	0.000114182
SNP	Chr1	PgL0060380	15767764	15779785	-1.08168	7.28213e-06
SNP	Chr3	PgL0190620	2112803	2114626	-1.11656	0.0377008
SNP	Chr4	PgL0254140	13200564	13203059					-1.08599	0.00723056
SNP	Chr1	PgL0070910	29989919	29991928	-1.07766	3.8586e-06
SNP	Chr3	PgL0210690	16590332	16592776	-1.12257	0.0465107
SNP	Chr6	PgL0315900	10690564	10697085	-1.07492	3.65217e-09
SNP	Chr1	PgL0048240	4477665	4494913	-1.07474	3.44699e-22
SNP	Chr3	PgL0200040	8379776	8382041	-1.0736	5.29859e-14
SNP	Chr3	PgL0191500	2770616	2773989	-1.07336	1.01555e-06
SNP	Chr1	PgL0055000	10149355	10151390					-1.07288	1.04341e-16
SNP	Chr4	PgL0269860	31211534	31216894	-1.07255	2.9886e-15
SNP	Chr2	PgL0146970	1192350	1194090	-1.07199	4.09114e-21
SNP	Chr3	PgL0217480	26738749	26739489	-1.10866	0.0389517
SNP	Chr6	PgL0311700	6542820	6543728	-1.06833	0.0022302
SNP	Chr1	PgL0059880	15258471	15261214	-1.06588	2.79499e-07
SNP	Chr1	PgL0066640	25992724	26000014	-1.0653	2.81776e-05
SNP	Chr0	PgL0109910	9596435	9604263	-1.06525	1.04094e-05
SNP	Chr6	PgL0325210	21494224	21494619			-1.06372	7.06856e-14
SNP	Chr2	PgL0152360	5039704	5045130	-3.40092	4.10867e-07					2.30097	0.0365793
SNP	Chr0	PgL0123210	31816847	31823849	-1.06221	4.58287e-08
SNP	Chr6	PgL0314080	8734604	8735350	-1.06407	0.00265283
SNP	Chr3	PgL0204690	11696980	11699361	-1.06126	1.8081e-12
SNP	Chr3	PgL0227430	35676115	35678917			-1.06412	0.00296704
SNP	Chr4	PgL0240890	3737477	3738142			-1.06439	0.00429401
SNP	Chr2	PgL0184940	38556058	38556927	-1.06691	0.00724268
SNP	Chr4	PgL0255430	14426766	14427122	-1.06387	0.00699487
SNP	Chr3	PgL0231030	37961503	37962655	-1.08175	0.0252142
SNP	Chr1	PgL0056830	12148643	12151097					-1.05688	0.000469726
SNP	Chr1	PgL0085870	40325279	40326657	-3.72559	3.06336e-26					2.66929	2.14413e-08
SNP	Chr3	PgL0224510	33390293	33395266	-1.0562	8.84292e-12
SNP	Chr7	PgL0014210	8322115	8332850	-1.05456	2.21097e-14
SNP	Chr2	PgL0146760	1058193	1060417			-1.05531	0.00108536
SNP	Chr7	PgL0019530	13992807	14000618	-1.05357	7.3849e-10
SNP	Chr3	PgL0224650	33502569	33511850	-1.05331	9.84683e-10
SNP	Chr2	PgL0157750	8922956	8926755	-1.05222	5.83642e-09
SNP	Chr5	PgL0298220	26114428	26116419	-1.05214	0.00119706
SNP	Chr1	PgL0072980	31962729	31963901	-1.05083	4.31809e-05
SNP	Chr1	PgL0057270	12716161	12724839	-1.05088	0.0034308
SNP	Chr7	PgL0025700	21658820	21665804	-1.04657	6.79647e-08
SNP	Chr7	PgL0013700	7934431	7937532	-1.0455	7.6379e-08
SNP	Chr3	PgL0192360	3533931	3534422	-1.04514	2.52537e-07
SNP	Chr3	PgL0221080	30335075	30346621	-1.04287	2.31751e-06
SNP	Chr0	PgL0114860	13719035	13728051	-1.03967	8.75139e-05
SNP	Chr2	PgL0166380	16715405	16720981			-1.03803	1.02868e-16
SNP	Chr4	PgL0238360	2191699	2201159	-1.03736	2.03183e-05
SNP	Chr1	PgL0063730	22688010	22691676					-1.03587	8.96318e-09
SNP	Chr1	PgL0049500	5442550	5443620			-1.03434	6.37339e-31
SNP	Chr5	PgL0297270	25633220	25637259	-1.0342	5.89873e-07
SNP	Chr3	PgL0227600	35782245	35787964					-1.03749	0.00331402
SNP	Chr2	PgL0177660	33530878	33541015	-1.04101	0.00904468
SNP	Chr6	PgL0313730	8361521	8363902	-1.0317	5.25401e-06
SNP	Chr2	PgL0186530	39446993	39455555	-1.03133	2.06135e-12
SNP	Chr1	PgL0088210	41612236	41614490					-1.03077	8.88763e-08
SNP	Chr1	PgL0080330	37076678	37081445	-1.02931	1.29876e-05
SNP	Chr1	PgL0092400	44058633	44062274	-1.03105	0.00198597
SNP	Chr0	PgL0113030	12135000	12141032	-1.02801	1.10255e-06
SNP	Chr2	PgL0186100	39233325	39237399	-1.02627	6.70297e-07
SNP	Chr0	PgL0128360	42355733	42358830	-1.02533	1.4969e-08
SNP	Chr3	PgL0196460	5973827	5977479	-1.02486	4.91331e-11
SNP	Chr3	PgL0220060	29251900	29255362			-1.02465	1.25554e-12
SNP	Chr0	PgL0138250	51112112	51117162	-1.02459	4.29313e-09
SNP	Chr3	PgL0200120	8472812	8475292					-1.02851	0.00435044
SNP	Chr4	PgL0245670	6828879	6830006			-1.02198	1.09583e-08
SNP	Chr3	PgL0197180	6410823	6414080							-1.02206	0.00195563
SNP	Chr1	PgL0068810	28258559	28260586	-1.01971	5.89964e-12
SNP	Chr4	PgL0252550	11563967	11571141	-1.01905	5.74928e-06
SNP	Chr3	PgL0229080	36810994	36815808	-1.01718	5.50305e-11
SNP	Chr7	PgL0020640	15102858	15111639	-1.01712	3.10959e-17
SNP	Chr2	PgL0157740	8909638	8912036			-1.0168	7.61276e-09
SNP	Contig00116	PgL0037090	150400	155112			-1.01489	4.38521e-15
SNP	Chr1	PgL0059670	14945916	14952275	-1.01475	2.73357e-07
SNP	Chr2	PgL0179530	34889610	34894719					-1.01398	9.04778e-16
SNP	Chr0	PgL0109170	9011932	9012675			-1.01077	4.05311e-23
SNP	Chr7	PgL0026890	22747357	22750911	-1.01022	2.32906e-05
SNP	Chr0	PgL0122380	29222757	29227516							-1.04768	0.0438512
SNP	Chr0	PgL0143980	54831630	54833936	-1.00264	4.57083e-16
SNP	Chr3	PgL0197900	6821310	6827529	-1.00238	7.06269e-07
SNP	Chr2	PgL0157350	8567684	8577178			-6.18538	0.00822267	5.15169	0.0249495
SNP	Chr5	PgL0290260	21477263	21478386	-1.00685	0.00648414
SNP	Chr0	PgL0132280	45942645	45945804	-1.00208	0.00353343
SNP	Chr5	PgL0287410	18918495	18921970	-1.04627	0.0489251
SNP	Chr5	PgL0285890	17548643	17551215	-1.03974	0.0435362
SNP	Chr4	PgL0241020	3831369	3831902			-1.02896	0.0438116
SNP	Chr0	PgL0102850	4713968	4721736			-3.15513	3.54325e-229	2.17056	8.91004e-137
SNP	Chr0	PgL0130370	44324019	44326207	-1.00693	0.0259484
SNP	Chr6	PgL0324170	20694329	20697076	-1.0002	0.0373709
SNP	Chr3	PgL0197010	6326119	6326972			-2.99393	1.03487e-14	2.07538	3.74813e-11
SNP	Chr3	PgL0220240	29456674	29460013			-3.25563	1.76326e-259	2.36639	6.95609e-142
SNP	Chr7	PgL0013950	8111275	8111801			-3.6563	0.0252043	2.70754	0.0357664
SNP	Chr1	PgL0076050	34036775	34042973	-1.90348	1.47203e-23					1.02098	2.45214e-05
SNP	Chr6	PgL0310390	5514807	5524604			1.97554	2.36033e-05	-2.85225	6.62973e-17
SNP	Chr4	PgL0266490	28218113	28221061			-2.74219	0.00786011	1.82923	0.0380004
SNP	Chr3	PgL0225420	34081946	34084517	-2.24962	9.15523e-14					1.3993	0.00116998
SNP	Chr2	PgL0149490	2885254	2886115	1.19695	4.27493e-11					-2.04218	5.45669e-28
SNP	Chr4	PgL0240390	3365981	3366863			-3.88033	0.0102344	3.00844	0.0228188
SNP	Chr5	PgL0290020	21312400	21318108	2.35442	3.67597e-07	-2.62622	5.49719e-10	2.22969	1.06564e-08	-2.76851	1.85661e-08
SNP	Chr3	PgL0200250	8583680	8584267			-4.66594	4.12282e-48	3.85618	2.78853e-46
SNP	Chr4	PgL0243900	5566377	5567534			-5.65479	8.18879e-39	4.86818	2.10868e-46
SNP	Chr3	PgL0231870	38518688	38521665	2.5633	0.00657984					-3.34755	0.00145867
SNP	Chr3	PgL0219230	28426170	28430022			-1.87629	1.77761e-23	1.10622	1.18384e-11
SNP	Chr1	PgL0071970	31008805	31009476			-2.09484	3.35216e-05	1.32791	0.000969508
SNP	Chr5	PgL0286020	17696389	17702921			-2.59304	5.83993e-13	1.82755	2.00027e-09
SNP	Chr1	PgL0054620	9662294	9674711	-2.09833	1.15174e-07					1.30028	0.0388872
SNP	Chr4	PgL0234520	49245	50003			-2.16157	2.29365e-22	1.40389	2.92014e-12
SNP	Chr7	PgL0024370	20133601	20135287	1.06994	7.02421e-05					-1.82574	3.50512e-09
SNP	Chr2	PgL0147110	1271085	1277393			-2.87741	0.00398006	2.10187	0.0162856
SNP	Chr4	PgL0243770	5474748	5475299			-1.88793	3.20787e-13	1.14493	7.22961e-09
SNP	Chr1	PgL0052820	8088914	8089715	-2.36628	1.04516e-25					1.71177	4.66906e-10
SNP	Chr0	PgL0144840	55347665	55352714			-2.09746	1.51149e-62	1.46335	2.0656e-39
SNP	Chr4	PgL0253980	13016063	13017182			-6.18553	0.000631088	5.57158	6.01165e-05
SNP	Chr2	PgL0179220	34611125	34614919	-1.76561	9.96105e-10					1.15891	0.00136023
SNP	Chr4	PgL0265890	27771658	27772367			-2.082	2.66864e-21	1.48143	4.52736e-13
SNP	Chr3	PgL0191370	2643936	2653658	-1.671	2.85945e-37					1.07186	8.81075e-14
SNP	Chr3	PgL0229910	37272967	37274861			-1.66824	1.50979e-22	1.07561	1.10255e-14
SNP	Chr1	PgL0060820	16313415	16315400			-1.77414	2.27767e-13	1.18656	9.43562e-09
SNP	Chr0	PgL0122250	28818272	28825498			-1.82105	6.33701e-29	1.23757	2.65725e-17
SNP	Chr3	PgL0225740	34247267	34248061			-1.75155	5.53361e-20	1.18031	1.68381e-12
SNP	Chr0	PgL0130200	44221551	44224767	-1.59949	2.76764e-20					1.03588	9.44224e-07
SNP	Chr3	PgL0191320	2581670	2609684	1.41085	2.10772e-10	1.68981	8.06221e-06	-1.95726	6.65945e-11	-1.69525	3.78225e-10
SNP	Chr3	PgL0217980	27222287	27224741			-1.7596	0.00201538	1.1858	0.0199509
SNP	Chr5	PgL0280210	9804048	9804557			-1.77711	0.00224007	1.23832	0.00536703
SNP	Chr2	PgL0184910	38536467	38537160			1.29033	1.16654e-24	-1.80463	7.83577e-69
SNP	Chr0	PgL0104130	5524489	5525109			-2.20922	4.67626e-47	1.70597	1.18757e-42
SNP	Chr3	PgL0209440	15589120	15592277	-1.7234	4.84589e-20					1.23037	1.39105e-08
SNP	Chr3	PgL0233690	39635579	39637710			-2.14544	2.38192e-57	1.68333	1.33733e-49
SNP	Chr6	PgL0334880	28114857	28118004	-1.60185	5.23769e-08					1.1531	0.0012458
SNP	Chr1	PgL0068650	28107870	28110449			-1.62461	1.70645e-15	1.19356	2.65964e-11
SNP	Chr2	PgL0178550	34213999	34215027			-2.15733	3.83131e-06	1.72651	0.00113964
SNP	Chr7	PgL0018010	12359983	12365301			-4.10703	0.00538859	3.70191	0.00214457
[truncated: 2,458 more rows]

## Sheet: Supplementary Tables 16
Table S16: Analysis of SNP variations and population structures in 26 pomegranate varieties
Accession	SNP number	Transition	Transversion	Ti/Tv	Heterozygosity	Homozygosity	Het-ratio	Q1	Q2	Q3	Character	Geographical origin
Pom1	120319	79266	41053	1.93	95843	24476	0.7965	0.99998	1e-05	1e-05	soft	Unknow
Pom2	194181	130107	64074	2.03	125436	68745	0.6459	1e-05	1e-05	0.99998	semi-soft	America
Pom3	194873	130460	64413	2.02	126142	68731	0.6473	1e-05	1e-05	0.99998	soft	America
Pom4	123094	81500	41594	1.95	79580	43514	0.6464	0.99998	1e-05	1e-05	soft	Unknow
Pom5	144028	95769	48259	1.98	120959	23069	0.8398	0.99998	1e-05	1e-05	semi-soft	Unknow
Pom6	217802	146193	71609	2.04	133669	84133	0.6137	1e-05	0.166648	0.833342	soft	America
Pom7	191536	127414	64122	1.98	120103	71433	0.627	1e-05	1e-05	0.99998	semi-soft	America
Pom8	167551	111216	56335	1.97	166713	838	0.9949	0.99998	1e-05	1e-05	soft	Unknow
Pom9	189844	126627	63217	2	128125	61719	0.6748	1e-05	1e-05	0.99998	soft	America
Pom10	189883	126280	63603	1.98	118266	71617	0.6228	1e-05	1e-05	0.99998	soft	America
Pom11	132383	87722	44661	1.96	111682	20701	0.8436	0.99998	1e-05	1e-05	soft	Unknow
Pom12	111401	73210	38191	1.91	76189	35212	0.6839	0.99998	1e-05	1e-05	soft	Unknow
Pom13	194289	128982	65307	1.97	124784	69505	0.6422	0.061775	1e-05	0.938215	soft	America
Pom14	181326	119750	61576	1.94	92045	89281	0.5076	0.172823	0.131912	0.695265	semi-soft	Italy
Pom15	223548	148593	74955	1.98	159227	64321	0.7122	0.146043	0.233632	0.620325	soft	Italy
Pom16	93843	62939	30904	2.03	57527	36316	0.613	0.99998	1e-05	1e-05	semi-soft	Unknow
Pom17	212047	143003	69044	2.07	25349	186698	0.1195	1e-05	0.99998	1e-05	hard	China,Xizang
Pom18	283247	188929	94318	2	193635	89612	0.6836	1e-05	0.99998	1e-05	hard	China,Yunnan
Pom19	255820	171319	84501	2.02	93482	162338	0.3654	1e-05	0.99998	1e-05	hard	China,Shandong
Pom20	270050	179648	90402	1.98	166496	103554	0.6165	0.064914	0.925962	0.009124	hard	China,Sichuan
Pom21	231567	154722	76845	2.01	113482	118085	0.49	1e-05	0.910598	0.089392	hard	China,Henan
Pom22	249617	167021	82596	2.02	156889	92728	0.6285	1e-05	0.99998	1e-05	hard	China,Xinjiang
Pom23	201172	134524	66648	2.01	80660	120512	0.4009	0.15251	0.797661	0.049829	hard	China,Xinjiang
Pom24	230099	153326	76773	1.99	105201	124898	0.4571	1e-05	0.99998	1e-05	hard	China,Anhui
Pom25	118550	78289	40261	1.94	78327	40223	0.6607	0.99998	1e-05	1e-05	semi-soft	Tunisia
Pom26	160670	107017	53653	1.99	159372	1298	0.9919	0.99998	1e-05	1e-05	soft	Tunisia

## Sheet: Supplementary Tables 17
Table S17: Analysis of the SNPs in the population with genomic positions that are consistent with those of common SNPs among the three analysed cultivars
#Chr	Position	Reference	Taishanhong	Dabenzi	Pom1	Pom2	Pom3	Pom4	Pom5	Pom6	Pom7	Pom8	Pom9	Pom10	Pom11	Pom12	Pom13	Pom14	Pom15	Pom16	Pom17	Pom18	Pom19	Pom20	Pom21	Pom22	Pom23	Pom24	Pom25	Pom26
Chr1	129	C	T	T	Y	T	T	Y	Y	C	T	Y	T	T	T	Y	C	T	C	T	C	Y	C	C	N	T	C	C	T	Y
Chr1	1300	A	C	C	M	C	C	M	M	M	C	M	C	C	C	M	A	C	A	C	A	M	A	A	M	M	A	M	C	M
Chr1	2595	A	C	C	M	C	C	M	M	M	C	M	C	C	C	M	A	C	A	C	A	M	A	A	M	M	A	A	C	M
Chr1	26205	C	A	A	M	A	A	M	M	M	A	M	A	A	A	M	C	A	C	A	C	M	C	C	M	M	C	M	A	M
Chr1	27613	T	C	C	Y	C	C	Y	Y	Y	C	Y	C	C	C	Y	T	C	T	N	N	Y	T	T	Y	Y	T	Y	C	Y
Chr1	30422	A	C	C	M	C	C	M	M	M	C	M	C	C	C	M	A	C	A	C	A	M	A	A	M	M	A	M	C	M
Chr1	35009	A	C	C	M	C	C	M	M	C	C	M	C	C	C	M	C	C	C	N	C	C	C	C	C	C	C	C	C	M
Chr1	62243	G	T	T	K	T	T	K	K	K	T	K	T	T	T	K	G	T	G	N	G	G	G	G	G	G	G	G	T	K
Chr1	67549	T	G	G	K	G	G	K	K	K	G	K	G	G	G	K	T	G	T	G	T	K	T	T	K	K	T	G	G	K
Chr1	107883	T	G	G	K	G	G	K	K	K	G	K	G	G	G	K	T	G	T	G	T	K	T	T	K	K	T	K	G	K
Chr1	151510	A	G	G	R	G	G	R	R	R	G	R	G	G	G	R	A	G	A	G	A	R	A	A	R	R	A	R	G	R
Chr1	152020	A	G	G	R	G	G	R	R	R	G	R	G	G	G	R	A	G	A	G	A	R	A	A	R	R	A	R	G	R
Chr1	177332	T	G	G	K	G	G	K	K	K	G	K	G	G	G	K	T	G	T	N	T	K	T	T	K	N	T	K	G	K
Chr1	185202	C	T	T	Y	T	T	Y	Y	Y	T	Y	T	T	T	Y	C	T	C	T	C	Y	C	C	Y	Y	C	Y	T	Y
Chr1	199326	A	C	C	M	C	C	M	M	M	C	M	C	C	C	M	A	C	A	C	A	M	A	A	M	M	A	M	C	M
Chr1	263379	G	C	C	S	C	C	S	S	S	C	S	C	C	C	S	G	C	G	C	G	S	G	G	S	S	G	S	C	S
Chr1	263957	C	T	T	Y	T	T	Y	Y	Y	T	Y	T	T	T	Y	C	T	C	T	C	Y	C	C	Y	Y	C	Y	T	Y
Chr1	264013	T	C	C	Y	C	C	Y	Y	Y	C	Y	C	C	C	Y	T	C	T	C	T	Y	T	T	Y	Y	T	Y	C	Y
Chr1	264152	G	A	A	R	A	A	R	R	R	A	R	A	A	A	R	G	A	G	A	G	R	G	G	R	R	G	R	A	R
Chr1	264171	G	A	A	R	A	A	R	R	R	A	R	A	A	A	R	G	A	G	A	G	R	G	G	R	R	G	R	A	R
Chr1	264856	C	T	T	Y	T	T	Y	Y	Y	T	Y	T	T	T	Y	C	T	C	T	C	Y	C	C	Y	Y	C	Y	T	Y
Chr1	265657	T	A	A	W	A	A	W	W	W	A	W	A	A	A	W	T	A	T	A	T	W	T	T	W	W	T	W	A	W
Chr1	265703	A	G	G	R	G	G	R	R	R	G	R	G	G	G	R	A	G	A	G	A	R	A	A	R	R	A	R	G	R
Chr1	265778	C	A	A	M	A	A	M	M	M	A	M	A	A	A	M	C	A	C	A	C	M	C	C	C	N	C	M	A	M
Chr1	267069	G	C	C	S	C	C	S	S	S	C	S	C	C	C	S	G	C	S	C	G	S	G	G	S	G	G	S	C	S
Chr1	293705	A	T	T	W	T	T	W	W	W	T	W	T	T	T	W	A	T	A	T	A	W	A	A	W	W	A	W	T	W
Chr1	296539	A	G	G	R	G	G	R	R	R	G	R	G	G	G	R	A	G	A	G	A	R	A	A	R	R	A	R	G	R
Chr1	299726	A	T	T	T	T	T	A	W	W	T	A	T	T	T	W	A	T	A	N	N	W	A	A	W	N	N	W	T	N
Chr1	330022	G	C	C	S	C	C	S	S	S	C	S	C	C	C	S	G	C	G	C	C	G	G	G	S	S	G	S	C	S
Chr1	336284	A	G	G	R	G	G	R	R	R	G	R	G	G	G	R	A	G	A	G	A	R	A	A	R	R	A	R	G	R
Chr1	362079	G	C	C	S	C	C	S	S	S	C	S	C	C	C	S	C	C	S	C	G	S	G	G	S	S	G	S	C	S
Chr1	370894	G	T	T	K	T	T	K	K	K	T	K	T	T	T	K	T	T	K	T	G	K	G	G	K	K	G	K	T	K
Chr1	392805	G	T	T	K	K	K	K	K	T	K	K	G	K	G	K	G	G	K	G	T	T	T	T	T	T	N	T	G	K
Chr1	392838	C	T	T	Y	Y	Y	Y	Y	T	Y	Y	C	Y	C	Y	C	C	Y	C	T	T	T	N	T	T	N	T	C	Y
Chr1	392849	T	C	C	Y	Y	Y	Y	Y	C	Y	Y	T	Y	T	Y	T	T	Y	T	C	C	C	N	C	C	N	C	T	Y
Chr1	393159	G	C	C	S	S	S	S	S	C	S	S	G	S	G	S	G	G	S	G	C	C	C	C	C	C	C	C	G	S
Chr1	424235	T	C	C	Y	C	C	Y	Y	Y	C	Y	C	C	C	Y	C	C	Y	C	C	Y	T	T	Y	Y	T	Y	C	Y
Chr1	425900	T	A	A	W	A	A	W	W	W	A	W	A	A	A	W	A	A	W	A	A	W	T	T	W	A	T	A	A	W
Chr1	457996	A	G	G	R	G	G	R	R	R	G	R	G	G	G	R	G	G	R	G	G	R	A	A	R	R	A	R	G	R
Chr1	464654	G	A	A	R	A	A	R	R	R	A	R	A	A	A	R	A	A	R	A	A	R	G	G	R	R	G	R	A	R
Chr1	609368	T	C	C	Y	C	C	Y	Y	C	C	Y	C	C	C	Y	C	C	C	C	C	C	C	C	C	C	C	C	C	Y
Chr1	1165404	T	C	C	Y	C	C	C	Y	C	C	Y	C	C	T	Y	C	C	C	T	C	C	C	C	C	C	C	C	T	Y
Chr1	1543322	A	G	G	R	G	G	A	R	G	G	R	G	G	G	R	G	G	G	G	G	G	G	G	G	G	G	G	G	R
Chr1	1594678	G	T	T	T	T	T	T	T	T	T	T	T	T	T	T	T	T	T	N	N	T	T	T	T	T	N	N	T	T
Chr1	1594684	G	T	T	T	T	T	T	T	T	T	T	T	T	T	T	T	T	T	N	N	T	T	T	T	T	N	N	T	T
Chr1	1594722	G	T	T	T	T	T	T	T	T	T	T	T	T	T	T	T	T	T	N	N	T	T	T	T	T	N	N	T	T
Chr1	1766985	T	C	C	Y	C	C	T	Y	C	C	Y	C	C	C	Y	C	C	C	N	N	C	C	C	N	C	C	C	C	Y
Chr1	2147939	G	T	T	K	T	T	K	K	T	T	K	T	T	G	K	T	T	T	G	T	T	T	T	T	T	T	T	G	K
Chr1	2537430	A	T	T	W	T	T	W	W	T	T	W	T	T	T	W	T	T	T	T	T	T	T	T	T	T	T	T	T	W
Chr1	2625261	T	C	C	Y	Y	Y	Y	Y	C	Y	Y	C	C	C	Y	T	C	Y	N	N	C	C	Y	C	C	C	C	C	Y
Chr1	2652056	C	T	T	Y	T	T	Y	Y	Y	T	Y	T	T	C	Y	T	T	Y	C	C	Y	T	Y	Y	Y	T	Y	C	Y
Chr1	2653491	A	G	G	R	G	G	R	R	R	G	R	G	G	A	R	G	G	G	A	G	G	G	G	G	G	G	G	A	R
Chr1	2653839	T	G	G	K	G	G	K	K	K	G	K	G	G	T	K	G	G	G	T	G	G	G	G	G	G	G	G	T	K
Chr1	2656496	T	A	A	W	A	A	W	W	W	A	W	A	A	T	W	A	A	W	T	T	W	A	W	W	W	A	W	T	W
Chr1	2664754	G	A	A	R	A	A	R	R	R	A	R	A	A	G	R	A	A	R	G	G	R	A	R	R	R	A	R	G	R
Chr1	2701331	G	A	A	R	A	A	R	R	R	A	R	A	A	G	R	R	A	R	G	G	R	A	R	R	R	A	R	G	R
Chr1	2703208	G	T	T	K	T	T	K	K	K	T	K	T	T	G	K	T	T	T	G	T	T	T	T	T	T	T	T	G	K
Chr1	2706425	T	C	C	Y	C	C	Y	Y	Y	C	Y	C	C	T	Y	C	C	C	T	C	C	C	C	C	C	C	C	T	Y
Chr1	2711494	G	A	A	R	A	A	R	R	R	A	R	A	A	G	R	A	A	R	G	G	R	A	R	R	A	A	R	G	R
Chr1	2711696	A	G	G	R	G	G	R	R	R	G	R	G	G	A	R	G	G	R	A	A	R	G	R	R	R	G	R	A	R
Chr1	2714785	C	T	T	Y	T	T	Y	Y	Y	T	Y	T	T	C	Y	T	T	Y	C	C	Y	T	Y	Y	Y	T	Y	C	Y
Chr1	2714870	G	T	T	K	T	T	K	K	K	T	K	T	T	G	K	T	T	G	G	G	K	T	K	K	K	T	K	G	K
Chr1	2716028	G	A	A	R	A	A	R	R	R	A	R	A	A	G	R	A	A	R	G	G	R	A	R	R	R	A	R	G	R
Chr1	2716561	G	A	A	R	A	A	R	R	R	A	R	A	A	G	R	A	A	R	G	G	R	A	R	R	R	A	R	G	R
Chr1	2717379	T	C	C	Y	C	C	Y	Y	Y	C	Y	C	C	T	Y	C	C	C	T	T	Y	C	Y	Y	C	C	C	T	Y
Chr1	2721268	A	G	G	R	G	G	R	R	R	G	R	G	G	A	R	G	G	G	A	A	R	G	R	R	G	G	G	A	R
Chr1	2721465	A	G	G	R	G	G	R	R	R	G	R	G	G	A	R	G	G	G	A	A	R	G	R	R	G	G	G	A	R
Chr1	2722068	A	T	T	W	T	T	W	W	W	T	W	T	T	A	W	T	T	T	A	A	W	T	W	W	T	T	T	A	W
Chr1	2722393	T	C	C	Y	C	C	Y	Y	Y	C	Y	C	C	T	Y	C	C	C	T	C	C	C	C	C	C	C	C	T	Y
Chr1	2732196	C	T	T	Y	T	T	Y	Y	Y	T	Y	T	T	N	Y	T	T	Y	N	N	Y	T	Y	Y	Y	T	Y	N	Y
Chr1	2732509	G	A	A	R	A	A	R	R	R	A	R	A	A	G	R	A	A	R	G	G	R	A	R	R	R	A	R	G	R
Chr1	2737677	C	G	G	S	G	G	S	S	S	G	S	G	G	C	S	G	G	S	C	C	S	G	S	S	S	G	S	C	S
Chr1	2739008	T	A	A	T	W	W	T	T	W	W	T	A	A	T	T	A	A	W	T	T	A	A	W	N	A	A	W	T	T
Chr1	2739401	A	C	C	A	M	M	A	A	M	M	A	C	C	A	A	C	C	M	N	N	A	C	A	N	A	C	A	A	A
Chr1	2740117	G	T	T	G	K	K	G	G	K	K	G	T	T	G	G	T	T	K	G	G	K	T	K	K	K	N	K	G	G
Chr1	2740873	T	C	C	T	Y	Y	T	T	Y	Y	T	C	C	T	T	C	C	Y	T	C	C	C	C	C	Y	C	Y	T	T
Chr1	2741316	G	A	A	G	R	R	G	G	R	R	G	A	A	G	G	A	A	R	G	A	A	A	A	A	R	A	R	G	G
Chr1	2742571	T	C	C	Y	Y	Y	Y	Y	Y	Y	Y	C	C	C	Y	C	C	Y	C	T	T	C	T	Y	Y	C	Y	C	Y
Chr1	2742727	G	C	C	S	S	S	S	S	S	S	S	C	C	C	S	C	C	S	C	N	S	C	S	S	S	C	G	C	S
Chr1	2743097	A	G	G	R	R	R	R	R	R	R	R	G	G	G	R	G	G	R	N	N	A	G	R	R	R	G	R	G	R
Chr1	2743718	A	G	G	R	R	R	R	R	R	R	R	G	G	G	R	G	G	R	N	N	N	G	R	R	G	G	R	G	R
Chr1	2744409	A	G	G	R	R	R	R	R	R	R	R	G	G	G	R	G	G	R	G	G	G	G	G	G	G	G	R	G	R
Chr1	2744702	C	G	G	S	S	S	S	S	S	S	S	G	G	G	S	G	G	S	G	N	S	G	S	S	S	G	S	G	S
Chr1	2766715	C	T	T	Y	Y	Y	Y	Y	C	C	Y	T	Y	T	Y	T	T	Y	T	C	Y	T	Y	T	Y	T	Y	T	Y
Chr1	2767169	A	C	C	M	M	M	M	M	A	A	M	C	M	C	M	C	C	M	C	A	M	C	M	M	M	C	M	C	M
Chr1	2767297	A	T	T	W	W	W	W	W	A	A	W	T	W	T	W	T	T	W	T	A	W	T	W	W	W	T	W	T	W
Chr1	2769907	A	G	G	R	R	R	R	R	A	A	R	G	R	G	R	G	G	R	G	G	G	G	G	G	R	G	R	G	R
Chr1	2770945	G	C	C	S	S	S	S	S	G	G	S	C	S	C	S	C	C	S	C	G	S	C	S	S	S	C	S	C	S
Chr1	2772317	A	T	T	W	W	W	W	W	A	A	W	T	W	T	W	T	T	W	T	A	W	T	W	W	W	T	W	T	W
Chr1	2772994	A	G	G	R	R	R	R	R	R	A	R	G	R	G	A	G	G	R	G	G	G	G	G	G	R	G	R	G	R
Chr1	2774031	A	G	G	R	R	R	R	R	A	A	R	G	R	G	R	G	G	R	N	A	R	G	R	R	R	G	R	G	R
Chr1	2774046	T	A	A	W	W	W	W	W	T	T	W	A	W	A	W	A	A	W	N	T	W	A	W	W	W	A	W	A	W
Chr1	2774103	T	C	C	Y	Y	Y	Y	Y	T	T	Y	C	Y	C	Y	C	C	Y	N	N	Y	C	Y	Y	Y	C	Y	C	Y
Chr1	2774260	A	G	G	R	R	R	R	R	A	A	R	G	R	G	R	G	G	R	G	A	R	G	R	R	R	G	R	G	R
Chr1	2774474	A	G	G	R	R	R	R	R	A	A	R	G	R	G	R	G	G	R	G	A	R	G	R	R	R	G	R	G	R
Chr1	2774559	G	T	T	K	K	K	K	K	G	G	K	T	K	T	K	T	T	K	T	T	T	T	T	T	K	T	K	T	K
Chr1	2774647	C	T	T	Y	Y	Y	Y	Y	C	C	Y	T	Y	T	Y	T	T	Y	T	C	Y	T	Y	Y	Y	T	Y	T	Y
Chr1	2774856	T	C	C	Y	Y	Y	Y	Y	T	T	Y	C	Y	C	Y	C	C	Y	C	T	Y	C	Y	Y	Y	C	Y	C	Y
Chr1	2774933	T	G	G	K	K	K	K	K	T	T	K	G	K	G	K	G	G	K	G	T	K	G	K	K	K	G	K	G	K
Chr1	2774970	T	G	G	K	K	K	K	K	T	T	K	G	K	G	K	G	G	K	G	T	K	G	K	K	K	G	K	G	K
Chr1	2775111	C	T	T	Y	Y	Y	Y	Y	C	C	Y	T	Y	T	Y	T	T	Y	T	C	Y	T	Y	Y	C	T	C	T	Y
Chr1	2776375	T	C	C	Y	Y	Y	Y	Y	T	T	Y	C	Y	C	Y	C	C	Y	C	T	Y	C	Y	Y	Y	C	Y	C	Y
Chr1	2777554	C	T	T	Y	Y	Y	Y	C	C	C	Y	T	C	T	Y	T	T	Y	T	C	Y	T	Y	T	Y	T	C	T	Y
Chr1	2777942	T	C	C	Y	Y	Y	Y	Y	T	T	Y	C	Y	C	Y	C	C	Y	C	T	Y	C	Y	Y	Y	C	T	C	Y
Chr1	2778098	G	A	A	R	R	R	R	R	G	G	R	A	R	A	R	A	A	R	A	G	R	A	R	R	R	A	R	A	R
Chr1	2778660	G	T	T	K	K	K	K	K	N	N	K	T	K	T	K	T	T	K	T	N	K	T	K	K	K	T	K	T	K
Chr1	2779178	G	A	A	R	R	R	R	R	G	G	R	A	R	A	R	A	A	R	A	G	R	A	R	R	R	A	R	A	R
Chr1	2779703	A	T	T	W	W	W	W	W	A	A	W	T	W	T	W	T	T	W	T	A	W	T	W	W	W	T	W	T	W
Chr1	2780589	A	G	G	R	R	R	R	R	A	A	R	G	R	G	R	G	G	R	G	G	R	G	R	R	R	G	R	G	R
Chr1	2780741	T	C	C	Y	Y	Y	Y	Y	T	T	Y	C	Y	C	Y	C	C	Y	C	T	Y	C	Y	C	Y	C	Y	C	Y
Chr1	2781235	C	A	A	M	M	M	M	M	C	C	M	A	M	A	M	A	A	C	A	C	M	A	M	M	M	A	M	A	M
Chr1	2783637	C	A	A	M	M	M	M	M	N	N	M	A	N	A	M	A	A	M	N	A	M	A	M	M	N	A	N	A	M
Chr1	2784159	T	C	C	Y	Y	Y	Y	Y	T	T	Y	C	Y	C	Y	C	C	Y	C	N	Y	C	Y	Y	Y	C	Y	C	Y
Chr1	2784341	T	C	C	Y	Y	Y	Y	Y	T	T	Y	C	Y	C	Y	C	C	Y	C	C	T	C	Y	T	Y	C	Y	C	Y
Chr1	2786283	T	A	A	W	W	W	W	W	T	T	W	A	W	A	W	A	A	W	A	A	W	A	W	W	W	A	W	A	W
Chr1	2805460	C	A	A	M	M	M	M	M	C	C	M	A	M	A	M	A	A	M	A	C	M	A	M	M	M	A	M	A	M
Chr1	2810072	G	A	A	R	R	R	R	R	G	G	R	A	R	A	R	A	A	R	A	G	R	A	R	R	R	A	R	A	R
Chr1	2821614	T	G	G	K	K	K	K	K	T	T	K	G	K	G	K	G	G	K	G	T	K	G	K	K	K	G	K	G	K
Chr1	2821663	G	A	A	R	R	R	R	R	G	G	R	A	R	A	R	A	A	R	A	G	R	A	R	R	R	A	R	A	R
Chr1	2840839	C	A	A	M	M	M	M	M	C	C	M	A	M	A	M	A	A	M	A	C	M	A	A	N	M	A	C	A	M
Chr1	2842507	A	G	G	R	R	R	R	R	R	A	R	G	R	G	R	G	G	R	G	G	G	G	G	G	R	G	R	G	R
Chr1	2846436	T	A	A	W	W	W	W	W	T	T	W	A	W	A	W	A	A	W	A	T	W	A	W	W	W	A	W	A	W
Chr1	2846506	G	A	A	R	R	R	R	R	G	G	R	A	R	A	R	A	A	R	A	G	R	A	R	R	R	A	R	A	R
Chr1	2847143	G	A	A	R	R	R	R	R	G	G	R	A	R	A	R	A	A	R	N	N	R	A	R	A	R	A	R	A	R
Chr1	2847658	G	A	A	R	R	R	R	R	G	G	R	A	R	A	R	A	A	R	A	G	R	A	R	R	R	A	R	A	R
Chr1	2847716	A	C	C	M	M	M	M	M	M	A	M	C	M	C	M	C	C	M	C	N	M	C	M	M	M	N	M	C	M
Chr1	2847738	G	T	T	K	K	K	K	K	G	G	K	T	K	T	K	T	T	K	N	N	K	T	K	G	K	N	K	T	K
Chr1	2847811	A	G	G	R	A	R	R	A	A	A	A	G	R	G	R	G	G	R	N	A	R	G	A	R	A	G	R	G	R
Chr1	2848287	A	G	G	R	R	R	R	R	R	A	R	G	R	G	R	G	G	R	G	A	R	G	R	R	R	G	R	G	R
Chr1	2848501	C	T	T	Y	Y	Y	Y	Y	C	C	Y	T	Y	T	Y	T	T	Y	T	C	Y	T	Y	Y	Y	T	Y	T	Y
Chr1	2848807	A	G	G	R	R	R	R	R	A	A	R	G	R	G	R	G	G	R	G	A	R	G	R	R	R	G	R	G	R
Chr1	2850652	A	G	G	R	R	R	R	R	A	A	R	G	R	G	R	G	G	R	G	A	R	G	R	R	R	G	R	G	R
Chr1	2868930	G	T	T	K	K	K	K	K	G	G	K	T	K	T	K	T	T	K	T	T	T	T	T	T	K	T	K	T	K
Chr1	2869660	G	A	A	R	R	R	R	R	R	G	R	A	R	A	R	A	A	R	A	A	A	A	A	A	R	A	R	A	R
Chr1	2879139	C	G	G	S	S	S	S	S	C	C	S	G	S	G	S	G	G	S	N	N	G	G	G	N	N	G	S	G	S
Chr1	2880564	A	G	G	R	R	R	R	R	A	A	R	G	R	G	R	G	G	R	N	N	G	G	G	G	R	G	R	G	R
Chr1	2880778	A	G	G	R	R	R	R	R	A	A	R	G	R	G	R	G	G	R	G	G	G	G	G	G	R	G	R	G	R
Chr1	2880803	A	G	G	R	R	R	R	R	A	A	R	G	R	G	R	G	G	R	G	G	G	G	G	G	R	G	R	G	R
Chr1	2880956	G	T	T	K	K	K	K	K	G	G	K	T	K	T	K	T	T	K	T	T	T	T	T	T	K	T	K	T	K
Chr1	2881988	T	A	A	W	W	W	W	W	T	T	W	A	W	A	W	A	A	W	N	A	A	A	A	A	W	A	W	A	W
Chr1	2883887	A	G	G	R	R	A	R	R	A	A	R	G	R	G	R	G	G	R	G	G	G	G	G	G	R	G	R	G	R
Chr1	2908876	C	T	T	Y	Y	Y	Y	Y	C	C	Y	T	Y	T	Y	C	T	C	T	C	C	T	Y	Y	Y	T	Y	T	Y
Chr1	2909164	T	C	C	Y	Y	Y	Y	Y	T	T	Y	C	Y	C	Y	T	C	T	C	T	Y	C	Y	Y	Y	C	Y	C	Y
Chr1	2909243	C	T	T	Y	Y	Y	Y	Y	C	C	Y	T	Y	T	Y	C	T	C	T	C	C	T	C	C	Y	T	Y	T	Y
Chr1	2911148	T	C	C	Y	Y	Y	Y	Y	Y	T	Y	C	Y	C	Y	T	C	T	C	C	C	C	C	C	Y	C	Y	C	Y
Chr1	2919353	A	T	T	W	W	W	W	W	A	A	W	T	W	T	W	A	T	A	N	A	W	T	W	W	N	T	W	T	W
Chr1	2920849	G	T	T	K	K	K	K	K	G	G	K	T	K	T	K	T	T	T	T	T	T	T	T	T	T	T	T	T	K
Chr1	2924308	G	T	T	K	K	K	K	K	G	G	K	T	K	T	K	G	T	G	T	G	K	T	K	K	K	T	K	T	K
Chr1	2925159	C	G	G	S	S	S	S	C	C	C	S	G	S	G	S	G	G	G	G	G	G	G	G	G	G	G	G	G	S
Chr1	2948964	T	C	C	Y	Y	Y	Y	Y	T	T	Y	C	Y	C	Y	T	C	T	C	T	Y	C	T	Y	Y	C	Y	C	Y
Chr1	2950832	T	A	A	W	W	W	W	W	T	T	W	A	W	A	W	A	A	A	A	A	W	A	W	W	A	A	A	A	W
Chr1	2966008	C	T	T	Y	Y	Y	Y	Y	C	C	Y	T	Y	T	Y	C	T	C	T	C	Y	T	Y	Y	Y	T	Y	T	Y
Chr1	2968541	T	C	C	Y	Y	Y	Y	Y	T	T	Y	C	Y	C	Y	T	C	T	C	T	Y	C	Y	Y	Y	C	Y	C	Y
Chr1	2980838	G	A	A	R	R	R	R	R	G	G	R	A	R	A	R	A	A	A	A	A	A	A	A	A	A	A	A	A	R
Chr1	2981423	C	A	A	M	M	M	M	M	C	C	M	A	M	A	M	C	A	C	A	C	M	A	M	M	M	A	M	A	M
Chr1	2983493	C	G	G	S	S	S	S	S	C	C	S	G	S	G	S	C	G	C	G	G	S	G	S	S	S	G	S	G	S
Chr1	2983635	C	T	T	Y	Y	Y	Y	Y	C	C	Y	T	Y	T	Y	C	T	C	T	T	Y	T	Y	Y	Y	T	Y	T	Y
Chr1	2983759	G	A	A	R	R	R	R	R	G	G	R	A	R	A	R	G	A	G	A	G	R	A	R	R	R	A	R	A	R
Chr1	2983798	A	G	G	R	R	R	R	R	R	A	R	G	R	G	R	A	G	A	G	G	R	G	R	R	R	G	R	G	R
Chr1	2984270	A	G	G	R	R	R	R	R	R	A	R	G	R	G	R	A	G	A	G	G	A	G	R	A	R	G	R	G	R
Chr1	2984469	T	C	C	Y	Y	Y	Y	Y	Y	T	Y	C	Y	C	Y	T	C	T	C	C	Y	C	Y	Y	Y	C	Y	C	Y
Chr1	2984915	C	G	G	S	S	S	S	S	S	C	S	G	S	G	S	G	G	G	G	G	G	G	G	G	G	G	G	G	S
Chr1	2984963	T	A	A	W	W	W	W	W	W	T	W	A	W	A	W	T	A	T	A	A	W	A	W	W	W	A	W	A	W
Chr1	2985327	T	C	C	Y	Y	Y	Y	Y	Y	T	Y	C	Y	C	Y	T	C	T	C	C	Y	C	Y	Y	Y	C	Y	C	Y
Chr1	2985336	C	A	A	M	M	M	M	M	C	C	M	A	M	A	M	C	A	C	A	C	M	A	M	M	M	A	M	A	M
Chr1	2986249	C	T	T	Y	Y	Y	Y	Y	C	C	Y	T	Y	T	Y	C	T	C	T	T	Y	T	Y	Y	Y	T	Y	T	Y
Chr1	2986428	A	G	G	R	R	R	R	R	R	A	R	G	R	G	R	G	G	G	G	G	G	G	G	G	G	G	G	G	R
Chr1	2987381	A	G	G	R	R	R	R	R	A	A	R	G	R	G	R	A	G	A	N	G	R	G	R	R	R	G	R	G	R
Chr1	2987498	A	G	G	R	R	R	R	A	A	A	R	G	R	G	R	G	G	G	N	G	G	G	G	G	G	G	G	G	R
Chr1	2987514	T	C	C	Y	Y	Y	Y	Y	T	T	Y	C	Y	C	Y	N	C	N	N	C	Y	C	Y	Y	Y	C	Y	C	Y
Chr1	2987939	C	A	A	M	M	M	M	M	C	C	M	A	M	A	M	C	A	C	A	A	M	A	M	M	M	A	M	A	M
Chr1	2988832	T	A	A	W	W	W	W	W	T	T	W	A	W	A	W	T	A	T	A	A	W	A	W	W	T	A	W	A	W
Chr1	2989000	C	T	T	Y	Y	Y	Y	Y	C	C	Y	T	Y	T	Y	C	T	C	T	C	Y	T	Y	Y	Y	T	Y	T	Y
Chr1	2989719	T	C	C	Y	Y	Y	Y	Y	T	T	Y	C	Y	C	Y	C	C	C	C	C	C	C	C	C	C	C	C	C	Y
Chr1	2993614	C	A	A	M	M	M	M	M	C	C	M	A	M	A	M	A	A	A	A	A	A	A	A	A	A	A	A	A	M
Chr1	2999343	T	C	C	Y	Y	Y	Y	C	T	T	Y	C	Y	C	Y	T	C	N	N	N	Y	C	Y	T	Y	C	Y	C	Y
Chr1	2999358	T	C	C	Y	Y	Y	Y	C	T	T	Y	C	Y	C	Y	T	C	T	N	N	Y	C	Y	T	Y	C	Y	C	Y
Chr1	2999800	C	A	A	M	M	M	M	M	C	C	M	A	M	A	M	C	A	C	A	A	M	A	M	M	M	A	M	A	M
Chr1	3000649	G	T	T	K	K	K	K	K	G	G	K	T	K	T	K	G	T	G	N	N	K	T	K	G	N	N	N	T	N
Chr1	3000656	G	T	T	K	K	K	K	K	G	G	K	T	K	T	K	G	T	G	N	N	K	T	K	N	N	N	N	T	N
Chr1	3001378	T	G	G	K	K	K	K	K	T	T	K	G	K	G	K	T	G	T	N	N	K	G	K	T	G	G	K	G	K
Chr1	3002047	T	C	C	Y	Y	Y	Y	Y	T	T	Y	C	Y	C	Y	T	C	T	N	N	Y	C	Y	T	T	C	Y	C	N
Chr1	3003140	G	A	A	R	R	R	R	R	G	G	R	A	R	A	R	A	A	A	A	A	A	A	A	A	A	A	A	A	R
Chr1	3051897	T	G	G	K	K	K	K	K	T	T	K	G	K	G	K	G	G	G	G	G	G	G	G	G	G	G	G	G	K
Chr1	3058854	A	G	G	R	R	R	R	R	A	A	R	G	R	G	R	G	G	G	G	G	G	G	G	G	G	G	G	G	R
Chr1	3063892	A	G	G	R	R	R	R	R	A	A	R	G	R	G	R	A	G	A	G	G	R	G	R	R	R	G	R	G	R
Chr1	3064445	C	T	T	Y	Y	Y	Y	Y	C	C	Y	T	Y	T	Y	T	T	T	T	T	T	T	T	T	T	T	T	T	Y
Chr1	3064980	C	A	A	M	M	M	M	M	C	C	M	A	M	A	M	A	A	A	A	A	A	A	A	A	A	A	A	A	M
Chr1	3082203	T	C	C	Y	Y	Y	Y	Y	T	T	Y	C	Y	C	Y	C	C	Y	C	C	T	C	Y	Y	Y	C	Y	C	Y
Chr1	3103208	T	C	C	Y	Y	Y	Y	Y	T	T	Y	C	Y	C	Y	C	C	Y	C	C	Y	C	Y	Y	Y	C	Y	C	Y
Chr1	3104582	C	G	G	S	S	S	S	S	C	C	S	G	S	G	S	G	G	G	G	G	G	G	G	G	G	G	G	G	S
Chr1	3106688	G	C	C	S	S	S	S	S	G	G	S	C	S	C	S	C	C	S	C	C	C	C	C	C	S	C	S	C	S
Chr1	3167119	T	C	C	Y	C	C	Y	Y	Y	C	C	C	C	T	Y	C	C	Y	T	T	Y	C	Y	Y	Y	C	Y	T	Y
Chr1	3170807	T	C	C	T	Y	Y	T	T	T	T	T	C	Y	T	T	C	C	Y	T	T	Y	C	Y	Y	Y	C	Y	T	T
Chr1	3205655	A	C	C	M	C	C	M	M	C	C	M	C	C	A	M	C	C	C	A	C	M	C	M	M	C	C	C	A	M
Chr1	3210481	C	A	A	M	A	A	M	M	A	A	M	A	A	C	M	A	A	M	C	A	C	A	M	M	M	A	M	C	M
Chr1	3211792	A	G	G	R	G	G	R	R	G	G	R	G	G	A	R	G	G	R	A	G	R	G	R	R	R	G	R	A	R
Chr1	3212730	G	T	T	K	T	T	K	K	T	T	K	T	T	G	K	T	T	K	G	T	K	T	K	K	K	T	K	G	K
Chr1	3213633	C	T	T	Y	T	T	Y	Y	T	T	Y	T	T	C	Y	T	T	Y	C	T	Y	T	Y	Y	Y	T	Y	C	Y
Chr1	3213838	A	C	C	M	C	C	M	M	C	C	M	C	C	A	M	C	C	M	A	C	M	C	M	M	M	C	M	A	M
Chr1	3215196	T	A	A	W	A	A	W	W	A	A	W	A	A	T	W	A	A	W	T	A	W	A	W	W	W	A	W	T	W
Chr1	3215283	T	C	C	Y	C	C	Y	Y	C	C	Y	C	C	T	Y	C	C	Y	T	C	Y	C	Y	Y	Y	C	Y	T	Y
Chr1	3215946	C	A	A	M	A	A	M	M	A	A	M	A	A	C	M	A	A	M	C	A	M	A	M	M	M	A	M	C	M
Chr1	3218120	T	C	C	Y	C	C	Y	Y	C	C	Y	C	C	T	Y	C	C	Y	T	C	Y	C	Y	Y	Y	C	Y	T	Y
Chr1	3219125	G	C	C	S	C	C	S	S	C	C	S	C	C	G	S	C	C	S	G	C	S	C	S	S	S	C	S	G	S
Chr1	3219270	T	C	C	Y	C	C	Y	Y	C	C	Y	C	C	T	Y	C	C	Y	T	C	Y	C	Y	Y	Y	C	Y	T	Y
Chr1	3230733	C	T	T	Y	T	T	Y	Y	T	T	Y	T	T	C	Y	T	T	Y	C	T	Y	T	Y	Y	Y	T	Y	C	Y
Chr1	3230754	C	T	T	Y	T	T	Y	Y	T	T	Y	T	T	C	Y	T	T	Y	C	T	C	T	Y	Y	Y	T	Y	C	Y
Chr1	3236128	C	T	T	Y	T	T	Y	Y	T	T	Y	T	T	C	Y	T	T	Y	C	T	Y	T	Y	Y	Y	T	Y	C	Y
Chr1	3292498	A	G	G	R	G	G	R	R	G	G	R	G	G	A	R	G	G	G	A	G	R	G	R	R	G	G	G	A	R
Chr1	3295524	G	A	A	R	A	A	R	R	A	A	R	A	A	G	R	A	A	A	G	R	R	A	R	R	A	A	A	G	R
Chr1	3295637	A	G	G	R	G	G	R	R	G	G	R	G	G	A	R	G	G	G	A	G	R	G	R	R	G	G	G	A	R
Chr1	3296020	A	G	G	R	G	G	R	R	G	G	R	G	G	A	R	G	G	G	N	N	R	G	R	R	G	G	G	A	R
Chr1	3296264	C	T	T	Y	T	T	Y	Y	T	T	Y	T	T	C	Y	T	T	T	N	N	Y	T	Y	Y	T	T	T	C	C
Chr1	3296309	T	C	C	Y	C	C	Y	Y	C	C	Y	C	C	T	Y	C	C	C	N	N	Y	C	Y	Y	C	C	C	T	T
Chr1	3296321	G	A	A	R	A	A	R	R	A	A	R	A	A	G	R	A	A	A	N	N	R	A	R	R	A	N	A	G	G
Chr1	3296916	C	T	T	Y	T	T	Y	Y	T	T	Y	T	T	C	Y	T	T	T	C	T	Y	T	Y	Y	T	T	T	C	Y
Chr1	3296962	T	G	G	K	G	G	K	K	G	G	K	G	G	T	K	G	G	G	T	G	K	G	K	K	G	G	G	T	K
Chr1	3297131	G	A	A	R	A	A	R	R	A	A	R	A	A	G	R	A	A	A	G	A	R	A	R	R	A	A	A	G	R
Chr1	3297977	C	T	T	Y	T	T	Y	Y	T	T	Y	T	T	C	Y	T	T	T	C	T	Y	T	Y	Y	T	T	T	C	Y
Chr1	3298268	G	A	A	R	A	A	R	R	A	A	R	A	A	G	R	A	A	A	N	A	R	A	R	R	A	A	A	G	R
Chr1	3298535	T	G	G	K	G	G	K	K	G	G	K	G	G	T	K	G	G	G	T	G	K	G	K	K	G	G	G	T	K
Chr1	3298781	G	T	T	K	K	T	K	G	T	T	K	T	T	G	K	T	T	T	G	T	N	T	K	K	T	T	T	G	K
Chr1	3298996	A	G	G	R	G	G	R	R	G	G	R	G	G	N	R	G	G	G	N	G	R	G	R	R	G	G	G	N	R
Chr1	3299627	A	T	T	W	T	T	W	W	T	T	W	T	T	A	A	T	T	T	A	T	T	T	W	W	T	T	T	A	W
Chr1	3299796	G	A	A	R	A	A	R	R	A	A	R	A	A	G	R	A	A	A	G	A	R	A	R	R	A	A	A	G	R
Chr1	3301657	G	A	A	R	A	A	R	R	A	A	R	A	A	G	R	A	A	A	G	A	R	A	R	R	A	A	A	G	R
Chr1	3301950	G	A	A	R	A	A	R	R	A	A	R	A	A	G	R	A	A	A	G	A	R	A	R	R	A	A	A	G	R
Chr1	3302312	C	T	T	Y	T	T	Y	Y	T	T	Y	T	T	C	Y	T	T	T	C	T	Y	T	Y	Y	T	T	T	C	Y
Chr1	3303035	T	A	A	W	A	A	W	W	A	A	W	A	A	T	T	A	A	A	T	A	W	A	W	W	A	A	A	T	W
Chr1	3303190	T	G	G	K	G	G	K	K	G	G	K	G	G	T	K	G	G	G	T	G	K	G	K	K	G	G	G	T	K
Chr1	3303258	C	T	T	Y	T	T	Y	Y	T	T	Y	T	T	C	Y	T	T	T	C	T	Y	T	Y	C	T	T	T	C	Y
Chr1	3303990	T	C	C	Y	C	C	Y	Y	C	C	Y	C	C	T	Y	C	C	C	T	C	Y	C	Y	Y	C	C	C	T	Y
Chr1	3304113	T	A	A	W	A	A	W	W	A	A	W	A	A	T	W	A	A	W	T	A	W	A	W	W	W	A	W	T	W
Chr1	3305593	G	T	T	K	T	T	K	K	K	T	K	T	T	G	K	T	T	T	G	T	K	T	K	N	T	T	T	G	K
Chr1	3305731	T	A	A	W	A	A	W	W	A	A	T	A	A	T	W	A	A	A	T	A	W	A	W	T	A	A	A	T	W
Chr1	3305810	A	T	T	W	T	T	W	W	T	T	W	T	T	A	W	T	T	T	A	T	W	T	W	W	T	T	T	A	W
Chr1	3305818	A	C	C	M	C	C	M	M	C	C	M	C	C	A	M	C	C	C	A	C	M	C	M	A	C	C	C	A	M
Chr1	3305941	G	A	A	R	A	A	R	R	A	A	R	A	A	G	R	A	A	R	G	A	R	A	R	R	R	A	R	G	R
Chr1	3306120	A	C	C	M	C	C	M	M	C	C	M	C	C	A	M	C	C	M	A	C	M	C	M	M	M	C	M	A	M
Chr1	3306199	C	G	G	S	G	G	S	S	G	G	S	G	G	C	S	G	G	G	C	G	S	G	S	S	G	G	G	C	S
Chr1	3306501	A	G	G	R	G	G	R	R	G	G	R	G	G	A	R	G	G	G	A	G	R	G	R	R	G	G	G	A	R
Chr1	3306846	T	G	G	K	G	G	K	K	G	G	K	G	G	T	K	G	G	G	T	G	K	G	K	K	G	G	G	T	K
Chr1	3307072	C	T	T	Y	T	T	Y	Y	T	T	Y	T	T	C	Y	T	T	T	C	T	Y	T	Y	Y	T	T	T	C	Y
Chr1	3307605	T	C	C	Y	C	C	Y	Y	C	C	Y	C	C	Y	Y	C	C	C	N	C	Y	C	Y	Y	C	C	C	T	Y
Chr1	3307697	T	G	G	K	G	G	K	K	G	G	K	G	G	T	K	G	G	G	T	G	K	G	K	K	G	G	G	T	K
Chr1	3307758	A	G	G	R	G	G	R	A	G	G	R	G	G	A	R	G	G	G	A	G	R	G	R	R	G	G	G	A	R
Chr1	3307797	A	G	G	R	G	G	R	R	G	G	R	G	G	A	R	G	G	G	A	G	R	G	R	R	G	G	G	A	R
Chr1	3308121	G	A	A	R	A	A	R	R	A	A	R	A	A	G	R	A	A	A	G	A	R	A	R	R	A	A	A	G	R
Chr1	3308186	T	A	A	W	A	A	W	W	A	A	W	A	A	T	W	A	A	A	T	A	W	A	W	W	A	A	A	T	W
Chr1	3310821	G	C	C	S	C	C	S	S	C	C	S	C	C	G	S	C	C	C	G	C	N	C	S	S	C	C	C	G	S
Chr1	3310846	A	T	T	W	T	T	W	W	T	T	W	T	T	A	W	T	T	T	A	T	W	T	W	W	T	T	T	A	W
Chr1	3317850	G	T	T	K	T	T	K	K	T	T	K	T	T	G	K	T	T	T	N	T	K	T	K	K	T	T	T	N	K
Chr1	3321186	G	A	A	R	A	A	R	R	A	A	R	A	A	G	R	A	A	A	G	A	R	A	R	R	A	A	A	G	R
Chr1	3386629	C	T	T	Y	T	T	Y	Y	T	T	Y	T	T	C	Y	T	T	T	C	T	Y	T	Y	C	T	T	T	C	Y
Chr1	3390633	G	A	A	R	A	A	R	R	A	A	R	A	A	G	R	A	A	A	G	A	R	A	R	R	A	A	A	G	R
Chr1	3397725	T	C	C	C	C	C	Y	N	C	C	Y	C	C	T	Y	C	C	Y	N	C	Y	C	Y	Y	Y	C	T	T	Y
Chr1	3398755	A	C	C	M	C	C	M	M	C	C	M	C	C	A	M	C	C	C	N	C	M	C	M	M	C	C	C	A	M
Chr1	3399499	A	G	G	R	G	G	R	R	G	G	R	G	G	A	R	G	G	G	A	G	R	G	R	R	G	G	G	A	R
Chr1	3399987	A	G	G	R	G	G	R	R	G	G	R	G	G	A	R	G	G	G	A	G	R	G	R	R	G	G	G	A	R
Chr1	3400110	C	T	T	Y	T	T	Y	Y	T	T	Y	T	T	C	Y	T	T	T	N	T	Y	T	Y	Y	T	T	T	C	Y
Chr1	3400159	A	G	G	R	G	G	R	R	G	G	R	G	G	A	R	G	G	G	N	G	R	G	R	R	G	G	G	A	R
Chr1	3400599	T	C	C	T	C	C	Y	Y	C	C	Y	C	C	T	Y	C	C	C	T	C	Y	C	Y	Y	C	C	C	T	Y
Chr1	3400720	T	C	C	Y	C	C	Y	Y	C	C	Y	C	C	T	Y	C	C	C	N	C	Y	C	Y	Y	C	C	C	T	Y
Chr1	3401956	C	T	T	Y	T	T	Y	Y	T	T	Y	T	T	C	Y	T	T	Y	C	T	Y	T	Y	Y	C	T	C	C	Y
Chr1	3407691	G	T	T	K	T	T	K	K	T	T	K	T	T	G	K	T	T	K	G	N	K	T	G	T	K	T	K	G	K
Chr1	3414561	T	G	G	K	G	G	K	K	K	G	K	G	G	T	K	G	G	K	T	G	K	G	K	G	K	G	K	T	K
Chr1	3417322	A	G	G	R	G	G	R	R	R	G	R	G	G	A	R	G	G	R	N	G	R	G	R	G	R	G	R	A	R
Chr1	3418092	A	T	T	W	T	T	W	W	W	T	W	T	T	A	W	T	T	W	N	T	W	T	W	T	W	T	W	A	W
Chr1	3426584	A	G	G	R	G	G	R	R	R	G	R	G	G	A	R	G	G	R	A	G	R	G	R	G	R	G	R	A	R
Chr1	3426824	A	T	T	W	T	T	W	W	W	T	W	T	T	A	W	T	T	W	A	T	W	T	W	T	W	T	W	A	W
Chr1	3428017	A	G	G	R	G	G	R	R	R	G	R	G	G	A	R	G	G	R	A	G	R	G	R	G	R	G	R	A	R
Chr1	3429124	C	T	T	Y	T	T	Y	Y	Y	T	Y	T	T	C	Y	T	T	Y	C	T	Y	T	Y	T	Y	T	Y	C	Y
Chr1	3429725	A	G	G	R	G	G	R	R	R	G	R	G	G	A	R	G	G	R	A	G	R	G	R	G	R	G	R	A	R
Chr1	3429866	T	C	C	Y	C	C	Y	Y	Y	C	Y	C	C	T	Y	C	C	C	T	C	Y	C	Y	C	C	C	Y	T	Y
Chr1	3429960	G	A	A	R	A	A	R	R	R	A	R	A	A	G	R	A	A	R	G	A	R	A	R	A	R	A	R	G	R
Chr1	3430240	T	A	A	W	A	A	W	W	W	A	W	A	A	T	W	A	A	W	T	A	W	A	W	A	W	A	W	T	W
Chr1	3430291	A	G	G	R	G	G	R	R	R	G	R	G	G	A	R	G	G	R	A	G	R	G	R	G	R	G	R	A	R
Chr1	3430577	A	G	G	R	G	G	R	R	R	G	R	G	G	A	A	G	G	R	N	G	R	G	R	G	R	G	R	A	R
Chr1	3431495	T	C	C	Y	C	C	Y	Y	Y	C	Y	C	C	T	Y	C	C	Y	T	C	Y	C	Y	C	Y	C	Y	T	Y
Chr1	3432337	G	C	C	S	C	C	S	S	S	C	S	C	C	G	S	C	C	S	G	N	S	C	S	C	S	C	S	G	S
Chr1	3433253	T	G	G	K	G	G	K	K	K	G	K	G	G	T	K	G	G	K	T	G	K	G	K	G	K	G	K	T	K
Chr1	3433713	A	G	G	R	G	G	R	R	R	G	R	G	G	A	R	G	G	A	N	G	R	G	R	G	A	N	N	A	R
Chr1	3434541	C	T	T	Y	T	T	Y	Y	Y	T	Y	T	T	C	Y	T	T	Y	C	N	Y	T	Y	T	Y	T	Y	C	Y
Chr1	3435032	G	A	A	R	A	A	R	R	R	A	R	A	A	G	R	A	A	R	G	A	R	A	R	A	R	A	R	G	R
Chr1	3435092	G	T	T	K	T	T	K	K	K	T	K	T	T	G	K	T	T	K	G	T	K	T	K	T	T	T	K	G	K
Chr1	3435196	A	G	G	R	G	G	R	R	R	G	R	G	G	A	R	G	G	R	A	G	R	G	A	G	R	G	R	A	R
Chr1	3435238	C	T	T	Y	T	T	Y	Y	Y	T	Y	T	T	C	Y	T	T	Y	C	T	Y	T	Y	T	Y	T	Y	C	Y
Chr1	3436159	G	T	T	K	T	T	K	K	K	T	K	T	T	G	K	T	T	K	G	T	K	T	K	T	K	T	K	G	K
Chr1	3436184	G	A	A	R	A	A	R	R	R	A	R	A	A	G	R	A	A	R	G	A	R	A	R	A	R	A	R	G	R
Chr1	3436724	T	G	G	K	G	G	K	K	K	G	K	G	G	T	K	G	G	T	T	G	K	G	K	G	K	G	K	T	K
Chr1	3438688	A	G	G	R	G	G	R	R	R	G	R	G	G	A	R	G	G	R	A	G	R	G	R	G	R	G	R	A	R
Chr1	3439606	T	G	G	K	G	G	K	K	K	G	K	G	G	T	K	G	G	K	T	G	K	G	K	G	K	G	K	T	K
Chr1	3453830	A	G	G	R	G	G	R	R	R	G	R	G	G	A	R	G	G	G	A	G	R	G	R	G	G	G	G	A	A
Chr1	3455655	G	A	A	R	A	A	R	R	R	A	R	A	A	G	R	A	A	A	N	A	R	A	R	A	A	A	A	G	R
Chr1	3463073	C	T	T	Y	T	T	Y	Y	Y	T	Y	T	T	C	Y	T	T	Y	C	T	Y	T	Y	Y	Y	T	Y	C	Y
Chr1	3467997	T	C	C	Y	Y	Y	Y	Y	Y	Y	Y	C	Y	C	Y	C	C	C	N	C	C	C	C	C	C	C	C	C	Y
Chr1	3471909	C	A	A	M	A	A	M	M	M	A	M	A	A	C	M	A	A	M	C	A	M	A	M	M	M	A	M	C	M
Chr1	3482483	G	C	C	S	C	C	S	S	S	C	S	C	C	G	S	C	C	C	N	C	S	C	S	S	S	C	S	G	S
Chr1	3485736	G	T	T	K	T	T	K	K	K	T	K	T	T	G	K	T	T	K	G	T	K	T	K	K	K	T	K	G	K
Chr1	3488944	T	A	A	W	A	A	W	W	W	A	W	A	A	T	W	A	A	W	T	A	W	A	W	W	W	A	W	T	W
Chr1	3491261	C	T	T	Y	T	T	Y	Y	Y	T	Y	T	T	C	Y	T	T	Y	C	T	Y	Y	Y	Y	Y	T	Y	C	Y
Chr1	3492526	A	G	G	R	G	G	R	R	R	G	R	G	R	A	R	G	G	G	A	G	R	R	R	R	R	G	R	A	R
Chr1	3524844	A	G	G	R	G	G	R	R	R	G	A	G	G	A	R	G	G	R	N	N	A	N	R	G	N	N	N	A	G
Chr1	3524887	T	G	G	K	G	G	K	K	K	G	K	G	G	T	K	G	G	K	N	G	N	N	T	G	K	N	N	T	K
Chr1	3525063	T	C	C	Y	C	C	Y	Y	Y	C	Y	C	C	T	Y	C	C	Y	T	C	Y	Y	Y	N	Y	C	T	T	Y
Chr1	3525662	A	G	G	R	G	G	R	R	R	G	R	G	G	A	R	G	G	G	A	G	R	R	R	G	R	G	R	A	R
Chr1	3544368	C	G	G	S	G	G	S	S	S	G	S	G	G	C	S	G	G	S	C	G	S	S	S	G	S	G	S	C	S
Chr1	3552160	A	G	G	R	G	G	R	R	R	G	R	G	G	A	R	G	G	R	A	G	R	R	A	G	R	G	R	A	R
Chr1	3553657	T	C	C	Y	C	C	Y	Y	Y	C	Y	C	C	T	Y	C	C	Y	T	C	Y	Y	T	C	Y	C	Y	T	Y
Chr1	3554892	A	G	G	R	G	G	R	R	R	G	R	G	G	A	R	G	G	R	A	G	R	R	A	G	R	G	R	A	R
Chr1	3570685	C	T	T	Y	T	T	Y	Y	Y	T	Y	T	T	C	Y	T	T	Y	N	T	Y	Y	C	T	Y	T	Y	C	Y
Chr1	3571590	A	T	T	W	T	T	W	W	T	T	W	T	T	A	W	T	T	W	A	T	W	T	A	T	W	T	W	A	W
Chr1	3572162	A	G	G	R	G	G	R	R	R	G	R	G	G	A	R	G	G	R	A	G	A	G	A	G	R	G	R	A	R
Chr1	3572512	G	A	A	R	A	A	R	R	R	A	R	A	A	G	R	A	A	R	G	A	G	A	G	A	R	A	R	G	R
Chr1	3572627	C	A	A	M	A	A	M	M	M	A	M	A	A	C	M	A	A	M	C	A	M	A	C	A	M	A	M	C	M
Chr1	3572771	A	C	C	M	C	C	M	M	M	C	M	C	C	A	M	C	C	M	A	C	M	C	A	C	M	C	M	A	M
Chr1	3573674	A	T	T	W	T	T	W	W	T	T	W	T	T	A	W	T	T	W	A	T	W	T	A	T	W	T	W	A	W
Chr1	3576501	A	C	C	M	C	C	M	M	M	C	M	C	C	A	M	C	C	M	N	N	M	C	A	C	C	C	M	A	M
Chr1	3578358	C	G	G	S	G	G	S	S	S	G	S	G	G	C	S	G	G	S	C	G	S	G	C	G	S	G	S	C	S
Chr1	3579601	G	A	A	R	A	A	R	R	R	A	R	A	A	G	R	A	A	R	G	A	R	A	G	A	R	A	R	G	R
Chr1	3579960	T	C	C	Y	C	C	Y	Y	Y	C	Y	C	C	T	Y	C	C	Y	T	C	Y	C	T	C	Y	C	Y	T	Y
Chr1	3582934	T	C	C	Y	C	C	Y	Y	Y	C	Y	C	C	T	Y	C	C	Y	Y	C	Y	C	T	C	Y	C	Y	Y	Y
Chr1	3586907	T	C	C	Y	C	C	Y	Y	Y	C	Y	C	C	T	Y	C	C	Y	T	C	Y	C	T	C	Y	C	Y	T	Y
Chr1	3590873	T	C	C	Y	C	C	Y	Y	Y	C	Y	C	C	T	Y	C	C	Y	T	C	Y	C	T	C	C	C	Y	T	Y
Chr1	3593343	T	C	C	Y	C	C	Y	Y	Y	C	Y	C	C	T	Y	C	C	Y	T	T	Y	Y	T	C	Y	T	T	T	Y
Chr1	3593616	C	A	A	M	A	A	M	M	M	A	M	A	A	C	M	A	A	M	C	C	C	M	C	A	M	M	C	C	M
Chr1	3620998	T	C	C	Y	C	C	Y	Y	Y	C	Y	C	C	T	Y	C	C	Y	T	T	T	Y	T	C	T	Y	T	T	Y
Chr1	3633628	G	A	A	R	A	A	R	R	A	A	R	A	A	G	R	A	A	R	G	G	R	R	G	A	R	G	G	G	R
Chr1	3635427	C	T	T	Y	T	T	Y	Y	T	T	Y	T	T	C	Y	T	T	Y	C	T	Y	T	C	T	Y	T	C	C	Y
Chr1	3635491	G	A	A	R	A	A	R	R	A	A	R	A	A	G	R	A	A	R	G	A	R	A	G	A	R	A	G	G	R
Chr1	3635503	T	C	C	Y	C	C	Y	Y	C	C	Y	C	C	T	Y	C	C	Y	T	C	Y	C	T	C	Y	C	T	T	Y
Chr1	3635630	A	G	G	R	G	G	R	R	G	G	R	G	G	A	R	G	G	R	A	G	R	G	A	G	G	G	A	A	R
Chr1	3637293	T	A	A	W	A	A	W	W	A	A	W	A	A	T	W	A	A	W	T	A	W	A	T	A	W	A	T	T	W
Chr1	3637377	C	T	T	Y	T	T	Y	Y	T	T	Y	T	T	C	Y	T	T	Y	C	C	Y	Y	C	T	Y	Y	C	C	Y
Chr1	3640628	T	G	G	K	G	G	K	K	G	G	K	G	G	T	K	G	G	K	T	G	K	G	T	G	K	G	T	T	K
Chr1	3647227	T	C	C	Y	C	C	Y	Y	C	C	Y	C	C	T	Y	C	C	Y	T	T	Y	Y	T	N	Y	Y	T	T	Y
Chr1	3647334	T	C	C	Y	C	C	Y	Y	C	C	Y	C	C	T	Y	C	C	Y	T	C	Y	C	T	C	Y	C	T	T	Y
Chr1	3647811	C	G	G	S	G	G	S	S	G	G	S	G	G	C	S	G	G	S	C	G	S	G	C	G	S	G	C	C	S
Chr1	3651679	G	T	T	K	T	T	K	K	T	T	K	T	T	G	K	T	T	K	G	G	K	K	G	T	K	K	G	G	K
Chr1	3655038	T	C	C	Y	C	C	Y	Y	C	C	Y	C	C	T	Y	C	C	Y	T	C	Y	C	T	C	C	C	C	T	Y
Chr1	3655295	T	C	C	Y	C	C	Y	Y	Y	C	Y	C	C	T	Y	C	C	Y	T	T	Y	Y	T	C	C	Y	C	T	Y
Chr1	3661137	C	T	T	Y	T	T	Y	Y	Y	T	Y	T	T	C	Y	T	T	Y	C	C	Y	C	C	T	Y	Y	C	C	Y
Chr1	3661159	T	C	C	Y	C	C	Y	Y	Y	C	Y	C	C	T	Y	C	C	Y	T	T	Y	T	T	C	Y	Y	T	T	Y
Chr1	3661969	T	G	G	K	G	G	K	K	K	G	K	G	G	T	K	G	G	K	T	T	K	T	T	G	K	K	T	T	K
Chr1	3662687	C	T	T	Y	T	T	Y	Y	Y	T	Y	T	T	C	Y	T	T	Y	C	N	Y	N	C	T	Y	N	C	C	Y
Chr1	3662735	C	T	T	Y	T	T	Y	Y	Y	T	Y	T	T	C	Y	T	T	Y	C	C	Y	C	C	T	Y	Y	C	C	Y
Chr1	3662819	C	T	T	Y	T	T	Y	Y	Y	T	Y	T	T	C	Y	T	T	Y	C	C	Y	C	C	T	Y	Y	C	C	Y
Chr1	3665441	C	G	G	S	G	G	S	S	S	G	S	G	G	C	S	G	G	S	C	C	S	C	C	G	S	S	C	C	S
Chr1	3666185	C	T	T	Y	T	T	T	Y	Y	T	Y	T	T	C	Y	T	T	Y	C	C	Y	C	C	T	Y	Y	C	C	Y
Chr1	3668425	T	C	C	Y	C	C	C	Y	C	C	Y	C	C	N	Y	C	C	Y	N	C	C	C	Y	C	Y	C	N	N	Y
Chr1	3670050	A	C	C	M	C	C	C	M	C	C	M	C	C	A	M	C	C	M	A	C	C	C	M	C	M	C	A	A	M
Chr1	3670732	T	A	A	W	A	A	A	W	W	A	W	A	A	T	W	A	A	W	T	T	W	T	T	A	W	W	T	T	W
Chr1	3671153	A	C	C	M	C	C	C	M	M	C	M	C	C	A	M	C	C	M	A	A	M	A	A	C	M	M	A	A	M
Chr1	3672022	G	A	A	R	A	A	A	R	R	A	R	A	A	G	R	A	A	R	G	G	R	G	G	A	R	R	G	G	R
Chr1	3672051	A	C	C	M	C	C	C	M	M	C	M	C	C	A	M	C	C	M	A	A	M	A	A	C	M	M	A	A	M
Chr1	3672195	C	T	T	Y	T	T	T	Y	Y	T	Y	T	T	C	Y	T	T	Y	C	C	Y	C	C	T	Y	C	C	C	Y
Chr1	3672588	C	G	G	S	G	G	G	S	S	G	S	G	G	C	S	G	G	S	C	C	S	C	C	G	S	S	C	C	S
Chr1	3672614	G	A	A	R	A	A	A	R	R	A	R	A	A	G	R	A	A	R	G	G	R	G	G	A	R	R	G	G	R
Chr1	3672674	G	A	A	R	A	A	A	R	R	A	R	A	A	G	R	A	A	R	G	G	R	G	G	A	A	R	G	G	R
Chr1	3672708	T	G	G	K	G	G	G	K	K	G	K	G	G	T	K	G	G	K	T	T	K	T	T	G	K	K	T	T	K
Chr1	3673282	G	A	A	R	A	A	A	R	R	A	R	A	A	G	R	A	A	R	N	G	R	G	G	A	G	G	G	G	R
Chr1	3673994	G	A	A	R	A	A	A	R	R	A	R	A	A	G	R	A	A	R	N	N	R	G	G	A	G	N	G	G	G
Chr1	3674214	G	C	C	S	C	C	C	S	S	C	S	C	C	G	S	C	C	S	N	G	S	G	G	C	S	S	G	G	S
Chr1	3676334	A	G	G	R	G	G	G	R	R	G	R	G	G	A	R	G	G	R	A	A	R	A	A	G	R	R	A	A	R
Chr1	3676343	G	A	A	R	A	A	A	R	R	A	R	A	A	G	R	A	A	R	G	G	R	G	G	A	R	R	G	G	R
Chr1	3676368	G	A	A	R	A	A	A	R	R	A	R	A	A	G	R	A	A	R	G	G	R	G	G	A	A	R	G	G	R
Chr1	3684386	G	C	C	S	C	C	C	S	S	C	S	C	C	G	S	C	C	S	G	G	S	G	G	C	S	S	G	G	S
Chr1	3691246	A	G	G	R	G	G	G	R	R	G	R	G	G	A	R	G	G	G	A	A	R	A	A	G	R	R	A	A	R
Chr1	3691664	C	T	T	Y	T	T	T	Y	Y	T	Y	T	T	C	Y	T	T	T	C	C	Y	C	C	T	Y	Y	C	C	Y
Chr1	3693234	A	G	G	R	G	G	G	R	R	G	R	G	G	A	R	G	G	G	A	A	R	A	A	G	R	R	A	A	R
Chr1	3693915	A	C	C	M	C	C	C	M	M	C	M	C	C	A	M	C	C	M	N	A	M	A	A	C	M	A	A	A	M
Chr1	3694648	G	A	A	R	A	A	A	G	R	A	R	A	A	G	R	A	A	G	N	G	R	G	G	A	G	R	G	G	R
Chr1	3697744	T	G	G	K	G	G	G	K	K	G	K	G	G	T	K	G	G	K	T	T	K	T	T	G	K	K	T	T	K
Chr1	3714700	G	C	C	S	C	C	C	S	S	C	S	C	C	G	S	C	C	S	G	C	S	C	G	C	S	C	G	G	S
Chr1	3716368	C	T	T	Y	T	T	T	Y	Y	T	Y	T	T	C	Y	T	T	Y	C	T	Y	T	C	T	Y	T	C	C	Y
Chr1	3716412	C	A	A	M	A	A	A	M	M	A	M	A	A	C	M	A	A	M	C	A	M	A	C	A	M	A	C	C	M
Chr1	3717714	T	A	A	W	A	A	A	W	W	A	W	A	A	T	W	A	A	W	T	A	W	A	T	A	W	A	T	T	W
Chr1	3721419	C	T	T	Y	T	T	T	Y	Y	T	Y	T	T	C	Y	T	T	Y	C	T	Y	T	C	T	Y	T	C	C	Y
Chr1	3722979	C	T	T	Y	T	T	T	Y	T	T	Y	T	T	C	Y	T	T	T	C	T	T	T	Y	T	Y	T	C	C	Y
Chr1	3727109	C	T	T	Y	T	T	T	Y	Y	T	Y	T	T	C	Y	T	T	Y	C	T	Y	T	C	T	Y	T	C	C	Y
Chr1	3728172	A	G	G	R	G	G	G	R	R	G	R	G	G	A	R	G	G	R	A	G	R	G	A	G	R	G	A	A	R
Chr1	3733946	T	C	C	Y	C	C	C	Y	Y	C	Y	C	C	T	Y	C	C	Y	T	C	Y	C	T	C	Y	C	T	T	Y
Chr1	3734153	A	G	G	R	G	G	G	R	R	G	R	G	G	A	R	G	G	R	N	G	G	G	A	G	R	G	A	A	R
Chr1	3735581	A	G	G	R	G	G	G	R	G	G	R	G	G	A	R	G	G	G	A	G	G	G	R	G	R	G	A	A	R
Chr1	3752755	C	T	T	Y	T	T	T	Y	Y	T	Y	T	T	C	Y	T	T	T	C	T	T	T	Y	N	Y	T	C	C	Y
Chr1	3757414	T	C	C	Y	C	C	C	Y	Y	C	Y	C	C	T	Y	C	C	C	T	C	C	C	Y	C	Y	C	T	T	Y
Chr1	3770442	T	A	A	W	A	A	A	W	W	A	W	A	A	T	W	A	N	N	N	N	W	A	T	A	W	A	T	T	W
Chr1	3786565	T	C	C	Y	C	C	C	Y	Y	C	Y	C	C	T	Y	C	C	C	T	C	C	C	T	C	Y	C	T	T	Y
Chr1	3800430	G	C	C	G	G	G	G	G	G	G	G	G	G	G	G	G	G	S	G	C	S	S	G	S	S	S	G	G	G
Chr1	3821686	T	C	C	Y	T	T	T	Y	Y	T	Y	T	T	C	Y	Y	T	C	C	N	Y	Y	C	Y	T	T	C	C	Y
Chr1	3821809	G	A	A	R	G	G	G	R	R	G	R	G	G	A	R	R	G	A	N	A	R	R	A	R	R	R	A	A	R
Chr1	3822721	A	C	C	M	A	A	A	M	M	A	M	A	A	C	M	A	A	C	C	C	M	M	C	M	M	M	C	C	M
Chr1	3853631	A	G	G	A	A	A	A	A	A	A	A	A	A	A	A	R	A	R	A	G	G	R	R	R	R	G	A	A	A
Chr1	3853683	A	C	C	A	A	A	A	A	A	A	A	A	A	A	A	M	A	M	A	C	C	M	M	M	M	C	A	A	A
Chr1	3854065	C	A	A	M	A	A	A	M	M	A	M	A	A	C	M	A	A	M	C	A	A	A	M	A	M	A	C	C	M
Chr1	3854264	T	G	G	T	T	T	T	T	T	T	T	T	T	T	T	K	T	K	T	G	G	K	K	K	K	G	T	T	T
Chr1	3854509	T	C	C	Y	T	T	T	Y	Y	T	Y	T	T	C	Y	Y	T	C	C	C	C	Y	C	Y	C	C	C	C	Y
Chr1	3854919	G	C	C	S	G	G	G	S	S	G	S	G	G	C	S	S	G	C	C	C	C	S	C	S	C	C	C	C	S
Chr1	3856091	A	G	G	A	A	A	A	A	A	A	A	A	A	A	A	R	A	R	A	G	G	R	R	R	R	G	A	A	A
Chr1	3856463	C	T	T	Y	T	T	T	Y	Y	T	Y	T	T	C	Y	T	T	Y	C	T	T	T	Y	T	Y	T	C	C	Y
Chr1	3857842	A	G	G	R	G	G	G	R	R	G	R	G	G	A	R	G	G	R	A	G	G	G	R	G	R	G	A	A	R
Chr1	3857930	T	C	C	Y	C	C	C	Y	Y	C	Y	C	C	T	Y	C	C	Y	T	C	C	C	Y	C	Y	C	T	T	Y
Chr1	3858053	A	T	T	W	T	W	T	W	W	T	W	T	T	A	W	T	T	W	A	T	T	T	W	T	W	T	A	A	W
Chr1	3858335	T	A	A	W	A	A	A	W	W	A	W	A	A	T	W	A	A	W	T	A	A	A	W	A	W	A	T	T	W
Chr1	3859059	T	C	C	Y	C	C	C	Y	N	C	Y	C	C	T	Y	C	C	Y	T	C	C	C	Y	C	Y	C	T	T	Y
Chr1	3859284	C	T	T	Y	T	T	T	Y	Y	T	Y	T	T	C	Y	T	T	Y	C	T	T	T	Y	T	T	T	C	C	Y
Chr1	3859488	T	C	C	Y	C	C	C	Y	Y	C	Y	C	C	T	Y	C	C	Y	T	C	C	C	Y	C	Y	C	T	T	Y
Chr1	3859716	T	G	G	K	G	G	G	K	K	G	K	G	G	T	K	G	G	K	T	G	G	G	K	G	K	G	T	T	K
Chr1	3860011	A	G	G	R	G	G	G	R	R	G	R	G	G	A	R	G	G	R	A	G	G	G	R	G	R	G	A	A	R
Chr1	3860032	T	C	C	Y	C	C	C	Y	Y	C	Y	C	C	T	Y	C	C	Y	T	C	C	C	Y	C	T	C	T	T	Y
Chr1	3864092	G	A	A	R	A	A	A	R	R	A	R	A	A	G	R	A	A	R	G	A	A	A	R	A	R	A	G	G	R
Chr1	3864312	C	T	T	Y	T	T	T	Y	Y	T	Y	T	T	C	Y	T	T	Y	C	T	T	T	Y	T	Y	T	C	C	Y
Chr1	3865079	A	G	G	R	G	G	G	R	R	G	R	G	G	A	R	G	G	R	A	G	G	G	R	G	R	G	A	A	R
Chr1	3865405	T	A	A	W	A	A	A	W	W	A	W	A	A	T	W	A	A	W	T	A	A	A	W	A	W	A	T	T	W
Chr1	3865681	G	T	T	G	G	G	G	G	G	G	G	G	G	G	G	K	G	K	G	T	T	K	K	K	K	T	G	G	G
Chr1	3865707	C	T	T	Y	T	T	T	Y	Y	T	Y	T	T	C	Y	T	T	Y	C	T	T	T	Y	T	Y	T	C	C	Y
Chr1	3865816	A	G	G	R	G	G	G	R	R	G	A	G	G	A	R	G	G	R	A	G	G	G	R	G	G	G	A	A	R
Chr1	3865869	T	C	C	Y	C	C	C	Y	Y	C	Y	C	C	T	Y	C	C	Y	T	C	C	C	Y	C	Y	C	T	T	Y
Chr1	3866034	C	A	A	M	A	A	A	M	M	A	M	A	A	C	M	A	A	M	C	A	A	A	M	A	M	A	C	C	M
Chr1	3866041	G	T	T	K	T	T	T	K	K	T	K	T	T	G	K	T	T	K	G	T	T	T	K	T	K	T	G	G	K
Chr1	3866112	G	T	T	K	T	T	T	K	K	T	K	T	K	G	K	T	T	K	G	T	T	T	K	T	K	T	G	G	K
Chr1	3866343	A	T	T	W	T	T	T	W	W	T	W	T	W	A	W	T	T	W	A	T	T	T	W	T	A	T	A	A	W
Chr1	3866815	T	G	G	K	G	G	G	K	K	G	K	G	G	T	K	G	G	K	T	G	G	G	K	G	K	G	T	T	K
Chr1	3866880	C	T	T	Y	T	T	T	Y	Y	T	Y	T	T	C	Y	T	T	Y	C	T	T	T	Y	T	C	T	C	C	Y
Chr1	3867176	G	A	A	R	A	A	A	R	R	A	R	A	A	G	R	A	A	R	N	A	A	A	R	A	R	A	G	G	R
Chr1	3867208	C	T	T	Y	T	T	T	Y	Y	T	Y	T	T	C	Y	T	T	Y	N	T	T	T	Y	T	Y	T	C	C	Y
Chr1	3867529	C	T	T	Y	T	T	T	Y	Y	T	Y	T	T	C	Y	T	T	Y	C	N	T	T	Y	T	Y	T	C	C	Y
Chr1	3867827	T	G	G	K	G	G	G	K	K	G	K	G	G	T	K	G	G	K	T	G	G	G	K	G	K	G	T	T	K
Chr1	3868016	A	T	T	W	T	T	T	W	W	T	W	T	T	A	W	T	T	W	A	T	T	T	W	T	W	T	A	A	W
Chr1	3868158	C	G	G	S	G	G	G	S	S	G	S	G	G	C	S	G	G	S	C	G	G	G	S	G	S	G	C	C	S
Chr1	3868378	A	G	G	R	G	G	G	R	R	G	R	G	G	A	R	G	G	R	A	G	G	G	R	G	R	G	A	A	R
Chr1	3868880	A	T	T	W	T	T	T	W	W	T	W	T	T	A	W	T	T	W	A	T	T	T	W	T	W	T	A	A	W
Chr1	3869388	C	A	A	C	C	C	C	C	C	C	C	C	C	C	C	M	C	M	C	A	A	M	M	M	M	A	C	C	C
Chr1	3869536	T	A	A	T	T	T	T	T	T	T	T	T	T	T	T	W	T	W	T	A	A	W	W	W	T	A	T	T	T
Chr1	3874940	C	A	A	C	C	C	C	C	C	C	C	C	C	C	C	M	C	M	C	A	A	M	M	M	M	A	C	C	C
Chr1	3878421	T	C	C	T	T	T	T	T	T	T	T	T	T	T	T	Y	T	Y	T	C	C	Y	Y	Y	Y	C	T	T	T
Chr1	3879273	T	C	C	Y	C	C	C	Y	Y	C	Y	C	C	T	Y	C	C	C	T	C	C	C	Y	C	Y	C	T	T	Y
Chr1	3879883	G	A	A	R	A	A	A	R	R	A	R	A	A	G	R	A	A	R	G	A	A	A	R	A	R	A	G	G	R
Chr1	3881854	C	T	T	Y	T	T	T	Y	Y	T	Y	T	T	C	Y	T	T	Y	C	T	Y	T	Y	T	Y	T	C	C	Y
Chr1	3900073	C	T	T	Y	T	T	T	Y	Y	T	Y	T	T	C	Y	T	T	T	C	T	T	T	Y	T	Y	T	C	C	Y
Chr1	3913832	T	C	C	Y	C	C	C	Y	C	C	Y	C	C	T	Y	C	C	Y	N	C	C	C	C	C	C	C	C	T	Y
Chr1	3917429	A	G	G	R	A	A	A	R	R	A	R	A	A	G	R	R	A	G	G	G	G	R	G	R	G	G	G	G	R
Chr1	3920695	A	G	G	R	A	A	A	R	R	A	R	A	A	G	R	R	A	G	N	N	G	R	G	R	G	G	G	G	A
Chr1	3930000	C	T	T	C	T	T	T	Y	T	T	Y	T	T	C	Y	T	T	Y	N	N	T	T	T	T	T	N	T	C	C
Chr1	3931347	C	A	A	M	C	C	C	M	M	C	M	C	C	A	M	M	C	A	N	N	A	M	A	M	A	A	A	A	N
Chr1	3935316	G	A	A	R	G	G	G	R	R	G	R	G	G	A	R	R	G	A	A	A	A	R	A	R	A	A	A	A	R
Chr1	3942748	T	G	G	K	T	T	T	K	K	T	K	T	T	G	K	K	T	G	G	G	G	K	G	K	G	G	G	G	K
Chr1	3943772	A	T	T	W	A	A	A	W	W	A	W	A	A	T	W	W	A	T	T	T	T	W	T	W	T	T	T	T	W
Chr1	3951860	C	T	T	Y	T	T	T	Y	T	T	Y	T	T	C	Y	T	T	Y	C	T	T	T	T	T	T	T	T	C	Y
Chr1	3958158	A	G	G	R	A	A	A	R	A	A	R	A	A	G	R	R	A	G	G	G	G	R	R	N	G	G	G	G	R
Chr1	3960717	A	G	G	R	A	A	A	R	A	A	R	A	A	G	R	R	A	G	G	A	G	A	R	R	G	R	G	G	R
Chr1	3960971	C	T	T	Y	C	C	C	Y	C	C	Y	C	C	T	Y	Y	C	T	T	C	T	C	Y	Y	T	Y	T	T	Y
Chr1	3961004	A	G	G	R	A	A	A	R	A	A	R	A	A	G	R	R	A	G	G	G	G	R	R	R	G	G	G	G	R
Chr1	3961147	T	C	C	Y	T	T	T	Y	T	T	Y	T	T	N	Y	Y	T	C	C	C	C	Y	Y	Y	C	C	C	C	Y
Chr1	3962928	A	T	T	W	T	T	T	W	T	T	W	T	T	A	W	T	T	W	A	T	T	T	T	T	T	T	T	A	W
Chr1	3963426	T	C	C	T	T	T	T	T	T	T	T	T	T	T	T	Y	T	Y	T	C	C	Y	Y	Y	C	C	C	T	T
Chr1	3964035	A	G	G	R	A	A	A	R	A	A	R	A	A	G	R	R	A	G	G	G	G	R	R	N	G	N	G	G	R
Chr1	3964700	A	G	G	A	A	A	A	A	A	A	A	A	A	A	A	R	A	R	A	G	G	R	R	G	G	G	G	A	A
Chr1	3964894	A	C	C	M	C	C	C	M	C	C	M	C	C	A	M	C	C	M	A	N	C	C	C	C	C	C	C	A	M
Chr1	3965461	G	A	A	G	G	G	G	G	G	G	G	G	G	G	G	R	G	R	G	A	A	G	R	G	A	A	A	G	G
Chr1	3966269	T	G	G	K	T	T	T	K	T	T	K	T	T	G	K	K	T	G	G	G	G	K	K	K	G	G	G	G	K
Chr1	3966335	C	G	G	C	C	C	C	C	C	C	C	C	C	C	C	S	C	S	C	G	G	S	S	S	G	G	G	C	C
Chr1	3968019	A	G	G	R	A	A	A	R	R	A	R	A	A	G	R	R	A	G	G	G	G	R	G	R	G	G	G	G	R
Chr1	3969716	C	T	T	C	C	C	C	C	C	C	C	C	C	C	C	Y	C	Y	C	T	T	Y	Y	Y	T	T	T	C	C
Chr1	3971615	G	A	A	G	G	G	G	G	G	G	G	G	G	G	G	R	G	R	G	A	A	R	R	R	A	A	A	G	G
Chr1	3971711	A	T	T	A	A	A	A	A	A	A	A	A	A	A	A	W	A	W	A	T	T	W	W	W	T	T	T	A	A
Chr1	3971726	A	G	G	A	A	A	A	A	A	A	A	A	A	A	A	R	A	R	A	G	G	R	R	R	G	G	G	A	A
Chr1	3972181	A	G	G	A	A	A	A	A	A	A	A	A	A	A	A	R	A	R	A	G	G	R	A	R	G	G	G	A	A
Chr1	3972494	T	A	A	T	T	T	T	T	T	T	T	T	T	T	T	W	T	W	T	A	A	W	W	W	A	A	A	T	T
Chr1	3972757	G	T	T	G	G	G	G	G	G	G	G	G	G	G	G	K	G	K	G	T	T	K	K	K	T	T	T	G	G
Chr1	3972845	T	C	C	T	T	T	T	T	T	T	T	T	T	T	T	Y	T	Y	T	C	C	Y	Y	Y	C	C	C	T	T
Chr1	3973831	A	T	T	W	W	W	T	W	W	W	W	A	W	A	W	W	A	W	A	N	T	W	W	W	T	T	T	A	W
Chr1	3973924	T	C	C	Y	Y	Y	C	Y	Y	Y	Y	T	Y	T	Y	Y	T	Y	T	C	C	Y	Y	Y	C	C	C	T	Y
Chr1	3974326	T	G	G	K	K	K	G	K	K	K	K	T	K	T	K	K	T	K	T	G	G	K	K	K	G	G	G	T	K
Chr1	3974462	A	G	G	R	R	R	G	R	R	R	R	A	R	A	R	R	A	R	A	G	G	R	R	R	G	G	G	A	R
Chr1	3974530	G	A	A	R	R	R	A	R	R	R	R	N	R	N	R	R	N	R	N	A	A	R	R	R	A	A	A	N	R
Chr1	3974779	T	C	C	Y	Y	Y	C	Y	Y	Y	Y	T	Y	T	T	Y	T	Y	T	C	C	Y	Y	Y	C	C	C	T	Y
Chr1	3974811	C	G	G	S	S	S	G	S	S	S	S	C	S	C	S	S	C	S	C	G	G	S	S	S	G	G	G	C	S
Chr1	3975952	G	A	A	R	R	R	A	R	R	R	R	G	R	G	R	R	G	R	G	A	A	R	R	R	A	A	A	G	R
Chr1	3983692	A	C	C	M	C	C	C	M	C	C	M	C	C	A	M	C	C	M	A	C	C	C	C	C	C	C	C	A	M
Chr1	3984783	A	G	G	R	G	G	G	R	R	G	R	G	G	A	R	G	G	R	A	G	G	G	R	G	G	G	G	A	R
Chr1	3984795	C	T	T	Y	T	T	T	Y	Y	T	Y	T	T	N	Y	T	T	Y	N	T	T	T	Y	T	T	T	T	N	Y
Chr1	3985057	A	T	T	W	T	T	T	W	T	T	W	T	T	A	W	T	T	W	A	T	T	T	T	T	T	T	T	A	W
Chr1	3985746	G	T	T	K	T	T	T	K	K	T	K	T	T	G	K	T	T	K	G	T	T	T	K	T	T	T	T	G	K
Chr1	3989615	A	G	G	R	R	R	G	R	R	R	R	A	R	A	R	R	A	R	A	G	G	R	R	R	G	G	G	A	R
Chr1	3989843	G	A	A	R	R	R	A	R	R	R	R	G	R	G	R	R	G	R	G	A	A	R	R	G	A	A	A	G	R
Chr1	3990163	G	A	A	R	R	R	A	R	R	R	R	G	R	G	R	R	G	R	G	A	A	R	R	R	A	A	A	G	R
Chr1	3990904	A	G	G	R	G	G	G	R	G	G	R	G	G	A	R	G	G	R	N	G	G	G	G	G	G	G	G	A	A
Chr1	4009150	C	T	T	Y	T	T	T	C	T	T	Y	T	T	C	Y	T	T	Y	C	T	T	T	T	T	T	T	T	C	Y
Chr1	4018324	G	A	A	R	A	A	A	R	A	A	R	A	A	G	R	A	A	R	G	A	A	A	A	A	A	A	A	G	R
Chr1	4026463	C	T	T	Y	T	T	T	Y	T	T	Y	T	T	C	Y	T	T	Y	C	T	T	T	T	T	T	Y	T	C	Y
Chr1	4026534	G	A	A	R	A	A	A	R	A	A	R	A	A	G	R	A	A	R	G	A	A	A	A	A	A	G	A	G	R
Chr1	4029133	A	G	G	R	G	G	G	R	G	G	R	G	G	A	R	G	G	R	A	G	G	G	G	G	G	G	G	A	R
Chr1	4033722	A	C	C	M	C	C	C	M	C	C	M	C	C	A	M	C	C	M	A	C	C	C	C	C	C	C	C	A	M
Chr1	4035606	G	T	T	K	T	T	T	K	T	T	K	T	T	G	K	T	T	K	G	T	T	T	T	T	T	K	T	G	K
Chr1	4038181	A	T	T	A	T	T	T	W	T	T	W	T	T	A	W	T	T	W	A	T	T	T	T	T	T	T	T	A	W
Chr1	4039844	G	T	T	K	K	K	T	K	T	K	K	G	K	G	K	K	G	K	G	T	T	T	T	K	K	T	G	G	K
Chr1	4040506	C	G	G	S	G	G	G	S	G	G	S	G	G	C	S	G	G	S	C	G	G	G	G	G	G	G	G	C	S
Chr1	4042095	A	T	T	W	T	T	T	W	T	T	W	T	T	A	W	T	T	W	N	T	T	T	T	T	T	T	T	A	W
Chr1	4072446	C	T	T	Y	T	T	T	Y	T	T	Y	T	T	C	Y	T	T	Y	C	T	T	T	T	T	T	T	T	C	Y
Chr1	4095321	T	G	G	K	G	G	G	K	G	G	K	G	G	T	K	G	G	K	T	G	G	G	G	G	G	G	G	T	K
Chr1	4135304	T	C	C	T	Y	Y	T	T	Y	C	T	C	C	N	T	C	C	N	T	T	C	Y	Y	C	C	T	C	T	T
Chr1	4173750	T	C	C	Y	Y	Y	T	Y	Y	C	Y	C	C	C	Y	C	C	C	Y	C	C	C	Y	C	C	T	C	Y	Y
Chr1	4173893	A	G	G	R	R	R	A	R	R	G	R	G	G	G	R	G	G	G	R	G	G	G	R	G	G	R	G	R	R
Chr1	4193711	C	A	A	M	M	M	C	M	M	A	M	A	A	A	M	A	A	A	M	A	A	A	M	A	A	M	A	M	M
Chr1	4202336	T	G	G	K	G	G	G	K	G	G	K	G	G	T	K	G	G	G	N	G	G	G	G	G	G	G	G	K	K
Chr1	4202543	A	G	G	A	R	R	A	A	R	G	A	G	G	A	A	R	G	A	A	A	G	R	R	G	G	A	G	A	A
Chr1	4202601	C	A	A	C	M	M	C	C	M	A	C	A	A	C	C	M	A	C	C	C	A	M	C	A	A	C	A	C	C
Chr1	4204186	T	C	C	Y	C	C	C	Y	C	C	Y	C	C	T	Y	C	C	Y	Y	C	C	C	C	C	C	C	C	Y	Y
Chr1	4205431	A	C	C	M	C	C	C	M	C	C	M	C	C	A	M	C	C	M	M	C	C	C	C	C	C	C	C	M	M
Chr1	4206729	T	C	C	Y	C	C	C	Y	C	C	Y	C	C	T	Y	C	C	Y	N	C	C	C	C	C	C	C	C	Y	Y
Chr1	4208984	T	C	C	Y	C	C	C	Y	C	C	Y	C	C	T	Y	C	C	Y	Y	C	C	C	C	C	C	C	C	Y	Y
Chr1	4213354	G	C	C	S	C	C	S	S	C	C	S	C	C	G	S	C	C	S	N	C	C	C	S	C	C	C	C	S	S
Chr1	4214261	T	A	A	W	A	A	A	W	A	A	W	A	A	T	W	A	A	W	W	A	A	A	W	A	A	A	A	W	W
Chr1	4214771	T	C	C	Y	Y	Y	T	Y	Y	C	Y	C	C	C	Y	C	C	C	Y	C	C	C	C	C	C	Y	C	Y	Y
Chr1	4215185	A	C	C	A	M	M	A	A	M	C	A	C	C	A	A	M	C	A	A	A	C	M	M	C	C	N	C	A	A
Chr1	4215561	T	C	C	Y	Y	Y	T	Y	Y	C	Y	C	C	C	Y	Y	C	Y	Y	T	C	Y	C	C	C	T	C	Y	Y
Chr1	4215591	A	C	C	M	M	M	A	M	M	C	M	C	C	C	M	M	C	M	M	A	C	M	C	C	C	A	C	M	M
Chr1	4290316	T	G	G	T	T	G	G	K	K	G	K	G	G	T	T	T	G	T	N	N	G	G	K	G	G	N	G	K	K
Chr1	4290610	A	G	G	R	G	G	G	R	G	G	R	G	G	A	R	R	G	A	R	G	G	G	R	G	G	G	G	R	R
Chr1	4290729	A	G	G	R	G	G	G	R	G	G	R	G	G	A	R	G	G	R	N	G	G	G	R	G	G	G	G	R	R
Chr1	4290795	G	T	T	G	K	K	G	G	K	T	G	T	T	G	G	K	T	G	G	T	K	T	K	T	T	G	T	G	G
Chr1	4291039	C	A	A	M	A	A	A	M	A	A	M	A	A	C	M	M	A	C	M	A	A	A	M	A	A	A	A	M	M
Chr1	4291488	G	T	T	K	T	T	T	K	T	T	K	T	T	G	K	T	T	G	K	T	T	T	K	T	T	T	T	K	K
Chr1	4291497	A	G	G	R	G	G	G	R	G	G	R	G	G	A	R	R	G	A	R	G	G	G	R	G	G	R	G	R	R
Chr1	4295121	A	G	G	A	R	R	A	A	R	R	A	G	G	A	A	R	G	A	A	G	R	G	R	G	G	A	G	A	A
Chr1	4296088	C	T	T	C	Y	Y	C	C	Y	Y	C	T	T	C	C	Y	T	C	C	T	Y	T	Y	T	T	C	T	C	C
Chr1	4296306	A	C	C	A	M	M	A	A	M	M	A	C	C	A	A	M	C	A	A	C	M	C	M	C	C	A	C	A	A
Chr1	4296572	G	A	A	G	R	R	G	G	R	R	G	A	A	G	G	R	A	G	G	A	R	A	R	A	A	G	A	G	G
Chr1	4297627	A	C	C	M	C	C	C	M	C	M	M	C	C	A	M	C	C	M	C	C	C	C	M	C	C	C	C	M	M
Chr1	4298397	T	G	G	T	K	K	T	T	K	K	T	G	G	T	T	K	G	T	T	G	K	G	K	G	G	T	G	T	T
Chr1	4298539	C	A	A	M	A	A	A	M	A	A	M	A	A	C	M	A	A	M	M	A	A	A	M	A	A	A	A	M	M
Chr1	4298684	T	C	C	Y	C	C	C	Y	C	C	Y	C	C	T	Y	C	C	Y	Y	C	C	C	Y	C	C	C	C	Y	Y
Chr1	4299345	G	A	A	G	R	R	G	G	R	R	G	A	A	G	G	R	A	G	G	A	R	A	R	A	A	G	A	G	G
Chr1	4308670	G	A	A	G	R	R	G	G	R	A	G	A	A	G	G	A	A	R	G	G	A	R	R	A	A	G	A	G	G
Chr1	4310012	C	T	T	Y	T	T	T	Y	T	T	Y	T	T	C	Y	T	T	Y	Y	T	T	T	Y	T	T	T	T	Y	Y
Chr1	4310626	C	T	T	C	Y	Y	C	C	Y	Y	C	T	T	C	C	Y	T	C	C	C	Y	Y	Y	T	T	C	T	C	C
Chr1	4320320	A	C	C	M	C	C	C	M	C	C	M	C	C	A	M	C	C	M	N	N	C	C	M	C	C	C	C	M	C
Chr1	4321740	A	T	T	A	W	W	A	A	W	T	A	T	T	A	A	T	T	W	N	N	W	T	W	T	T	W	T	A	A
Chr1	4323585	C	T	T	C	Y	Y	C	C	Y	T	C	T	T	C	C	T	T	Y	C	T	Y	T	Y	T	T	Y	T	C	C
Chr1	4324813	A	T	T	A	W	W	A	A	W	T	A	T	T	A	A	T	T	W	N	T	W	T	W	T	T	W	T	A	A
Chr1	4325164	G	A	A	G	R	R	G	G	R	A	G	A	A	G	G	A	A	R	G	A	R	A	R	A	A	G	A	G	G
Chr1	4330295	C	T	T	Y	Y	Y	C	Y	Y	T	Y	T	T	T	Y	T	T	T	Y	T	Y	T	T	T	T	Y	T	Y	Y
Chr1	4332051	A	G	G	A	R	R	A	A	R	G	A	G	G	A	A	G	G	R	A	G	R	G	R	G	G	R	G	A	A
Chr1	4334702	T	C	C	Y	Y	Y	T	Y	Y	C	Y	C	C	C	Y	C	C	C	Y	C	Y	C	C	C	C	Y	C	Y	Y
Chr1	4335205	A	G	G	R	R	R	A	R	R	G	R	G	G	G	R	G	G	G	A	G	R	G	G	G	G	R	G	R	R
Chr1	4338577	T	C	C	T	Y	Y	T	T	Y	C	T	C	C	T	T	C	C	Y	T	C	Y	C	T	C	C	Y	C	T	T
Chr1	4338655	A	G	G	R	R	R	A	R	R	G	R	G	G	G	R	G	G	G	R	G	R	G	G	G	G	R	G	R	R
Chr1	4341233	T	C	C	T	Y	Y	T	T	Y	C	T	C	C	T	T	C	C	Y	T	C	Y	C	Y	C	C	N	C	T	T
Chr1	4342547	T	C	C	Y	C	C	C	Y	C	C	Y	C	C	T	Y	C	C	Y	Y	C	C	C	C	C	C	C	C	Y	Y
Chr1	4352208	T	C	C	Y	C	C	C	Y	C	C	Y	C	C	T	Y	C	C	Y	T	T	C	Y	C	C	C	N	C	Y	Y
Chr1	4364252	T	A	A	W	W	W	A	W	W	T	W	T	T	T	W	T	T	T	W	T	A	W	W	W	W	W	T	W	W
Chr1	4366415	A	C	C	M	C	C	C	M	C	C	M	C	C	A	M	C	C	M	M	A	C	M	C	C	C	N	C	M	M
Chr1	4366575	T	C	C	Y	C	C	C	T	C	C	Y	C	C	T	Y	C	C	Y	Y	T	C	Y	C	C	C	C	C	Y	Y
Chr1	4366745	G	A	A	R	A	A	A	R	A	A	R	A	A	G	R	A	A	R	R	G	A	R	A	A	A	A	A	R	R
Chr1	4367579	C	G	G	S	G	G	G	S	G	G	S	G	G	C	S	G	G	S	S	C	G	S	G	G	G	G	G	S	S
Chr1	4368204	G	C	C	S	C	C	C	S	C	C	S	C	C	G	S	C	C	S	G	G	C	S	C	C	C	C	C	S	S
Chr1	4369103	T	G	G	K	K	K	G	K	K	T	K	T	T	T	K	T	T	T	K	T	G	K	K	K	K	K	T	K	K
Chr1	4371517	C	T	T	Y	Y	Y	T	Y	Y	C	Y	C	C	C	Y	C	C	C	Y	C	T	C	Y	Y	Y	T	C	Y	Y
Chr1	4373260	A	G	G	R	R	R	G	R	R	A	R	A	A	A	R	A	A	A	R	A	G	R	R	R	R	G	A	R	R
Chr1	4401295	C	T	T	Y	Y	Y	T	Y	Y	C	Y	C	C	C	Y	C	C	C	Y	C	T	Y	Y	Y	Y	Y	C	Y	Y
Chr1	4409518	T	C	C	Y	Y	Y	C	Y	Y	T	Y	T	T	T	Y	T	T	T	Y	T	C	Y	Y	Y	Y	Y	T	Y	Y
Chr1	4420352	C	T	T	Y	T	T	T	Y	T	Y	Y	T	T	C	Y	T	T	T	C	T	T	T	T	T	T	T	T	Y	Y
Chr1	4518572	G	A	A	R	G	G	G	R	R	G	R	G	G	A	R	G	G	R	N	G	A	R	R	R	R	G	G	A	R
Chr1	4521840	C	T	T	Y	C	C	C	Y	Y	C	Y	C	C	T	Y	C	C	Y	T	C	T	Y	Y	Y	Y	Y	Y	T	Y
Chr1	4521894	G	A	A	R	G	G	G	R	R	G	R	G	G	A	R	G	G	R	A	G	A	R	R	R	R	R	R	A	R
Chr1	4523668	T	C	C	Y	T	T	T	Y	Y	T	Y	T	T	C	Y	T	T	Y	C	T	C	Y	Y	Y	Y	N	Y	C	Y
Chr1	4532158	C	A	A	M	C	C	C	M	M	C	M	C	C	A	M	C	C	M	A	C	A	M	M	M	M	M	M	A	M
Chr1	4533275	C	G	G	S	C	C	C	S	S	C	S	C	C	G	S	C	C	S	G	C	G	S	S	S	S	S	S	G	S
Chr1	4534659	C	G	G	S	C	C	C	S	S	C	S	C	C	G	S	C	C	S	G	C	G	S	S	S	S	S	S	G	S
Chr1	4535706	T	G	G	K	T	T	T	K	K	T	K	T	T	G	K	T	T	K	G	T	G	K	K	K	K	K	K	G	K
Chr1	4542505	G	T	T	K	G	G	G	K	K	G	K	G	G	T	K	G	G	K	N	N	T	T	K	N	T	N	N	T	T
Chr1	4543071	T	C	C	Y	N	N	N	Y	Y	N	Y	N	N	C	Y	N	N	Y	C	N	C	Y	Y	Y	Y	Y	Y	C	Y
Chr1	4544552	A	G	G	R	A	A	A	R	R	A	R	A	A	G	R	A	A	R	N	A	G	R	R	R	A	A	R	G	R
Chr1	4546637	T	C	C	Y	T	T	T	Y	Y	T	Y	T	T	C	Y	T	T	Y	C	C	C	C	Y	Y	Y	Y	Y	C	Y
Chr1	4547280	G	C	C	S	S	S	G	S	C	C	S	C	C	C	S	C	C	C	C	C	C	C	C	C	C	C	C	C	S
Chr1	4547470	C	G	G	S	C	C	C	S	S	C	S	C	C	G	S	C	C	S	G	C	G	S	S	S	S	S	S	G	S
Chr1	4547559	C	T	T	Y	C	C	C	Y	Y	C	Y	C	C	T	Y	C	C	Y	T	T	T	T	Y	Y	Y	Y	Y	T	Y
Chr1	4548404	A	G	G	R	A	A	A	R	R	A	R	A	A	G	R	A	A	R	G	G	G	G	G	A	R	G	R	G	R
Chr1	4548828	T	A	A	W	T	T	T	W	W	T	W	T	T	A	W	T	T	W	A	T	A	A	T	N	T	W	W	A	W
Chr1	4548948	A	T	T	W	A	N	N	W	W	N	W	N	N	T	W	N	N	N	T	N	T	W	W	N	N	T	W	T	W
Chr1	4571149	C	T	T	Y	C	C	C	Y	Y	C	Y	C	C	T	Y	C	C	Y	T	C	N	C	Y	Y	Y	T	Y	T	Y
Chr1	4574805	G	A	A	R	G	G	G	R	R	G	R	G	G	A	R	G	G	R	A	G	A	R	R	R	R	A	R	A	R
Chr1	4595258	A	G	G	R	R	R	A	R	G	G	R	G	G	G	R	G	G	G	G	G	G	G	G	G	G	G	G	G	R
Chr1	4595441	A	C	C	M	A	A	A	M	M	A	M	A	A	C	M	A	A	M	C	A	C	M	C	M	M	M	M	C	M
Chr1	4596921	T	C	C	Y	T	T	T	Y	Y	T	Y	T	T	C	Y	T	T	Y	C	C	C	C	Y	T	Y	C	C	C	Y
Chr1	4597402	T	C	C	Y	Y	Y	T	Y	C	C	Y	C	C	C	Y	C	C	C	C	C	C	C	C	C	C	C	C	C	Y
Chr1	4601945	C	T	T	Y	Y	Y	C	Y	T	T	Y	T	T	T	Y	T	T	T	T	T	T	T	T	T	T	T	T	T	Y
Chr1	4603621	T	A	A	W	T	T	T	W	W	T	W	T	T	A	W	T	T	W	A	A	A	A	W	W	W	A	W	A	W
Chr1	4604310	C	G	G	S	S	S	C	S	G	G	S	G	G	G	S	G	G	G	G	G	G	G	G	G	G	G	G	G	S
Chr1	4607411	C	T	T	Y	Y	Y	C	Y	T	T	Y	T	T	T	Y	T	T	T	N	N	T	T	T	T	T	T	T	T	Y
Chr1	4607837	G	A	A	R	G	G	G	R	R	G	R	G	G	A	R	G	G	R	A	A	A	A	R	R	R	A	R	A	R
Chr1	4607941	G	A	A	R	G	G	G	R	R	G	R	G	G	A	R	G	G	R	A	A	A	A	R	R	R	A	R	A	R
Chr1	4607965	A	G	G	R	R	R	A	R	G	G	R	G	G	G	R	G	G	G	G	G	G	G	G	G	G	G	G	G	R
Chr1	4618395	T	G	G	K	T	T	T	K	K	T	K	T	T	G	K	T	T	K	G	G	G	G	K	G	K	G	K	G	K
Chr1	4618933	T	G	G	K	T	T	T	K	K	T	K	T	T	G	K	T	T	K	G	G	G	G	K	K	K	K	K	G	K
Chr1	4619047	C	A	A	M	C	C	C	M	M	C	M	C	C	A	M	C	C	M	A	A	A	A	M	A	M	A	M	A	M
Chr1	4619440	G	T	T	K	G	G	G	K	K	G	K	G	G	T	K	G	G	K	T	T	T	T	K	T	K	T	K	T	K
Chr1	4620604	A	G	G	R	A	A	A	R	R	A	R	A	A	G	R	A	A	R	G	G	G	G	R	R	R	G	R	G	R
Chr1	4629585	A	G	G	R	A	N	N	R	R	N	R	N	A	G	R	N	N	R	G	G	G	G	R	G	R	G	R	G	R
Chr1	4629603	A	C	C	M	A	A	A	M	M	A	M	A	A	C	M	A	A	M	C	C	C	C	M	C	M	C	M	C	M
Chr1	4629737	T	C	C	Y	T	T	T	Y	Y	T	Y	T	T	C	Y	T	T	Y	C	C	C	C	Y	C	Y	C	Y	C	Y
Chr1	4629897	A	G	G	R	A	A	A	R	R	A	R	A	A	G	R	A	A	R	G	G	G	G	R	G	R	G	R	G	R
Chr1	4629924	T	C	C	Y	T	T	T	Y	Y	T	Y	T	T	C	Y	T	T	Y	C	C	C	C	Y	C	Y	C	Y	C	Y
Chr1	4629979	T	A	A	W	T	T	T	W	W	T	W	T	T	A	W	T	T	W	A	A	A	A	W	A	W	A	W	A	W
Chr1	4630088	T	A	A	W	T	T	T	W	W	T	W	T	T	A	W	T	T	W	A	A	A	A	W	A	W	A	W	A	W
Chr1	4630101	C	A	A	M	C	C	C	M	M	C	M	C	C	A	M	C	C	M	A	A	A	A	M	A	M	A	M	A	M
Chr1	4630153	G	A	A	R	G	G	G	R	R	G	R	G	G	A	R	G	G	R	A	A	A	A	R	A	R	A	R	A	R
Chr1	4630254	A	T	T	W	A	A	A	W	W	A	W	A	A	T	W	A	A	W	T	T	T	T	W	T	W	T	W	T	W
Chr1	4630315	T	G	G	K	T	T	T	K	K	T	K	T	T	G	K	T	T	K	G	G	G	G	K	G	K	G	K	G	K
Chr1	4630344	T	C	C	Y	T	T	T	Y	Y	T	Y	T	T	C	Y	T	T	Y	C	C	C	C	Y	C	Y	C	Y	C	Y
Chr1	4632374	A	C	C	M	A	A	A	M	M	A	M	A	A	C	M	A	A	M	C	C	C	C	M	C	M	C	M	C	M
Chr1	4635273	G	T	T	K	G	G	G	K	K	G	K	G	G	T	K	G	G	K	T	G	T	T	K	K	K	K	K	T	K
Chr1	4636847	T	A	A	W	T	T	T	W	W	T	W	T	T	A	W	T	T	W	A	A	A	A	W	A	W	A	W	A	W
Chr1	4639829	G	C	C	S	G	G	G	S	S	G	S	G	G	C	S	G	G	S	C	C	C	C	S	C	S	C	G	C	S
Chr1	4639927	C	T	T	Y	C	C	C	Y	Y	C	Y	C	C	T	Y	C	C	Y	T	T	T	T	Y	C	T	T	Y	T	Y
Chr1	4640321	A	G	G	R	A	A	A	R	R	A	R	A	A	G	R	A	A	R	G	G	G	G	R	R	R	G	R	G	R
Chr1	4640960	G	A	A	R	G	G	G	R	R	G	R	G	G	A	R	G	G	R	A	A	A	A	R	R	R	A	R	A	R
Chr1	4641033	C	G	G	S	C	C	C	S	S	C	S	C	C	G	S	C	C	S	G	G	G	G	S	S	G	G	S	G	S
Chr1	4641624	C	T	T	Y	C	C	C	Y	Y	C	Y	C	C	T	Y	C	C	Y	T	T	T	T	Y	Y	Y	T	Y	T	Y
Chr1	4641699	A	C	C	M	A	A	A	M	M	A	M	A	A	C	M	A	A	M	C	A	C	C	M	M	A	A	M	C	M
Chr1	4641989	A	G	G	R	A	A	A	R	R	A	R	A	A	G	R	A	A	R	G	G	G	G	R	R	R	G	R	G	R
Chr1	4642515	C	G	G	S	C	C	C	S	S	C	S	C	C	G	S	C	C	S	G	G	G	G	S	G	S	G	S	G	S
Chr1	4642575	T	C	C	Y	T	T	T	Y	Y	T	Y	T	T	C	Y	T	T	Y	C	C	C	C	Y	Y	Y	C	Y	C	Y
Chr1	4642878	G	A	A	R	G	G	G	R	R	G	R	G	G	A	R	G	G	R	A	A	A	A	R	R	R	A	R	A	R
Chr1	4646365	C	A	A	M	C	C	C	M	M	C	M	C	C	A	M	C	C	M	A	A	A	A	M	A	M	M	M	A	M
Chr1	4671142	A	C	C	M	A	A	A	M	M	A	M	A	A	C	M	A	A	M	C	C	M	C	M	C	M	M	M	C	M
Chr1	4676347	A	C	C	M	C	C	C	M	C	C	M	C	C	A	M	C	C	C	A	C	C	C	C	C	C	C	C	A	M
Chr1	4679214	A	G	G	R	A	A	A	R	R	A	R	A	A	G	R	A	A	R	G	G	R	G	R	G	R	A	R	G	R
Chr1	4685031	C	T	T	Y	C	C	C	Y	Y	C	Y	C	C	T	Y	C	C	Y	N	T	Y	T	Y	T	Y	Y	Y	T	Y
Chr1	4688625	G	T	T	K	G	G	G	K	K	G	K	G	G	T	K	G	G	K	T	G	K	T	K	K	K	G	K	T	K
Chr1	4690666	T	C	C	Y	T	T	T	T	Y	T	Y	T	T	C	Y	T	T	Y	N	C	Y	C	Y	C	Y	T	Y	C	Y
Chr1	4691685	T	C	C	Y	T	T	T	Y	Y	T	Y	T	T	C	Y	T	T	Y	C	C	Y	C	Y	C	Y	T	Y	C	Y
Chr1	4692903	G	A	A	R	G	G	G	R	R	G	R	G	G	A	R	G	G	R	A	G	R	A	R	R	R	G	R	A	R
Chr1	4705577	G	A	A	R	G	G	G	R	R	G	R	G	G	A	R	G	G	R	A	A	R	A	R	A	R	G	R	A	R
Chr1	4709028	A	G	G	R	A	A	A	R	R	R	R	A	A	G	R	R	A	G	G	G	R	G	R	G	R	R	R	G	R
Chr1	4710788	A	G	G	R	A	A	A	R	R	R	R	A	A	G	R	R	A	G	N	G	R	G	R	G	A	A	R	G	R
Chr1	4712456	G	T	T	K	G	G	G	K	K	K	K	G	G	T	K	K	G	T	T	T	K	T	K	K	K	G	K	T	K
Chr1	4712863	T	C	C	Y	T	T	T	Y	Y	Y	Y	T	T	C	Y	Y	T	C	C	C	Y	C	Y	Y	Y	T	Y	C	Y
Chr1	4714996	A	G	G	R	A	A	A	R	R	R	R	A	A	G	R	R	A	G	G	G	R	G	R	R	R	A	R	G	R
Chr1	4715106	C	T	T	Y	C	C	C	Y	Y	Y	Y	C	C	T	Y	Y	C	T	T	T	Y	T	Y	Y	Y	C	Y	T	Y
Chr1	4717616	G	C	C	S	G	G	G	S	S	S	S	G	G	C	S	S	G	C	C	C	S	C	S	C	S	G	S	C	S
Chr1	4717792	A	G	G	A	A	A	A	A	R	A	A	A	A	A	A	A	A	A	A	A	R	G	R	R	R	A	R	A	A
Chr1	4718414	C	T	T	Y	C	C	C	Y	Y	Y	Y	C	C	Y	Y	Y	C	T	T	T	Y	T	Y	Y	Y	C	Y	T	Y
Chr1	4719108	A	G	G	R	A	A	A	R	R	R	R	A	A	G	R	R	A	G	G	G	R	G	R	R	R	A	R	G	R
Chr1	4719309	T	C	C	Y	T	T	T	Y	Y	Y	Y	T	T	C	Y	Y	T	C	C	C	Y	C	Y	Y	Y	T	Y	C	Y
Chr1	4719575	C	G	G	S	C	C	C	S	S	S	S	C	C	G	S	S	C	G	G	G	S	G	S	S	N	N	C	G	S
Chr1	4719996	C	T	T	Y	C	C	C	Y	Y	Y	Y	C	C	T	Y	Y	C	T	T	T	Y	T	Y	Y	C	C	Y	T	Y
Chr1	4720173	C	A	A	M	C	C	C	M	M	M	M	C	C	A	M	M	C	A	A	A	M	A	M	M	M	C	M	A	M
Chr1	4720222	T	C	C	Y	T	T	T	Y	Y	Y	Y	T	T	C	Y	Y	T	C	C	C	Y	C	Y	Y	Y	T	Y	C	Y
Chr1	4720862	T	C	C	Y	T	T	T	T	Y	Y	Y	T	T	C	Y	Y	T	Y	C	C	Y	Y	T	N	T	T	Y	C	Y
Chr1	4720907	G	A	A	R	G	G	G	R	R	R	R	G	G	A	R	R	G	A	A	A	R	A	R	R	G	G	R	A	R
Chr1	4721408	A	G	G	R	A	A	A	R	R	R	R	A	A	G	R	A	A	G	G	G	R	G	R	R	R	A	R	G	R
Chr1	4721541	T	C	C	Y	T	T	T	Y	Y	Y	Y	T	T	C	Y	Y	T	C	C	C	Y	C	Y	Y	Y	T	Y	C	Y
Chr1	4727627	T	C	C	Y	T	T	T	Y	Y	Y	Y	T	T	C	Y	Y	T	C	N	C	Y	C	Y	C	Y	T	Y	C	Y
Chr1	4730109	T	C	C	Y	T	T	T	Y	T	Y	Y	T	T	C	Y	Y	T	C	N	N	T	N	T	N	T	T	T	C	T
Chr1	4810329	C	T	T	C	C	C	C	C	Y	C	C	C	C	C	C	C	C	C	C	C	Y	T	Y	Y	Y	C	Y	C	C
Chr1	4810598	G	A	A	G	G	G	G	G	R	G	G	G	G	G	G	G	G	G	G	G	R	A	R	R	R	G	R	G	G
Chr1	4810991	G	C	C	S	G	G	G	S	S	S	S	G	G	S	S	S	G	S	S	G	S	C	S	S	S	G	S	S	S
Chr1	4815381	G	A	A	R	G	G	G	R	R	R	R	G	G	R	R	R	G	R	R	G	G	A	R	A	R	G	R	R	R
Chr1	4815664	T	C	C	Y	T	T	T	Y	Y	Y	Y	T	T	Y	Y	Y	T	Y	Y	T	Y	C	Y	Y	Y	T	Y	Y	Y
Chr1	4818005	A	G	G	A	A	A	A	A	R	A	A	A	A	A	A	A	A	A	A	A	R	G	R	R	A	A	R	A	A
Chr1	4819014	C	A	A	C	C	C	C	C	M	C	C	C	C	C	C	C	C	C	C	C	C	A	M	M	M	C	M	C	C
Chr1	4819734	A	G	G	A	A	A	A	A	R	A	A	A	A	A	A	A	A	A	R	G	A	G	R	G	R	A	R	A	R
Chr1	4820181	C	A	A	M	C	C	C	M	M	M	M	C	C	M	M	M	C	M	C	C	M	A	M	M	M	C	M	M	M
Chr1	4821625	G	A	A	G	G	G	G	G	R	G	G	G	G	G	G	G	G	G	G	G	R	A	R	R	R	G	R	G	G
Chr1	4821698	A	T	T	A	A	A	A	A	W	A	W	A	A	W	W	A	A	W	A	N	W	T	A	A	A	A	N	W	W
Chr1	4847486	A	G	G	R	A	A	A	R	R	R	R	A	A	G	R	R	A	G	G	G	R	G	R	R	R	R	R	G	R
Chr1	4848124	G	A	A	G	G	G	G	G	R	G	G	G	G	G	G	G	G	G	N	G	R	A	R	R	R	G	R	G	G
Chr1	4848142	G	A	A	G	G	G	G	G	R	G	G	G	G	G	G	G	G	G	N	G	R	A	R	R	R	G	R	G	G
Chr1	4849221	C	A	A	C	C	C	C	C	M	C	C	C	C	C	C	C	C	C	C	C	M	A	M	M	M	C	M	C	C
Chr1	4849443	G	C	C	G	G	G	G	G	S	G	G	G	G	G	G	G	G	G	G	C	S	C	S	S	S	G	S	G	G
Chr1	4849856	T	A	A	T	T	T	T	T	W	T	T	T	T	T	T	T	T	T	T	T	W	A	W	W	W	T	A	T	T
Chr1	4850963	T	G	G	T	T	T	T	T	K	T	T	T	T	T	T	T	T	T	N	T	K	G	K	K	K	T	K	T	T
Chr1	4851213	A	G	G	A	A	A	A	A	R	A	A	A	A	A	A	A	A	A	A	A	R	G	R	R	R	A	R	A	A
Chr1	4854342	A	G	G	A	A	A	A	A	R	A	A	A	A	A	A	A	A	A	A	G	R	G	R	R	R	A	R	A	A
Chr1	4854510	C	T	T	C	C	C	C	C	Y	C	C	C	C	C	C	C	C	C	C	C	Y	T	Y	Y	Y	C	Y	C	C
Chr1	4855666	T	G	G	T	T	T	T	T	K	T	T	T	T	T	T	T	T	T	T	T	K	G	K	K	K	T	K	T	T
Chr1	4856241	T	C	C	Y	T	T	T	Y	Y	Y	Y	T	T	C	Y	Y	T	C	C	C	Y	C	Y	Y	Y	Y	Y	C	Y
Chr1	4856282	T	C	C	Y	T	T	T	Y	Y	Y	Y	T	T	C	Y	Y	T	C	C	C	Y	C	Y	Y	Y	Y	Y	C	Y
Chr1	4857379	G	A	A	G	G	G	G	G	R	G	G	G	G	G	G	G	G	G	N	N	R	A	R	G	R	G	G	G	G
Chr1	4857758	G	C	C	S	G	G	G	S	S	S	S	G	G	C	S	S	G	C	C	N	S	C	S	S	C	G	G	C	S
Chr1	4858300	A	G	G	A	A	A	A	A	R	A	A	A	A	A	A	A	A	A	A	A	R	G	R	R	R	A	R	A	A
Chr1	4858386	G	A	A	G	G	G	G	G	R	G	G	G	G	G	G	G	G	G	G	G	R	A	R	R	R	G	R	G	G
Chr1	4859032	A	G	G	A	A	A	A	A	R	A	A	A	A	A	A	A	A	A	A	A	R	G	R	R	R	A	R	A	A
Chr1	4861856	T	C	C	T	T	T	T	T	Y	T	T	T	T	T	T	T	T	T	T	T	Y	C	Y	Y	Y	T	Y	T	T
Chr1	4863937	T	A	A	W	T	T	T	W	W	W	W	T	T	A	W	W	T	A	A	A	W	A	W	W	W	W	W	A	W
Chr1	4864109	G	A	A	G	G	G	G	G	R	G	G	G	G	G	G	G	G	G	G	G	R	A	R	R	R	G	R	G	G
Chr1	4864169	T	A	A	T	T	T	T	T	W	T	T	T	T	T	T	T	T	T	T	T	W	A	W	W	W	T	W	T	T
Chr1	4865144	G	A	A	G	G	G	G	G	R	G	G	G	G	G	G	G	G	G	G	G	R	A	R	G	R	G	R	G	G
Chr1	4865760	T	C	C	T	T	T	T	T	Y	T	T	T	T	T	T	T	T	T	T	T	Y	C	Y	Y	Y	T	Y	T	T
Chr1	4866081	C	T	T	C	C	C	C	C	Y	C	C	C	C	C	C	C	C	C	C	C	C	T	Y	Y	Y	C	C	C	C
Chr1	4866122	C	T	T	C	C	C	C	C	Y	C	C	C	C	C	C	C	C	C	C	C	Y	T	Y	Y	Y	C	C	C	C
Chr1	4866153	G	A	A	G	G	G	G	G	R	G	G	G	G	G	G	G	G	G	G	G	G	A	R	R	R	G	G	G	G
Chr1	4866182	G	T	T	G	G	G	G	G	K	G	G	G	G	G	G	G	G	G	G	G	G	T	K	K	K	G	K	G	G
Chr1	4867464	T	G	G	K	G	G	G	K	G	K	K	G	G	N	K	K	G	N	N	N	G	G	G	G	G	K	G	N	K
Chr1	4867627	G	A	A	R	A	A	A	R	A	R	R	A	A	G	R	R	A	G	G	G	A	A	A	A	A	R	A	G	R
Chr1	4867692	A	G	G	R	G	G	G	R	G	R	R	G	G	A	R	R	G	A	A	A	G	G	G	G	G	R	G	A	R
Chr1	4867738	G	T	T	K	T	T	T	K	T	K	K	T	T	G	K	K	T	G	G	G	T	T	T	T	T	K	T	G	K
Chr1	4867756	G	A	A	G	G	G	G	G	R	G	G	G	G	G	G	G	G	G	G	G	R	A	R	R	R	G	R	G	G
Chr1	4869426	A	G	G	R	G	G	G	R	G	R	R	G	G	A	R	R	G	A	A	G	G	G	G	G	G	R	G	A	R
Chr1	4870286	C	T	T	C	C	C	C	C	Y	C	C	C	C	C	C	C	C	C	C	T	Y	T	Y	Y	Y	C	Y	C	C
Chr1	4870301	G	T	T	G	G	G	G	G	K	G	G	G	G	G	G	G	G	G	G	T	K	T	K	K	K	G	K	G	G
Chr1	4871277	C	T	T	C	C	C	C	C	Y	C	C	C	C	C	C	C	C	C	C	C	Y	T	Y	Y	Y	C	Y	C	C
Chr1	4871350	G	A	A	G	G	G	G	G	R	G	G	G	G	G	G	G	G	G	G	N	R	A	R	R	N	G	R	G	G
Chr1	4871366	A	G	G	A	A	A	A	A	R	A	A	A	A	A	A	A	A	A	A	A	R	G	R	R	N	A	R	A	A
Chr1	4871447	G	A	A	G	G	G	G	G	R	G	G	G	G	G	G	G	G	G	G	G	R	A	R	R	R	G	R	G	G
Chr1	4871513	G	T	T	G	G	G	G	G	K	G	G	G	G	G	G	G	G	G	G	G	T	T	K	T	K	G	K	G	G
Chr1	4871581	G	T	T	G	G	G	G	G	K	G	G	G	G	G	G	G	G	G	G	G	G	T	K	K	K	G	K	G	G
Chr1	4871692	C	G	G	C	C	C	C	C	S	C	C	C	C	C	C	C	C	C	C	C	S	G	S	G	N	C	C	C	C
Chr1	4871902	A	T	T	A	A	A	A	A	W	A	A	A	A	A	A	A	A	A	A	A	W	T	W	N	W	A	W	A	A
Chr1	4872489	T	A	A	T	T	T	T	T	W	T	T	T	T	T	T	T	T	T	T	T	W	A	W	W	W	T	W	T	T
Chr1	4872495	G	A	A	G	G	G	G	G	R	G	G	G	G	G	G	G	G	G	G	G	R	A	R	R	R	G	R	G	G
Chr1	4872603	G	A	A	G	G	G	G	G	R	G	G	G	G	G	G	G	G	G	G	G	R	A	R	G	R	G	R	G	G
Chr1	4872774	G	A	A	G	G	G	G	G	R	G	G	G	G	G	G	G	G	G	G	G	R	A	R	R	R	G	R	G	G
Chr1	4872802	A	G	G	A	A	A	A	A	R	A	A	A	A	A	A	A	A	A	A	A	R	G	R	R	R	A	R	A	A
Chr1	4872866	C	T	T	C	C	C	C	C	Y	C	C	C	C	C	C	C	C	C	C	C	Y	T	Y	N	Y	C	Y	C	C
Chr1	4873222	T	C	C	T	T	T	T	T	Y	T	T	T	T	T	T	T	T	T	T	T	Y	C	Y	Y	Y	T	Y	T	T
Chr1	4873278	C	T	T	C	C	C	C	C	Y	C	C	C	C	C	C	C	C	C	C	C	Y	T	Y	Y	Y	C	Y	C	C
Chr1	4873320	C	T	T	C	C	C	C	C	Y	C	C	C	C	C	C	C	C	C	C	C	Y	T	Y	Y	Y	C	Y	C	C
Chr1	4873332	G	A	A	G	G	G	G	G	R	G	G	G	G	G	G	G	G	G	G	G	R	A	R	R	R	G	R	G	G
Chr1	4873575	C	T	T	C	C	C	C	C	Y	C	C	C	C	C	C	C	C	C	C	C	Y	T	Y	Y	Y	C	Y	C	C
Chr1	4873674	A	G	G	A	A	A	A	A	R	A	A	A	A	A	A	A	A	A	A	A	R	G	R	R	R	A	R	A	A
Chr1	4873715	G	A	A	G	G	G	G	G	R	G	G	G	G	G	G	G	G	G	G	G	R	A	R	R	R	G	R	G	G
Chr1	4874160	A	T	T	A	A	A	A	A	W	A	A	A	A	A	A	A	A	A	A	A	W	T	W	W	W	A	W	A	A
Chr1	4874275	C	A	A	C	C	C	C	C	M	C	C	C	C	C	C	C	C	C	C	C	M	A	M	M	M	C	M	C	C
Chr1	4874512	G	A	A	G	G	G	G	G	R	G	G	G	G	G	G	G	G	G	G	G	G	A	R	R	R	G	R	G	G
Chr1	4874558	T	G	G	T	T	T	T	T	K	T	T	T	T	T	T	T	T	T	T	T	K	G	K	K	K	T	K	T	T
Chr1	4874565	T	C	C	T	T	T	T	T	Y	T	T	T	T	T	T	T	T	T	T	T	Y	C	Y	Y	Y	T	Y	T	T
Chr1	4874577	G	T	T	G	G	G	G	G	K	G	G	G	G	G	G	G	G	G	G	G	K	T	K	K	K	G	K	G	G
Chr1	4874767	A	G	G	A	A	A	A	A	R	A	A	A	A	A	A	A	A	A	A	A	R	G	R	R	R	A	R	A	A
Chr1	4874912	G	A	A	G	G	G	G	G	R	G	G	G	G	G	G	G	G	G	G	G	R	A	R	R	R	G	R	G	G
Chr1	4875015	A	G	G	A	A	A	A	A	R	A	A	A	A	A	A	A	A	A	A	A	R	G	R	R	R	A	R	A	A
Chr1	4875079	T	C	C	T	T	T	T	T	Y	T	T	T	T	T	T	T	T	T	T	T	Y	C	Y	Y	Y	T	Y	T	T
Chr1	4875188	G	A	A	G	G	G	G	G	R	G	G	G	G	G	G	G	G	G	G	G	R	A	R	R	R	G	R	G	G
Chr1	4875242	C	T	T	C	C	C	C	C	Y	C	C	C	C	C	C	C	C	C	C	C	Y	T	Y	Y	Y	C	Y	C	C
Chr1	4875337	A	T	T	A	A	A	A	A	W	A	A	A	A	A	A	A	A	A	A	A	W	T	W	W	W	A	W	A	A
Chr1	4875378	A	T	T	A	A	A	A	A	W	A	A	A	A	A	A	A	A	A	A	A	W	T	W	W	W	A	W	A	A
Chr1	4875433	G	A	A	G	G	G	G	G	R	G	G	G	G	G	G	G	G	G	G	G	R	A	G	R	R	G	R	G	G
Chr1	4875460	G	C	C	G	G	G	G	G	S	G	G	G	G	G	G	G	G	G	G	G	S	C	G	S	S	G	S	G	G
Chr1	4876070	A	G	G	R	G	G	G	R	G	R	R	G	G	A	R	R	G	A	A	A	G	G	G	G	G	R	G	A	R
Chr1	4876086	G	A	A	R	A	A	A	R	A	R	R	A	A	G	R	R	A	G	G	G	A	A	A	A	A	R	A	G	R
Chr1	4876723	G	A	A	R	A	A	A	R	A	R	R	A	A	G	R	R	A	G	G	G	A	A	A	A	A	R	A	G	R
Chr1	4876826	C	G	G	S	G	G	G	S	G	S	S	G	G	C	S	S	G	C	C	C	G	G	G	G	G	S	G	C	S
Chr1	4876845	T	C	C	Y	C	C	C	Y	C	Y	Y	C	C	T	Y	Y	C	T	T	T	C	C	C	C	C	Y	C	T	Y
Chr1	4877074	C	T	T	Y	T	T	T	Y	T	Y	Y	T	T	C	Y	Y	T	C	C	C	T	T	T	T	T	Y	T	C	Y
Chr1	4877108	C	T	T	Y	T	T	T	Y	T	Y	Y	T	T	C	Y	Y	T	C	C	C	T	T	T	T	T	Y	T	C	Y
Chr1	4877125	C	T	T	Y	T	T	T	Y	T	Y	Y	T	T	C	Y	Y	T	C	C	C	T	T	T	T	T	Y	T	C	Y
Chr1	4877197	C	T	T	Y	T	T	T	Y	T	Y	Y	T	T	N	Y	Y	T	N	N	N	T	T	T	T	T	Y	T	N	Y
Chr1	4877357	A	T	T	W	T	T	T	W	T	W	W	T	T	A	W	W	T	A	A	A	T	T	T	T	T	W	T	A	W
Chr1	4877387	G	A	A	R	A	A	A	R	A	R	R	A	A	N	R	R	A	N	N	N	A	A	A	A	A	R	A	N	R
Chr1	4877496	C	G	G	S	G	G	G	S	G	S	S	G	G	C	S	S	G	C	C	C	G	G	G	G	G	S	G	C	S
Chr1	4877814	A	G	G	R	G	G	G	R	G	R	R	G	G	A	R	R	G	A	A	A	G	G	G	G	G	R	G	A	R
Chr1	4877924	A	G	G	R	G	G	G	R	G	R	R	G	G	A	R	R	G	A	A	A	G	G	G	G	G	R	G	A	R
Chr1	4878079	G	A	A	R	A	A	A	R	A	R	R	A	A	G	R	R	A	G	G	G	A	A	A	A	A	R	A	G	R
Chr1	4878109	A	C	C	M	C	C	C	M	C	M	M	C	C	A	M	M	C	A	A	A	C	C	C	C	C	M	C	A	M
Chr1	4878139	G	A	A	R	A	A	A	R	A	R	R	A	A	G	R	R	A	G	G	G	N	A	A	A	A	R	A	G	R
Chr1	4878169	G	C	C	S	C	C	C	S	C	S	S	C	C	G	S	S	C	G	G	G	N	C	C	C	C	S	C	G	S
Chr1	4878258	A	C	C	M	C	C	C	M	C	M	M	C	C	A	M	M	C	A	A	A	C	C	C	C	C	M	C	A	M
Chr1	4878267	A	G	G	R	G	G	G	R	G	R	R	G	G	A	R	R	G	A	A	A	G	G	G	G	G	R	G	A	R
Chr1	4878353	G	T	T	K	T	T	T	K	T	K	K	T	T	G	K	K	T	G	G	G	T	T	T	T	T	K	T	G	K
Chr1	4878369	A	G	G	R	G	G	G	R	G	R	R	G	G	A	R	R	G	A	A	A	G	G	G	G	G	A	G	A	R
Chr1	4878401	G	A	A	R	A	A	A	R	A	R	R	A	A	G	R	R	A	G	G	G	A	A	A	A	A	G	A	G	R
Chr1	4878415	A	G	G	R	G	G	G	R	G	R	R	G	G	A	R	R	G	A	A	A	G	G	G	G	G	A	G	A	R
Chr1	4878432	G	A	A	R	A	A	A	R	A	R	R	A	A	G	R	R	A	G	G	G	A	A	A	A	A	G	A	G	R
Chr1	4878438	A	C	C	M	C	C	C	M	C	M	M	C	C	A	M	M	C	A	A	A	C	C	C	C	C	A	C	A	M
Chr1	4878497	A	T	T	W	T	T	T	W	T	W	W	T	T	A	W	W	T	A	A	A	N	T	T	T	T	N	T	A	A
Chr1	4878561	T	C	C	Y	C	C	C	Y	C	Y	Y	C	C	T	Y	Y	C	T	T	T	N	C	C	C	C	Y	C	T	Y
Chr1	4878570	T	C	C	Y	C	C	C	Y	C	Y	Y	C	C	T	Y	Y	C	T	T	T	N	C	C	C	C	Y	C	T	Y
Chr1	4878602	G	A	A	R	A	A	A	R	A	R	R	A	A	G	R	R	A	G	G	G	A	A	A	A	A	R	A	G	R
Chr1	4878615	G	T	T	K	T	T	T	K	T	K	K	T	T	G	K	K	T	G	G	G	T	T	T	T	T	K	T	G	K
Chr1	4878653	T	C	C	Y	C	C	C	Y	C	Y	Y	C	C	T	Y	Y	C	T	T	T	C	C	C	C	C	Y	C	T	Y
Chr1	4878662	C	G	G	S	G	G	G	S	G	S	S	G	G	C	S	S	G	C	C	C	G	G	G	G	G	S	G	C	S
Chr1	4878693	T	C	C	Y	C	C	C	Y	C	Y	Y	C	C	T	Y	Y	C	T	T	T	C	C	C	C	C	Y	C	T	Y
Chr1	4879048	A	G	G	R	G	G	G	R	G	R	R	G	G	A	R	R	G	A	A	A	G	G	G	G	G	A	G	A	R
Chr1	4879099	T	C	C	Y	C	C	C	Y	C	Y	Y	C	C	T	Y	Y	C	T	T	T	C	C	C	C	C	T	C	T	Y
Chr1	4879127	A	G	G	R	G	G	G	R	G	R	R	G	G	A	R	R	G	A	A	A	G	G	G	G	G	A	G	A	R
Chr1	4879234	C	T	T	Y	T	T	T	Y	T	Y	Y	T	T	C	Y	Y	T	C	C	C	T	T	T	T	T	Y	T	C	Y
Chr1	4879295	T	C	C	Y	C	C	C	Y	C	Y	Y	C	C	T	Y	Y	C	T	T	T	N	C	C	C	C	T	C	T	Y
Chr1	4879314	C	T	T	Y	T	T	T	Y	T	Y	Y	T	T	C	Y	Y	T	C	C	C	N	T	T	T	T	C	T	C	Y
Chr1	4879347	T	C	C	Y	C	C	C	Y	C	Y	Y	C	C	T	Y	Y	C	T	T	T	N	C	C	C	C	T	C	T	Y
Chr1	4879354	T	C	C	Y	C	C	C	Y	C	Y	Y	C	C	T	Y	Y	C	T	T	T	N	C	C	C	C	T	C	T	Y
Chr1	4879379	T	A	A	W	A	A	A	W	A	W	W	A	A	T	W	W	A	T	T	T	N	A	A	A	A	T	A	T	W
Chr1	4879422	G	A	A	R	A	A	A	R	A	R	R	A	A	G	R	R	A	G	G	G	A	A	A	A	A	R	A	G	R
Chr1	4879461	G	A	A	R	A	A	A	R	A	R	R	A	A	G	R	R	A	G	N	N	A	A	A	A	A	R	A	G	R
Chr1	4879522	G	C	C	S	C	C	C	S	C	S	S	C	C	G	S	S	C	G	N	N	C	C	C	C	C	G	C	G	S
Chr1	4879529	T	G	G	K	G	G	G	K	G	K	K	G	G	T	K	K	G	T	N	N	G	G	G	G	G	T	G	T	K
Chr1	4879570	A	G	G	R	G	G	G	R	G	R	R	G	G	A	R	R	G	A	N	N	G	G	G	G	G	A	G	A	R
Chr1	4879616	T	A	A	W	A	A	A	W	A	W	W	A	A	T	W	W	A	T	N	T	A	A	A	A	A	N	A	T	W
Chr1	4879713	G	T	T	K	T	T	T	K	T	K	K	T	T	G	K	K	T	G	G	G	T	T	T	T	T	K	T	G	K
Chr1	4879862	A	G	G	G	G	G	G	R	G	R	R	G	G	A	R	A	G	A	N	N	G	G	G	G	G	R	G	A	R
Chr1	4879872	C	T	T	T	T	T	T	Y	T	Y	Y	T	T	C	Y	C	T	C	N	N	T	T	T	T	T	Y	T	C	Y
Chr1	4879975	C	G	G	S	G	G	G	C	G	S	S	G	G	C	S	S	G	C	C	C	G	G	G	G	G	C	G	C	S
Chr1	4879989	C	T	T	Y	T	T	T	C	T	Y	Y	T	T	C	Y	Y	T	C	C	C	T	T	T	T	T	C	T	C	Y
Chr1	4880009	C	A	A	M	A	A	A	M	A	M	M	A	A	C	M	M	A	C	C	C	A	A	A	A	A	C	A	C	M
Chr1	4880060	A	C	C	M	C	C	C	M	C	M	M	C	C	A	M	M	C	A	N	A	C	C	C	C	C	A	C	A	M
Chr1	4880630	G	C	C	S	C	C	C	S	C	S	S	C	C	G	S	S	C	G	G	G	C	C	C	C	C	S	C	G	S
Chr1	4880653	A	T	T	W	T	T	T	W	T	W	W	T	T	A	W	W	T	A	A	A	T	T	T	T	T	W	T	A	W
Chr1	4880750	T	C	C	Y	C	C	C	Y	C	Y	Y	C	C	T	Y	Y	C	T	T	T	C	C	C	C	C	T	C	T	Y
Chr1	4880879	A	T	T	W	T	T	T	W	T	W	W	T	T	A	W	W	T	A	A	A	T	T	T	T	T	W	T	A	W
Chr1	4880930	T	G	G	K	G	G	G	K	G	K	K	G	G	T	K	K	G	T	T	T	G	G	G	G	G	K	G	T	K
Chr1	4881001	C	T	T	Y	T	T	T	Y	T	Y	Y	T	T	C	Y	Y	T	C	C	C	T	T	T	T	T	Y	T	C	Y
Chr1	4881124	A	G	G	R	G	G	G	R	G	R	R	G	G	A	R	R	G	A	A	A	G	G	G	G	G	R	G	A	R
Chr1	4881155	G	A	A	R	A	A	A	R	A	R	R	A	A	G	R	R	A	G	G	G	A	A	A	A	A	R	A	G	R
Chr1	4881187	C	T	T	Y	T	T	T	Y	T	Y	Y	T	T	C	Y	Y	T	C	C	C	T	T	T	T	T	Y	T	C	Y
Chr1	4881237	G	A	A	R	A	A	A	R	A	R	R	A	A	N	R	R	A	N	N	N	A	A	A	A	A	R	A	N	R
Chr1	4881250	C	T	T	Y	T	T	T	Y	T	Y	Y	T	T	N	Y	Y	T	N	N	N	T	T	T	T	T	Y	T	N	Y
Chr1	4881350	T	C	C	Y	C	C	C	Y	C	Y	Y	C	C	T	Y	Y	C	T	N	T	C	C	C	C	C	Y	C	T	Y
Chr1	4881357	A	G	G	R	G	G	G	R	G	R	R	G	G	A	R	R	G	A	A	A	G	G	G	G	G	R	G	A	R
Chr1	4881390	A	G	G	R	G	G	G	R	G	R	R	G	G	A	R	R	G	A	A	A	G	G	G	G	G	R	G	A	R
Chr1	4881537	C	A	A	M	A	A	A	M	A	M	M	A	A	C	M	M	A	C	C	C	A	A	A	A	A	M	A	C	C
Chr1	4882088	G	A	A	R	A	A	A	R	A	G	R	A	A	G	R	G	A	G	G	G	A	A	A	A	A	G	A	G	R
Chr1	4882139	T	C	C	Y	C	C	C	Y	C	Y	Y	C	C	N	Y	Y	C	N	N	N	C	C	C	C	C	N	C	N	Y
Chr1	4882149	T	G	G	K	G	G	G	K	G	K	K	G	G	N	K	K	G	N	N	N	G	G	N	G	G	N	G	N	K
Chr1	4882265	C	T	T	Y	T	T	T	Y	T	Y	Y	T	T	C	Y	Y	T	C	C	C	T	T	T	T	T	Y	T	C	Y
Chr1	4882386	T	A	A	W	A	A	A	W	A	W	W	A	A	T	W	W	A	T	T	T	A	A	A	A	A	W	A	T	W
Chr1	4882560	A	G	G	R	G	G	G	R	G	R	R	G	G	A	R	R	G	A	A	A	G	G	G	G	G	A	G	A	R
Chr1	4882684	G	T	T	K	T	T	T	K	T	K	K	T	T	G	K	K	T	G	G	G	T	T	T	T	T	K	T	G	K
Chr1	4882732	A	T	T	W	T	T	T	W	T	W	W	T	T	N	W	W	T	A	N	N	T	T	T	T	T	W	T	N	W
Chr1	4882794	A	G	G	R	G	G	G	R	G	R	R	G	G	A	R	R	G	A	A	A	G	G	G	G	G	R	G	A	R
Chr1	4882849	A	G	G	R	G	G	G	R	G	R	R	G	G	A	R	R	G	A	A	A	G	G	G	G	G	R	G	A	R
Chr1	4883102	G	T	T	K	T	T	T	K	T	K	K	T	T	G	K	G	T	G	G	G	T	T	T	T	N	K	T	G	K
Chr1	4884089	C	G	G	S	G	G	G	S	G	S	S	G	G	C	S	S	G	C	C	G	G	G	G	G	G	G	G	C	S
Chr1	4885972	A	G	G	R	G	G	G	R	G	R	R	G	G	A	R	R	G	A	A	A	G	G	G	G	G	R	G	A	R
Chr1	4885992	G	A	A	R	A	A	A	R	A	R	R	A	A	G	R	R	A	G	G	G	A	A	A	A	A	R	A	G	R
Chr1	4887037	G	T	T	G	G	G	G	G	K	G	G	G	G	G	G	G	G	G	G	G	K	T	K	K	K	G	K	G	G
Chr1	4888732	T	G	G	K	G	G	G	K	G	K	K	G	G	T	K	K	G	T	T	T	G	G	G	G	G	K	G	T	K
Chr1	4888891	A	G	G	R	G	G	G	R	G	R	R	G	G	A	R	R	G	A	A	A	G	G	G	G	G	R	G	A	R
Chr1	4890755	G	A	A	R	A	A	A	R	A	R	R	A	A	G	R	R	A	G	G	G	A	A	A	A	A	G	A	G	R
Chr1	4891500	T	C	C	Y	T	T	T	Y	Y	Y	Y	T	T	C	Y	Y	T	C	C	C	Y	C	Y	Y	Y	Y	Y	C	Y
Chr1	4891586	A	G	G	R	A	A	A	R	R	R	R	A	A	G	R	R	A	G	G	G	R	G	R	R	R	R	R	G	R
Chr1	4895241	G	A	A	G	R	R	G	G	A	R	G	A	A	G	G	R	A	G	G	A	A	A	A	A	A	R	A	G	G
Chr1	4897229	T	C	C	T	T	T	T	T	Y	T	T	T	T	T	T	T	T	T	T	T	Y	C	Y	Y	Y	T	Y	T	T
Chr1	4905631	C	G	G	C	S	S	C	C	G	S	C	G	G	C	C	S	G	C	C	G	G	G	G	G	G	S	G	C	C
Chr1	4905737	G	A	A	G	G	G	G	G	R	G	G	G	G	G	G	G	G	G	G	G	R	A	R	R	R	G	R	G	G
Chr1	4907043	A	C	C	A	A	A	A	A	M	A	A	A	A	A	A	A	A	A	A	C	M	C	A	M	M	A	M	A	A
Chr1	4907124	A	G	G	A	A	A	A	A	R	A	A	N	N	A	A	A	A	A	N	N	N	G	N	N	R	A	R	A	A
Chr1	4908015	G	A	A	G	G	G	G	G	R	G	G	G	G	G	G	G	G	G	G	A	R	A	R	G	N	G	G	G	G
Chr1	4908052	T	C	C	T	T	T	T	T	Y	T	T	T	T	T	T	T	T	T	T	C	Y	C	T	T	Y	T	Y	T	T
Chr1	4908090	G	T	T	G	G	G	G	G	K	G	G	G	G	G	G	G	G	G	G	T	K	T	K	G	K	G	K	G	G
Chr1	4908478	G	C	C	G	G	G	G	G	S	G	G	G	G	G	G	G	G	G	G	C	G	C	S	N	S	G	S	G	G
Chr1	4909100	A	C	C	A	M	M	A	A	C	M	A	C	C	A	A	M	C	A	A	C	C	C	C	C	C	M	C	A	A
Chr1	4909854	T	C	C	T	Y	Y	T	T	C	Y	T	C	C	T	T	Y	C	T	T	N	C	C	C	C	C	T	C	T	T
Chr1	4909947	A	G	G	A	R	R	A	A	G	R	A	G	G	A	A	R	G	A	N	N	G	G	G	G	G	A	G	A	A
Chr1	4910049	G	A	A	G	R	R	G	G	A	R	G	A	A	G	G	R	A	G	N	N	A	A	A	A	A	G	A	G	G
Chr1	4910075	C	T	T	C	Y	Y	C	C	T	Y	C	T	T	C	C	Y	T	C	C	T	T	T	T	T	T	Y	T	C	C
Chr1	4910114	G	A	A	G	R	R	G	G	A	R	G	A	A	G	G	R	A	G	G	A	A	A	A	A	A	R	A	G	G
Chr1	4910313	C	A	A	C	M	M	C	C	A	M	C	A	A	C	C	M	A	C	C	A	A	A	A	A	A	M	A	C	C
Chr1	4910691	A	T	T	A	A	A	A	A	W	A	A	A	A	A	A	A	A	A	A	A	W	T	W	W	W	A	W	A	A
Chr1	4911702	C	T	T	C	Y	Y	C	C	T	Y	C	T	T	C	C	Y	T	C	C	T	T	T	T	T	T	Y	T	C	C
Chr1	4913114	G	A	A	G	R	R	G	G	A	R	G	A	A	G	G	R	A	G	G	G	A	A	A	A	A	R	A	G	G
Chr1	4927316	T	C	C	T	Y	Y	T	T	C	Y	T	C	C	T	T	Y	C	T	T	C	C	C	C	C	C	Y	C	T	T
Chr1	4929484	G	A	A	G	R	R	G	G	A	R	G	A	A	G	G	R	A	G	G	A	A	A	A	A	A	R	A	G	G
Chr1	4940192	A	G	G	A	R	R	A	A	G	R	A	G	G	A	A	R	G	A	A	G	G	G	G	G	G	R	G	A	A
Chr1	4940301	G	A	A	G	R	R	G	G	A	R	G	A	A	G	G	R	A	G	G	A	A	A	A	A	A	R	A	G	G
Chr1	4947680	A	T	T	A	W	W	A	A	T	W	A	T	T	A	A	W	T	A	A	T	T	T	T	T	T	W	T	A	A
Chr1	4953582	G	C	C	G	S	S	G	G	C	S	G	C	C	G	G	S	C	G	G	C	C	C	C	C	C	G	C	G	N
Chr1	4954415	T	C	C	T	Y	Y	T	T	C	Y	T	C	C	T	T	Y	C	T	T	T	C	C	C	C	C	T	C	T	T
Chr1	4954596	T	C	C	T	Y	Y	T	T	C	Y	T	C	C	T	T	Y	C	T	N	N	C	C	C	C	C	Y	C	T	T
Chr1	4962700	T	C	C	T	Y	Y	Y	T	C	Y	T	C	C	T	T	Y	C	T	T	C	C	C	C	C	C	Y	C	T	T
Chr1	4965179	G	A	A	G	R	R	G	G	A	R	G	A	A	G	G	R	A	G	G	G	A	A	A	A	A	R	A	G	G
Chr1	5015218	G	A	A	G	R	R	G	G	A	R	G	A	A	G	G	R	A	G	G	A	A	A	A	A	A	R	A	G	G
Chr1	5015703	C	T	T	C	Y	Y	C	C	T	Y	C	T	T	C	C	Y	T	C	C	C	T	T	T	T	T	Y	T	C	C
Chr1	5016130	A	G	G	A	R	R	A	A	G	R	A	G	G	A	A	R	G	A	A	A	G	G	G	G	G	R	G	A	A
Chr1	5016328	T	G	G	T	K	K	T	T	G	K	T	G	G	T	T	K	G	T	T	T	N	G	G	G	G	N	G	T	T
Chr1	5017074	A	G	G	A	R	R	A	A	G	R	A	G	G	A	A	R	G	A	A	G	G	G	G	G	G	R	G	A	A
Chr1	5017163	A	C	C	A	M	M	A	A	C	M	A	C	C	A	A	M	C	A	A	A	C	C	C	C	C	M	C	A	A
Chr1	5017179	G	T	T	G	K	K	G	G	T	K	G	T	T	G	G	K	T	G	G	G	T	T	T	T	T	G	T	G	G
Chr1	5017641	T	C	C	T	Y	Y	T	T	C	Y	T	C	C	T	T	Y	C	T	N	C	C	C	C	C	C	Y	C	T	T
Chr1	5018318	A	G	G	A	R	R	A	A	G	R	A	G	G	A	A	R	G	A	A	A	G	G	G	G	G	R	G	A	A
Chr1	5018402	C	G	G	C	S	S	C	C	G	S	C	G	G	C	C	S	G	C	C	C	G	G	G	G	G	S	G	C	C
Chr1	5018475	C	G	G	C	S	S	C	C	G	S	C	G	G	C	C	S	G	C	C	C	G	G	G	G	G	S	G	C	C
Chr1	5020437	G	A	A	G	R	R	G	G	A	R	G	A	A	G	G	R	A	G	G	G	A	A	A	A	A	R	A	G	G
Chr1	5020788	G	T	T	G	K	K	G	G	T	K	G	T	T	G	G	K	T	G	G	G	T	T	T	T	T	K	T	G	G
Chr1	5021711	T	G	G	T	K	K	T	T	G	K	T	G	G	T	T	K	G	T	T	G	G	G	G	G	G	K	G	T	T
Chr1	5021764	T	A	A	T	W	W	T	T	A	W	T	A	A	T	T	W	A	T	T	A	A	A	A	A	A	W	A	T	T
Chr1	5022273	T	A	A	T	W	W	T	T	A	W	T	A	A	T	T	W	A	T	T	A	A	A	A	A	A	W	A	T	T
Chr1	5022344	A	G	G	A	R	R	A	A	G	R	A	G	G	A	A	R	G	A	A	G	G	G	G	G	G	R	G	A	A
Chr1	5030969	A	G	G	A	R	R	A	A	G	R	A	G	G	A	A	R	G	A	A	G	G	G	G	G	G	R	G	A	A
Chr1	5036766	C	T	T	C	Y	Y	C	C	T	Y	C	T	T	C	C	Y	T	C	C	T	T	T	T	T	T	Y	T	C	C
Chr1	5038474	A	G	G	A	R	R	A	A	G	R	A	G	G	A	A	R	G	A	A	G	G	G	G	G	G	R	G	A	A
Chr1	5039870	T	C	C	T	Y	Y	T	T	C	Y	T	C	C	T	T	Y	C	T	T	T	C	C	C	C	C	Y	C	T	N
Chr1	5042031	T	C	C	T	Y	Y	T	T	C	Y	T	C	C	T	T	Y	C	T	T	C	C	C	C	C	C	Y	C	T	T
Chr1	5043656	G	A	A	G	R	R	G	G	A	R	G	A	A	G	G	R	A	G	G	G	A	A	A	A	A	R	A	G	G
Chr1	5045182	G	A	A	G	R	R	G	G	A	R	G	A	A	G	G	R	A	G	G	G	A	A	A	A	A	R	A	G	G
Chr1	5048297	A	G	G	A	R	R	A	A	G	R	A	G	G	A	A	R	G	A	A	A	G	G	G	G	G	R	G	A	A
Chr1	5050585	G	A	A	G	R	R	G	G	A	R	G	A	A	G	G	R	A	G	G	G	A	A	A	A	A	G	A	G	G
Chr1	5051417	G	T	T	G	K	K	G	G	T	K	G	T	T	G	G	K	T	G	G	G	T	T	T	T	T	K	T	G	G
Chr1	5051731	A	G	G	A	R	R	A	A	G	R	A	G	G	A	A	R	G	A	N	G	G	G	G	G	G	R	G	A	A
Chr1	5053924	T	C	C	T	Y	Y	T	T	C	Y	T	C	C	T	T	Y	C	T	T	C	C	C	C	C	C	Y	C	T	T
Chr1	5053983	T	A	A	T	W	W	T	T	A	W	T	A	A	T	T	W	A	T	T	A	A	A	A	A	A	W	A	T	T
Chr1	5054820	T	C	C	T	Y	Y	T	T	C	Y	T	C	C	T	T	Y	C	T	T	C	C	C	C	C	C	Y	C	T	T
Chr1	5054942	G	A	A	G	R	R	G	G	A	R	G	A	A	G	G	R	A	G	G	G	A	A	A	A	A	R	A	G	G
Chr1	5080979	C	A	A	C	M	M	C	C	A	M	C	A	A	C	C	M	A	C	N	A	A	A	A	A	A	C	A	C	C
Chr1	5227071	C	T	T	Y	Y	Y	T	Y	T	Y	Y	T	T	C	Y	Y	T	C	C	T	T	T	T	T	T	C	T	C	Y
Chr1	5278213	G	C	C	S	C	C	C	S	C	C	S	C	C	G	S	C	C	C	G	G	C	C	C	C	C	C	C	G	S
Chr1	5300368	G	T	T	K	K	K	T	K	T	K	K	T	T	G	K	G	T	G	G	N	T	T	T	T	T	G	T	G	K
Chr1	5300579	C	T	T	Y	Y	Y	T	Y	T	Y	Y	T	T	C	Y	C	T	C	C	N	T	T	T	T	N	C	N	C	C
Chr1	5300632	G	A	A	R	R	R	R	R	A	R	R	A	A	G	R	G	A	G	G	N	N	A	A	N	N	N	A	G	G
Chr1	5301060	A	G	G	R	R	R	G	R	G	R	R	G	G	A	R	A	G	A	A	G	G	G	G	G	G	R	G	A	R
Chr1	5521881	T	C	C	Y	Y	Y	T	T	Y	Y	Y	T	T	C	Y	Y	T	C	C	C	C	C	C	Y	Y	Y	Y	C	Y
Chr1	5524804	C	G	G	S	S	S	C	C	S	S	S	C	C	G	S	S	C	G	G	G	G	G	G	S	C	G	S	G	S
Chr1	5525304	A	T	T	W	W	W	A	A	W	W	W	A	A	T	W	W	A	T	T	T	T	T	T	W	A	W	W	T	W
Chr1	5539237	C	A	A	M	M	M	C	C	M	M	M	C	C	A	M	M	C	A	A	A	A	A	M	M	M	M	M	A	M
Chr1	5541871	T	A	A	W	W	W	T	T	W	W	W	T	T	A	W	W	T	A	A	A	A	A	A	W	W	W	W	A	W
Chr1	5543281	G	A	A	R	A	A	G	G	A	A	R	R	A	A	R	A	G	A	A	A	A	A	A	R	R	R	R	A	R
Chr1	5545032	A	G	G	A	R	R	A	A	R	R	R	A	A	G	R	R	A	G	G	G	G	G	G	R	R	G	R	G	R
Chr1	5559123	G	A	A	R	R	R	G	G	R	R	R	G	N	A	R	R	G	A	A	A	A	A	R	R	R	R	R	A	R
Chr1	5568086	A	G	G	R	R	R	A	A	R	R	R	A	A	G	R	R	A	G	G	G	G	G	G	A	R	R	R	G	R
Chr1	5568382	C	G	G	S	S	S	C	C	S	S	S	C	C	G	S	S	C	G	G	G	G	G	G	S	S	S	S	G	S
Chr1	5571990	T	C	C	Y	Y	Y	T	T	Y	Y	Y	T	T	C	Y	Y	T	C	C	C	C	C	C	Y	Y	Y	Y	C	Y
Chr1	5578525	G	C	C	S	C	C	C	C	C	C	S	C	C	G	S	C	C	C	G	C	C	C	C	C	C	C	C	G	S
Chr1	5619984	G	A	A	R	R	R	G	G	R	G	R	G	G	A	R	G	G	R	A	A	A	A	A	R	R	R	R	A	R
Chr1	5620215	T	C	C	Y	Y	Y	T	T	Y	T	Y	T	T	C	Y	T	T	Y	C	C	C	C	C	Y	Y	Y	Y	C	Y
Chr1	5631338	T	G	G	K	T	T	T	T	K	T	K	T	T	G	K	T	T	K	G	G	G	G	G	K	T	K	K	G	K
Chr1	5631404	A	C	C	M	A	A	A	A	M	A	M	A	A	C	M	A	A	M	C	C	C	C	C	M	M	M	M	C	M
Chr1	5631472	A	G	G	R	A	A	A	A	R	A	R	A	A	G	R	A	A	R	G	G	G	G	G	R	R	A	R	G	R
Chr1	5634831	A	G	G	R	R	R	A	A	R	A	R	A	A	G	R	A	A	R	N	G	G	G	G	A	A	R	R	G	R
Chr1	5641282	G	T	T	K	K	K	G	G	K	G	K	G	G	T	K	G	G	K	T	T	T	T	T	G	K	K	K	T	K
Chr1	5647978	T	C	C	Y	Y	Y	T	T	Y	T	Y	T	T	C	Y	T	T	Y	C	C	C	C	C	Y	Y	Y	Y	C	Y
Chr1	5701494	T	C	C	Y	Y	Y	T	T	Y	Y	Y	T	T	C	Y	Y	T	C	C	C	C	C	C	C	C	C	C	C	Y
Chr1	5714554	G	A	A	R	A	A	G	G	R	A	R	R	G	A	R	R	G	A	A	A	A	A	A	A	A	A	A	A	R
Chr1	5721157	G	C	C	S	C	C	G	G	S	C	S	S	G	C	G	S	G	C	C	C	C	C	C	C	C	C	C	C	S
Chr1	5729092	T	C	C	Y	C	C	T	T	Y	C	Y	Y	T	C	T	Y	T	C	C	C	C	C	C	C	C	C	C	C	Y
Chr1	5734891	A	G	G	R	G	G	A	A	R	G	R	R	A	G	A	R	A	G	G	G	G	G	G	G	G	G	G	G	R
Chr1	5740924	C	A	A	M	A	A	C	C	M	A	M	M	C	A	C	M	C	A	A	A	A	A	A	A	A	A	A	A	M
Chr1	5744950	A	G	G	R	A	A	G	G	G	A	R	R	G	A	G	R	G	A	A	A	G	G	R	A	R	R	G	A	R
Chr1	5745281	T	C	C	Y	C	C	T	T	Y	C	Y	Y	T	C	T	Y	T	C	C	C	C	C	C	C	C	C	C	C	Y
Chr1	5745986	T	C	C	Y	T	T	C	C	C	T	Y	Y	C	T	C	Y	C	T	T	T	C	C	Y	Y	Y	Y	C	T	Y
Chr1	5746168	C	A	A	M	C	C	A	A	A	C	M	M	A	C	A	M	A	C	C	C	A	A	M	A	C	M	A	C	C
Chr1	5746717	A	G	G	R	A	A	G	G	G	A	R	R	G	A	G	R	G	A	N	A	G	G	R	R	R	R	G	A	R
Chr1	5746736	A	G	G	R	A	A	G	G	G	A	R	R	G	A	G	R	G	A	N	A	G	G	R	R	R	R	G	A	R
Chr1	5748243	T	G	G	K	T	T	G	G	G	T	K	K	G	T	G	K	G	T	T	T	G	G	K	K	K	K	G	T	K
Chr1	5774599	T	C	C	Y	C	C	T	T	Y	C	Y	Y	T	C	T	Y	T	C	C	C	C	C	C	C	C	C	C	C	Y
Chr1	5783481	C	T	T	Y	T	T	C	C	Y	T	Y	Y	C	T	C	Y	C	T	T	T	T	T	T	T	T	T	T	T	Y
Chr1	5789734	A	C	C	M	C	C	A	A	M	C	M	M	A	C	A	M	A	C	C	C	C	C	C	C	C	C	C	C	M
Chr1	6031653	T	A	A	T	T	T	T	T	W	T	T	T	T	T	T	T	T	T	T	T	A	A	A	W	W	W	A	T	T
Chr1	6044799	A	G	G	R	A	A	G	G	R	A	R	R	R	A	G	R	G	A	A	A	G	G	G	R	R	R	G	A	R
Chr1	6049442	G	A	A	G	G	G	G	G	R	G	G	R	R	G	G	R	A	G	G	G	A	A	R	R	R	G	A	G	G
Chr1	6052211	T	C	C	T	T	T	T	T	Y	T	T	Y	Y	T	T	Y	C	T	T	T	C	C	Y	Y	Y	Y	C	T	T
Chr1	6053986	T	C	C	T	T	T	T	T	Y	T	T	T	T	T	T	T	T	T	T	T	C	C	Y	Y	Y	Y	C	T	T
Chr1	6054103	A	G	G	A	A	A	A	A	R	A	A	A	A	A	A	A	A	A	A	A	G	G	R	R	R	A	G	A	A
Chr1	6054281	T	C	C	T	T	T	T	T	Y	T	T	T	T	T	T	T	T	T	T	T	C	C	Y	Y	Y	Y	C	T	T
Chr1	6055823	C	A	A	C	C	C	C	C	M	C	C	C	C	C	C	C	C	C	C	C	A	A	M	M	C	M	A	C	C
Chr1	6056934	A	G	G	A	A	A	A	A	R	A	A	A	A	A	A	A	A	A	N	N	G	G	R	R	R	A	G	A	A
Chr1	6056983	C	T	T	C	C	C	C	C	Y	C	C	C	C	C	C	C	C	C	C	C	T	T	Y	T	Y	Y	T	C	C
Chr1	6057529	C	A	A	C	C	C	C	C	M	C	C	C	C	C	C	C	C	C	C	C	A	A	M	M	M	C	A	C	C
Chr1	6057955	C	A	A	C	C	C	C	C	M	C	C	C	C	C	C	C	C	C	C	C	A	A	M	M	M	M	A	C	C
Chr1	6059103	T	A	A	T	T	T	T	T	W	T	T	T	T	T	T	T	T	T	T	T	A	A	W	W	W	W	A	T	T
Chr1	6059760	C	G	G	C	C	C	C	C	S	C	C	C	C	C	C	C	C	C	C	C	G	G	S	S	S	S	G	C	C
Chr1	6060275	T	C	C	T	T	T	T	T	Y	T	T	T	T	T	T	T	T	T	T	T	C	C	Y	Y	Y	C	C	T	T
Chr1	6060436	T	C	C	T	T	T	T	T	Y	T	T	T	T	T	T	T	T	T	T	T	C	C	Y	Y	Y	Y	C	T	T
Chr1	6060557	T	C	C	T	T	T	T	T	Y	T	T	T	T	T	T	T	T	T	T	T	C	C	Y	Y	Y	Y	C	T	T
Chr1	6060839	G	A	A	G	G	G	G	G	R	G	G	G	G	G	G	G	G	G	G	G	A	A	R	R	R	R	A	G	G
Chr1	6061042	G	T	T	G	G	G	G	G	K	G	G	G	G	G	G	G	G	G	G	G	T	T	K	K	K	K	T	G	G
Chr1	6061068	G	A	A	G	G	G	G	G	R	G	G	G	G	G	G	G	G	G	G	G	A	A	R	R	R	R	A	G	G
Chr1	6061098	G	A	A	G	G	G	G	G	R	G	G	G	G	G	G	G	G	G	G	G	A	A	R	R	R	R	A	G	G
Chr1	6061110	A	G	G	A	A	A	A	A	R	A	A	A	A	A	A	A	A	A	A	A	G	G	R	R	R	R	G	A	A
Chr1	6061188	T	C	C	T	T	T	T	T	Y	T	T	T	T	T	T	T	T	T	T	T	C	C	Y	Y	Y	Y	C	T	T
Chr1	6062336	T	C	C	T	T	T	T	T	Y	T	T	T	T	T	T	T	T	T	T	T	C	C	Y	Y	Y	Y	C	T	T
Chr1	6062528	T	C	C	T	T	T	T	T	Y	T	T	T	T	T	T	T	T	T	T	T	C	C	T	Y	Y	Y	C	T	T
Chr1	6063404	A	G	G	A	A	A	A	A	R	A	A	A	A	A	A	A	A	A	A	A	G	G	R	R	R	A	G	A	A
Chr1	6063414	C	A	A	C	C	C	C	C	M	C	C	C	C	C	C	C	C	C	C	C	A	A	M	M	M	C	A	C	C
Chr1	6063695	T	C	C	T	T	T	T	T	Y	T	T	T	T	T	T	T	T	T	T	T	C	C	T	Y	Y	Y	C	T	T
Chr1	6066253	G	T	T	G	G	G	G	G	K	G	G	G	G	G	G	G	G	G	G	G	T	T	G	K	K	G	T	G	G
Chr1	6066296	G	T	T	G	G	G	G	G	K	G	G	G	G	G	G	G	G	G	G	G	T	T	K	K	K	K	T	G	G
Chr1	6066495	G	A	A	G	G	G	G	G	R	G	G	G	G	G	G	G	G	G	G	G	A	A	R	R	N	G	A	G	G
Chr1	6066847	C	T	T	C	C	C	C	C	Y	C	C	C	C	C	C	C	C	C	C	C	T	T	Y	Y	Y	Y	T	C	C
Chr1	6066863	G	A	A	G	G	G	G	G	R	G	G	G	G	G	G	G	G	G	G	G	A	A	R	R	R	R	A	G	G
Chr1	6066934	A	C	C	A	A	A	A	A	M	A	A	A	A	A	A	A	A	A	A	A	C	C	M	M	M	C	C	A	A
Chr1	6067111	T	A	A	T	T	T	T	T	W	T	T	T	T	T	T	T	T	T	T	T	A	A	W	A	T	W	A	T	T
Chr1	6067129	G	A	A	G	G	G	G	G	R	G	G	G	G	G	G	G	G	G	G	G	A	A	R	A	G	R	A	G	G
Chr1	6067273	G	C	C	G	G	G	G	G	S	G	G	G	G	G	G	G	G	G	G	G	C	C	S	S	G	S	C	G	G
Chr1	6067413	G	A	A	G	G	G	G	G	R	G	G	G	G	G	G	G	G	G	G	G	A	A	R	R	R	R	A	G	G
Chr1	6067511	A	C	C	A	A	A	A	A	M	A	A	A	A	A	A	A	A	A	A	A	C	C	M	M	M	M	C	A	A
Chr1	6067571	T	C	C	T	T	T	T	T	Y	T	T	T	T	T	T	T	T	T	T	T	C	C	Y	Y	Y	Y	C	T	T
Chr1	6067899	G	A	A	G	G	G	G	G	R	G	G	G	G	G	G	G	G	G	G	G	A	A	R	R	R	R	A	G	G
Chr1	6068080	G	A	A	G	G	G	G	G	R	G	G	G	G	G	G	G	G	G	G	G	A	A	R	R	R	R	A	G	G
Chr1	6068087	C	T	T	C	C	C	C	C	Y	C	C	C	C	C	C	C	C	C	C	C	T	T	Y	Y	Y	Y	T	C	C
Chr1	6068528	G	A	A	G	G	G	G	G	R	G	G	G	G	G	G	G	G	G	G	G	A	A	R	R	R	R	A	G	G
Chr1	6068536	T	C	C	T	T	T	T	T	Y	T	T	T	T	T	T	T	T	T	T	T	C	C	Y	Y	Y	Y	C	T	T
Chr1	6068709	T	C	C	T	T	T	T	T	Y	T	T	T	T	T	T	T	T	T	T	T	C	C	Y	Y	Y	T	C	T	T
Chr1	6068789	G	A	A	G	G	G	G	G	R	G	G	G	G	G	G	G	G	G	G	G	A	A	R	R	R	R	A	G	G
Chr1	6069302	C	T	T	C	C	C	C	C	Y	C	C	C	C	C	C	C	C	C	C	C	T	T	Y	Y	Y	Y	T	C	C
Chr1	6069316	T	C	C	T	T	T	T	T	Y	T	T	T	T	T	T	T	T	T	T	T	C	C	Y	Y	Y	Y	C	T	T
Chr1	6069433	A	G	G	A	A	A	A	A	R	A	A	A	A	A	A	A	A	A	A	A	G	G	R	R	R	R	G	A	A
Chr1	6069497	G	T	T	G	G	G	G	G	K	G	G	G	G	G	G	G	G	G	G	G	T	T	K	K	K	K	T	G	G
Chr1	6069523	A	T	T	A	A	A	A	A	W	A	A	A	A	A	A	A	A	A	A	A	T	T	W	W	W	W	T	A	A
Chr1	6069609	T	C	C	T	T	T	T	T	Y	T	T	T	T	T	T	T	T	T	T	T	C	C	Y	T	Y	T	C	T	T
Chr1	6069639	A	G	G	A	A	A	A	A	R	A	A	A	A	A	A	A	A	A	A	A	G	G	R	R	R	A	G	A	A
Chr1	6069730	C	T	T	C	C	C	C	C	Y	C	C	C	C	C	C	C	C	C	C	C	T	T	Y	Y	Y	Y	T	C	C
Chr1	6069925	C	T	T	C	C	C	C	C	Y	C	C	C	C	C	C	C	C	C	C	C	T	T	Y	Y	Y	Y	T	C	C
Chr1	6070226	C	T	T	C	C	C	C	C	Y	C	C	C	C	C	C	C	C	C	N	C	T	T	Y	Y	Y	Y	T	C	C
Chr1	6070337	A	G	G	A	A	A	A	A	R	A	A	A	A	A	A	A	A	A	A	A	G	G	R	R	R	R	G	A	A
Chr1	6070466	A	G	G	A	A	A	A	A	R	A	A	A	A	A	A	A	A	A	N	A	G	G	R	R	R	R	G	A	A
Chr1	6070661	G	A	A	G	G	G	G	G	R	G	G	G	G	G	G	G	G	G	G	G	A	A	R	R	R	G	A	G	G
Chr1	6070691	A	G	G	A	A	A	A	A	R	A	A	A	A	A	A	A	A	A	A	A	G	G	R	R	R	A	G	A	A
Chr1	6070746	A	G	G	A	A	A	A	A	R	A	A	A	A	A	A	A	A	A	A	A	G	G	R	R	A	R	G	A	A
Chr1	6070854	A	T	T	A	A	A	A	A	W	A	A	A	A	A	A	A	A	A	A	A	T	T	W	W	W	W	T	A	A
Chr1	6070964	G	T	T	G	G	G	G	G	K	G	G	K	K	G	G	K	T	G	G	G	T	T	K	K	K	K	T	G	G
Chr1	6070971	A	C	C	A	A	A	A	A	M	A	A	A	A	A	A	A	A	A	A	A	C	C	M	M	M	M	C	A	A
Chr1	6071348	A	T	T	A	A	A	A	A	W	A	A	A	A	A	A	A	A	A	A	A	T	T	W	W	W	W	T	A	A
Chr1	6071391	A	G	G	A	A	A	A	A	R	A	A	A	A	A	A	A	A	A	N	A	G	G	R	R	R	R	G	A	A
Chr1	6072486	A	T	T	A	A	A	A	A	W	A	A	A	A	A	A	A	A	A	A	A	T	T	W	W	W	W	T	A	A
Chr1	6072777	C	T	T	C	C	C	C	C	Y	C	C	C	C	C	C	C	C	C	C	C	T	T	Y	Y	Y	Y	T	C	C
Chr1	6073016	A	T	T	A	A	A	A	A	W	A	A	A	A	A	A	A	A	A	A	A	T	T	W	W	W	W	T	A	A
Chr1	6073391	T	C	C	T	T	T	T	T	Y	T	T	T	T	T	T	T	T	T	T	T	C	C	Y	Y	Y	Y	C	T	T
Chr1	6073586	T	C	C	T	T	T	T	T	Y	T	T	T	T	T	T	T	T	T	T	T	C	C	Y	Y	Y	Y	C	T	T
Chr1	6074864	T	C	C	T	T	T	T	T	Y	T	T	T	T	T	T	T	T	T	T	T	C	C	Y	Y	Y	Y	C	T	T
Chr1	6076226	A	C	C	A	A	A	A	A	M	A	A	A	A	A	A	A	A	A	A	A	C	M	M	M	M	M	C	A	A
Chr1	6076248	C	T	T	C	C	C	C	C	Y	C	C	C	C	C	C	C	C	C	C	C	T	Y	Y	Y	Y	Y	T	C	C
Chr1	6076426	A	C	C	A	A	A	A	A	M	A	A	A	A	A	A	A	A	A	A	A	C	M	M	M	M	M	C	A	A
Chr1	6076492	C	A	A	C	C	C	C	C	M	C	C	C	C	C	C	C	C	C	C	C	A	M	M	M	M	M	A	C	C
Chr1	6076849	A	G	G	A	A	A	A	A	R	A	A	A	A	A	A	A	A	A	N	A	G	R	R	R	R	G	G	A	A
Chr1	6076885	A	G	G	A	A	A	A	A	R	A	A	A	A	A	A	A	A	A	A	A	G	R	R	R	R	R	G	A	A
Chr1	6076934	C	T	T	C	C	C	C	C	Y	C	C	C	C	C	C	C	C	C	C	C	T	Y	Y	Y	Y	Y	T	C	C
Chr1	6144907	T	A	A	T	T	T	T	T	T	T	T	A	W	N	T	W	A	T	T	N	W	A	T	T	T	W	N	T	N
Chr1	6166196	A	C	C	A	A	A	A	A	A	A	A	M	M	A	A	M	C	A	A	C	M	M	A	M	A	A	C	A	A
Chr1	6202476	C	A	A	A	A	A	A	A	A	A	A	A	A	A	A	A	A	A	N	N	N	N	A	N	N	N	N	A	N
Chr1	6320101	C	A	A	M	A	A	A	A	A	A	M	A	A	C	A	A	A	A	C	A	A	A	A	A	A	A	A	C	M
Chr1	6562380	A	G	G	R	G	G	A	A	G	G	R	G	G	G	A	G	G	G	G	G	G	G	G	G	G	G	G	G	R
Chr1	6775125	G	C	C	S	C	C	G	G	C	C	S	C	C	C	G	C	C	C	C	C	C	C	C	C	C	C	C	C	S
Chr1	6779834	A	G	G	R	A	A	G	G	R	R	R	R	R	A	G	G	G	R	A	G	G	R	G	G	G	R	G	A	R
Chr1	6800884	G	A	A	R	A	A	G	G	A	A	R	A	A	A	G	A	A	A	A	A	A	A	A	A	A	A	A	A	R
Chr1	6911622	A	G	G	R	G	G	G	G	G	G	R	G	G	A	G	G	G	G	A	G	G	G	G	G	G	G	G	A	R
Chr1	7044764	G	A	A	R	R	R	A	A	A	A	R	A	A	G	A	A	A	A	G	A	A	A	A	A	A	A	A	G	R
Chr1	7167068	G	A	A	R	R	R	G	G	R	R	R	G	G	A	G	R	G	R	A	A	R	A	A	R	A	A	A	A	R
Chr1	7168157	A	C	C	M	M	M	A	A	M	M	M	A	A	C	A	M	A	M	C	C	C	C	C	C	C	C	C	C	M
Chr1	7173567	G	A	A	R	R	R	G	G	R	R	R	G	G	A	G	R	G	R	A	A	R	A	A	R	A	A	A	A	R
Chr1	7173960	T	G	G	K	K	K	T	T	K	K	K	T	T	G	T	K	T	K	G	G	K	G	G	K	G	G	G	G	K
Chr1	7174961	T	C	C	Y	Y	Y	T	T	Y	Y	Y	T	T	C	T	Y	T	Y	C	C	C	C	C	C	C	C	C	C	Y
Chr1	7175004	A	T	T	W	W	W	A	A	W	W	W	A	A	T	A	W	A	W	T	T	W	T	T	W	T	T	T	T	W
Chr1	7175577	A	G	G	R	R	R	A	A	R	R	R	A	A	G	A	R	A	R	G	G	G	G	G	G	G	G	G	G	R
Chr1	7176671	A	G	G	R	R	R	A	A	R	R	R	A	A	G	A	R	A	R	G	G	G	G	G	G	G	G	G	G	R
Chr1	7176723	A	C	C	M	M	M	A	A	M	M	M	A	A	C	A	M	A	M	C	C	C	C	C	C	C	C	C	C	M
Chr1	7177477	T	G	G	K	K	K	T	T	K	K	K	T	T	G	T	K	T	K	G	G	G	G	G	G	G	G	G	G	K
Chr1	7177865	G	A	A	R	R	R	G	G	R	R	R	G	G	A	G	R	G	R	A	A	R	A	A	R	A	A	A	A	R
Chr1	7181170	G	T	T	K	K	K	G	G	K	K	K	G	G	T	G	K	G	K	T	T	T	T	T	T	T	T	T	T	K
Chr1	7181215	G	T	T	K	W	W	G	G	W	W	K	R	R	T	G	K	G	K	T	T	T	T	T	T	T	T	T	T	K
Chr1	7184833	T	C	C	Y	Y	Y	T	T	Y	Y	T	T	T	C	T	Y	T	Y	N	C	C	C	C	C	C	C	C	C	Y
Chr1	7185181	T	G	G	K	K	K	T	T	K	K	K	T	T	G	T	K	T	K	G	G	K	G	G	K	G	G	G	G	K
Chr1	7185473	A	G	G	R	R	R	A	A	R	R	R	A	A	G	A	R	A	R	G	G	G	G	G	G	G	G	G	G	R
Chr1	7186900	T	C	C	Y	Y	Y	T	T	Y	Y	Y	T	T	C	T	Y	T	Y	N	N	C	C	C	C	C	C	C	C	Y
Chr1	7188591	T	C	C	Y	Y	Y	T	T	Y	Y	Y	T	T	C	T	Y	T	Y	C	C	Y	C	C	Y	C	C	C	C	Y
Chr1	7188650	G	A	A	R	R	R	G	G	R	R	R	G	G	A	G	R	G	R	A	A	R	A	A	R	A	A	A	A	R
Chr1	7189434	A	G	G	R	R	R	A	A	R	R	R	A	A	G	A	R	A	R	G	G	G	G	G	G	G	G	G	G	R
Chr1	7190107	C	G	G	S	S	S	C	C	S	S	S	C	C	G	C	S	C	S	G	G	S	G	G	S	G	G	G	G	S
Chr1	7190869	T	C	C	Y	Y	Y	T	T	Y	Y	Y	T	T	C	T	Y	T	Y	C	C	C	C	C	C	C	C	C	C	Y
Chr1	7193808	A	G	G	R	R	R	A	A	R	R	R	A	A	G	A	R	A	R	G	G	G	G	G	G	G	G	G	G	R
Chr1	7193902	T	C	C	Y	Y	Y	T	T	Y	Y	Y	T	T	C	T	Y	T	Y	C	C	C	C	C	C	C	C	C	C	Y
Chr1	7194106	G	A	A	R	R	R	G	G	R	R	R	G	G	A	G	R	G	R	A	A	A	A	A	A	A	A	A	A	R
Chr1	7194516	T	C	C	Y	Y	Y	T	T	Y	Y	Y	T	T	C	T	Y	T	Y	C	C	C	C	C	C	C	C	C	C	Y
Chr1	7195143	A	G	G	R	R	R	A	A	R	R	R	A	A	G	A	R	A	R	G	G	G	G	G	G	G	G	G	G	R
Chr1	7195718	G	A	A	R	R	R	G	G	R	R	R	G	G	A	G	R	G	R	A	A	A	A	A	A	A	A	A	A	R
Chr1	7197596	A	T	T	W	W	W	A	A	W	W	W	A	A	T	A	W	A	W	T	T	T	T	T	T	T	T	T	T	W
Chr1	7197869	A	G	G	R	R	R	A	A	R	R	R	A	A	G	A	R	A	R	G	G	G	G	G	G	G	G	G	G	R
Chr1	7197921	G	A	A	R	R	R	G	G	R	R	R	G	G	A	G	R	G	R	A	A	A	A	A	A	A	A	A	A	R
Chr1	7198004	C	T	T	Y	Y	Y	C	C	Y	Y	Y	C	C	T	C	Y	C	Y	T	T	T	T	T	T	T	T	T	T	Y
Chr1	7198265	A	G	G	R	R	R	A	A	R	R	R	A	A	G	A	R	A	R	G	G	G	G	G	G	G	G	G	G	R
Chr1	7199103	G	A	A	R	R	R	G	G	R	R	R	G	G	A	G	R	G	R	A	A	A	A	A	A	A	A	A	A	R
Chr1	7199484	G	A	A	R	R	R	G	G	R	R	R	G	G	A	G	R	G	R	A	A	A	A	A	A	A	A	A	A	R
Chr1	7201034	G	A	A	R	R	R	G	G	R	R	R	G	G	A	G	R	G	R	A	A	A	A	A	A	A	A	A	A	R
Chr1	7209417	G	A	A	R	R	R	G	G	R	R	R	G	G	A	G	R	G	R	A	A	A	A	A	A	A	A	A	A	R
Chr1	7209523	C	G	G	S	S	S	C	C	S	S	S	C	C	G	C	S	C	S	G	G	G	G	G	G	G	G	G	G	S
Chr1	7209893	A	G	G	R	R	R	A	A	R	R	R	A	A	G	A	R	A	R	G	G	G	G	G	G	G	G	G	G	R
Chr1	7210270	G	T	T	K	K	K	G	G	K	K	K	G	G	T	G	K	G	K	T	T	T	T	T	T	T	T	T	T	K
Chr1	7211040	C	A	A	M	M	M	C	C	M	M	M	C	C	A	C	M	C	M	A	A	A	A	A	A	A	A	A	A	M
Chr1	7211455	C	T	T	Y	Y	Y	C	C	Y	Y	Y	C	C	T	C	Y	C	Y	T	T	T	T	T	T	T	T	T	T	Y
Chr1	7213004	A	G	G	R	R	R	A	A	R	R	R	A	A	G	A	R	A	R	G	G	G	G	G	G	G	G	G	G	R
Chr1	7213078	A	C	C	M	M	M	A	A	M	M	M	A	A	C	A	M	A	M	C	C	C	C	C	C	C	C	C	C	M
Chr1	7213112	A	G	G	R	R	R	A	A	R	R	R	A	A	G	A	R	A	R	G	G	G	G	G	G	G	G	G	G	R
Chr1	7213196	A	T	T	W	W	W	A	A	W	W	W	A	A	T	A	W	A	W	N	N	T	T	T	T	T	T	T	T	W
Chr1	7216736	A	G	G	R	R	R	A	A	R	R	R	A	A	G	A	R	A	R	G	G	G	G	G	G	G	R	G	G	R
Chr1	7219717	T	C	C	Y	Y	Y	T	T	Y	Y	Y	T	T	C	T	Y	T	Y	N	C	C	C	C	C	C	C	C	C	Y
Chr1	7220201	T	A	A	W	W	W	T	T	W	W	W	T	T	A	T	W	T	W	N	A	W	A	A	W	A	A	A	A	W
Chr1	7224714	G	T	T	K	K	K	G	G	K	K	K	G	G	T	G	K	G	K	T	T	T	T	T	T	T	T	T	T	K
Chr1	7224842	G	A	A	R	R	R	G	G	R	R	R	G	G	A	G	R	G	R	A	A	A	A	A	A	A	A	A	A	R
Chr1	7225620	A	G	G	R	R	R	A	A	R	R	R	A	A	G	A	R	A	R	G	G	G	G	G	G	G	G	G	G	R
Chr1	7232598	T	A	A	W	W	W	T	T	W	W	W	T	T	A	T	W	T	W	A	A	A	A	A	A	A	A	A	A	A
Chr1	7235920	C	T	T	Y	Y	Y	C	C	Y	Y	Y	C	C	T	C	Y	C	Y	T	T	T	T	T	T	T	T	T	T	Y
Chr1	7236779	C	T	T	Y	Y	Y	C	C	Y	Y	Y	C	C	T	C	Y	C	Y	T	T	T	T	T	T	T	T	T	T	Y
Chr1	7237066	A	G	G	R	R	R	A	A	R	R	R	A	A	G	A	R	A	R	G	G	G	G	G	G	G	G	G	G	R
Chr1	7237229	T	C	C	Y	Y	Y	T	T	Y	Y	Y	T	T	C	T	Y	T	Y	C	C	C	C	C	C	C	C	C	C	C
Chr1	7237514	A	G	G	R	R	R	A	A	R	R	R	A	A	G	A	R	A	R	G	G	G	G	G	G	G	G	G	G	R
Chr1	7238013	A	C	C	M	M	M	A	A	M	M	M	A	A	C	A	M	A	M	C	C	C	C	C	C	C	N	C	C	M
Chr1	7239962	A	T	T	W	W	W	A	A	W	W	W	A	A	T	A	W	A	W	T	T	T	T	T	T	T	T	T	T	W
Chr1	7241396	T	G	G	K	K	K	T	T	K	K	K	T	T	G	T	K	T	K	G	G	G	G	G	G	G	G	G	G	K
Chr1	7241986	G	A	A	R	G	A	G	G	R	R	R	G	G	A	G	R	G	R	A	N	N	A	A	N	N	N	A	A	N
Chr1	7243587	T	C	C	Y	Y	Y	T	T	Y	Y	Y	T	T	C	T	Y	T	Y	C	C	C	C	C	C	C	C	C	C	Y
Chr1	7243707	T	C	C	Y	Y	Y	T	T	Y	Y	Y	T	T	C	T	Y	T	Y	C	C	C	C	C	C	C	C	C	C	Y
Chr1	7243801	T	G	G	K	K	K	T	T	K	K	K	T	T	G	T	K	T	K	N	G	G	G	G	G	G	N	G	G	K
Chr1	7244007	T	C	C	Y	Y	Y	T	T	Y	Y	Y	T	T	C	T	Y	T	Y	N	C	C	C	C	C	C	C	C	C	Y
Chr1	7244279	G	A	A	R	R	R	G	G	R	R	R	G	G	A	G	R	G	R	A	A	A	A	A	A	A	A	A	A	R
Chr1	7253177	A	G	G	R	R	R	A	A	R	R	R	A	A	G	A	R	A	R	G	G	G	G	G	G	G	G	G	G	R
Chr1	7269782	T	C	C	Y	Y	Y	T	T	Y	T	Y	T	T	C	T	Y	T	Y	C	C	C	C	C	C	C	C	C	C	Y
Chr1	7272369	A	C	C	M	M	M	A	A	M	A	M	A	A	C	A	M	A	M	C	C	M	C	C	M	C	C	C	C	M
Chr1	7291150	G	T	T	K	K	K	G	G	K	G	K	G	G	T	G	K	G	K	T	T	T	T	T	T	T	T	T	T	K
Chr1	7292658	G	A	A	R	R	R	G	G	R	G	R	G	G	A	G	R	G	R	A	A	A	A	A	A	A	A	A	A	R
Chr1	7293486	T	C	C	Y	Y	Y	T	T	Y	T	Y	T	T	C	T	Y	T	Y	C	C	C	C	C	C	C	C	C	C	Y
Chr1	7294094	G	A	A	R	R	R	G	G	R	G	R	G	G	A	G	R	G	R	A	A	N	A	A	N	A	N	A	A	N
Chr1	7294347	G	A	A	R	R	G	G	G	R	G	R	G	G	A	G	R	G	R	A	A	A	A	A	N	A	A	A	A	R
Chr1	7299152	G	C	C	S	S	S	G	G	S	G	S	G	G	C	G	S	G	S	C	C	C	C	C	C	C	C	C	C	S
Chr1	7313615	T	G	G	K	K	K	T	T	K	T	K	T	T	G	T	K	T	K	G	G	G	G	G	G	G	G	G	G	K
Chr1	7334878	T	C	C	Y	Y	Y	T	T	Y	T	Y	T	T	C	T	Y	T	Y	N	C	C	C	C	C	C	C	C	C	Y
Chr1	7336122	A	G	G	R	R	R	A	A	R	A	R	A	A	G	A	R	A	R	G	G	R	G	G	R	G	G	G	G	R
Chr1	7342081	G	A	A	R	R	R	G	G	R	G	R	G	G	A	G	R	G	R	A	A	A	A	A	A	A	A	A	A	R
Chr1	7350630	G	T	T	K	K	K	G	G	K	G	K	G	G	T	G	K	G	K	T	T	K	T	T	K	T	T	T	T	K
Chr1	7429035	T	A	A	W	W	W	T	T	W	T	W	T	T	A	T	W	T	W	A	A	A	A	A	A	A	A	A	A	W
Chr1	7437527	C	T	T	Y	Y	Y	C	C	Y	C	Y	C	C	T	C	Y	C	Y	T	T	T	T	T	T	T	T	T	T	Y
Chr1	7439865	C	G	G	C	S	S	C	C	S	C	S	C	C	G	C	S	C	S	G	G	G	G	G	G	G	G	G	G	S
Chr1	7445354	C	T	T	Y	Y	Y	C	C	Y	C	Y	C	C	T	C	Y	C	Y	T	T	T	T	T	T	T	T	T	T	Y
Chr1	7446661	A	C	C	M	M	M	A	A	M	A	M	A	A	C	A	M	A	M	N	C	C	C	C	C	C	C	C	C	M
Chr1	7447624	G	C	C	S	S	S	G	G	S	G	S	G	G	C	G	S	G	S	C	C	C	C	C	C	C	C	C	C	S
Chr1	7448137	G	A	A	R	R	R	G	G	R	G	R	G	G	A	G	R	G	R	N	A	R	A	A	R	A	A	A	A	R
Chr1	7488172	A	G	G	R	R	R	A	A	R	A	R	A	A	G	A	R	A	R	G	G	G	G	G	G	G	G	G	G	R
Chr1	7490222	T	A	A	W	W	W	T	T	W	T	W	T	T	A	T	W	T	W	A	A	A	A	A	A	A	A	A	A	W
Chr1	7500147	A	C	C	M	M	M	A	A	M	A	M	A	A	C	A	M	A	M	C	C	C	C	C	C	C	C	C	C	M
Chr1	7505052	T	C	C	Y	Y	Y	T	T	Y	T	Y	T	T	C	T	Y	T	Y	C	C	C	C	C	C	C	C	C	C	Y
Chr1	7507218	T	C	C	Y	Y	Y	T	T	Y	T	Y	T	T	C	T	Y	T	Y	C	C	C	C	C	C	C	C	C	C	Y
Chr1	7507712	G	A	A	R	R	R	G	G	R	G	R	G	G	A	G	R	G	R	A	A	R	A	A	R	A	A	A	A	R
Chr1	7507959	G	A	A	R	R	R	G	G	R	G	R	G	G	A	G	R	G	R	A	A	R	A	A	R	A	A	A	A	R
Chr1	7511533	A	T	T	W	W	W	A	A	W	A	W	A	A	T	A	W	A	W	T	T	T	T	T	T	T	T	T	T	W
Chr1	7511870	T	C	C	Y	Y	Y	T	T	Y	T	Y	T	T	C	T	Y	T	Y	C	C	C	C	C	C	C	C	C	C	Y
Chr1	7522963	T	C	C	Y	Y	Y	T	T	Y	T	Y	T	T	Y	T	Y	T	Y	C	C	Y	C	C	Y	C	C	C	C	Y
Chr1	7523290	A	G	G	R	R	R	A	A	R	A	R	A	A	R	A	R	A	R	G	G	R	G	G	R	G	G	G	G	R
Chr1	7523945	T	C	C	Y	Y	Y	T	T	Y	T	Y	T	T	Y	T	Y	T	Y	N	C	T	C	C	Y	Y	C	T	C	Y
Chr1	7523951	G	C	C	S	S	S	G	G	S	G	S	G	G	S	G	S	G	S	N	C	G	C	C	S	S	C	G	C	S
Chr1	7526417	A	G	G	R	R	R	A	A	R	A	R	A	A	R	A	R	A	R	G	G	A	G	G	R	R	G	A	G	R
Chr1	7527090	G	A	A	R	R	R	G	G	R	G	R	G	G	R	G	R	G	R	A	A	G	A	A	R	R	A	G	A	R
Chr1	7527135	C	T	T	Y	Y	Y	C	C	Y	C	Y	C	C	Y	C	Y	C	Y	T	T	C	T	T	Y	Y	T	C	T	Y
Chr1	7536890	A	G	G	R	R	R	A	A	R	R	R	A	A	R	A	R	A	R	G	G	A	G	G	R	R	G	A	G	R
Chr1	7719542	C	T	T	C	Y	Y	C	C	Y	C	Y	C	C	Y	C	Y	C	Y	N	T	Y	T	Y	Y	Y	T	C	T	Y
Chr1	7719580	T	C	C	T	Y	Y	T	T	Y	T	Y	T	T	Y	T	Y	T	Y	N	C	C	C	Y	C	C	C	C	C	C
Chr1	7720151	T	C	C	T	Y	Y	T	T	Y	T	Y	T	T	Y	T	Y	T	Y	N	C	Y	C	Y	Y	Y	C	T	C	Y
Chr1	7720482	G	A	A	G	R	R	G	G	R	G	R	G	G	R	G	R	G	R	N	A	R	A	G	R	R	A	G	A	R
Chr1	7721065	C	G	G	C	S	S	C	C	S	C	S	C	C	S	C	S	C	S	G	G	S	G	S	S	G	G	C	G	S
Chr1	7722995	T	C	C	T	Y	Y	T	T	Y	T	Y	T	T	Y	T	Y	T	Y	C	C	C	C	Y	C	C	C	C	C	Y
Chr1	7723199	G	T	T	G	K	K	G	G	K	G	K	G	G	K	G	K	G	K	T	T	T	T	K	T	T	T	T	T	K
Chr1	7723273	T	C	C	T	Y	Y	T	T	Y	T	Y	T	T	Y	T	Y	T	Y	C	C	C	C	Y	C	C	C	C	C	Y
Chr1	7723305	T	C	C	T	Y	Y	T	T	Y	T	Y	T	T	Y	T	Y	T	Y	C	C	C	C	Y	C	C	C	C	C	Y
Chr1	7723369	G	A	A	G	R	R	G	G	R	G	R	G	G	R	G	R	G	R	A	A	A	A	R	A	N	N	A	A	R
Chr1	7723504	A	G	G	A	R	R	A	A	R	A	A	A	A	R	A	R	A	R	G	G	G	G	R	G	G	R	G	G	R
Chr1	7723628	C	T	T	C	Y	Y	C	C	Y	C	Y	C	C	Y	C	Y	C	Y	T	T	T	T	Y	T	T	T	T	T	Y
Chr1	7723795	C	A	A	C	M	M	C	C	M	C	M	C	C	M	C	M	C	M	A	A	A	A	M	A	A	A	A	A	M
Chr1	7723952	A	T	T	A	W	W	A	A	W	A	W	A	A	W	A	W	A	W	T	T	T	W	W	T	T	T	T	T	W
Chr1	7724031	C	T	T	C	Y	Y	C	C	Y	C	Y	C	C	Y	C	Y	C	Y	T	T	T	Y	Y	T	T	T	T	T	Y
Chr1	7724283	G	A	A	G	R	R	G	G	R	G	R	G	G	R	G	R	G	R	N	N	A	A	G	A	N	N	N	A	G
Chr1	7724298	T	G	G	T	K	K	T	T	K	T	K	T	T	K	T	K	T	K	N	N	G	G	T	G	N	N	N	G	K
Chr1	7724448	A	C	C	A	M	M	A	A	M	A	M	A	A	M	A	M	A	M	C	C	A	C	M	C	C	C	A	C	M
Chr1	7724639	T	G	G	T	K	K	T	T	K	T	K	T	T	K	T	K	T	K	N	N	G	G	K	G	G	G	G	G	T
Chr1	7724650	G	A	A	G	R	R	G	G	R	G	R	G	G	R	G	R	G	R	N	N	A	A	R	A	A	A	A	A	G
Chr1	7724884	G	A	A	G	R	R	G	G	R	G	R	G	G	R	G	R	G	R	A	A	A	A	R	A	A	A	A	A	R
Chr1	7728734	G	A	A	G	R	R	G	G	R	G	R	G	G	R	G	R	G	R	A	A	A	A	R	A	A	A	A	A	R
Chr1	7766311	T	C	C	T	Y	T	T	T	Y	T	Y	T	T	Y	T	Y	T	Y	C	C	C	C	C	C	C	C	C	C	Y
Chr1	7768931	A	G	G	A	R	R	A	A	R	A	R	A	A	R	A	R	A	R	G	G	R	G	G	A	R	G	A	G	R
Chr1	7773774	G	C	C	G	S	S	G	G	S	G	S	G	G	S	G	S	G	S	C	C	C	C	C	C	C	C	C	C	S
Chr1	7775699	G	T	T	G	K	K	G	G	K	G	K	G	G	K	G	K	G	K	T	T	K	T	T	K	K	T	G	T	K
Chr1	7777073	A	G	G	A	R	R	A	A	R	A	R	A	A	R	A	R	A	R	G	G	R	G	G	R	R	G	A	G	R
Chr1	7778125	G	T	T	G	K	K	G	G	K	G	K	G	G	K	G	K	G	K	T	T	T	T	T	T	T	T	T	T	K
Chr1	7778988	G	A	A	G	R	R	G	G	R	G	R	G	G	R	G	R	G	R	A	A	R	A	A	G	R	A	G	A	R
Chr1	7780726	A	G	G	A	R	R	A	A	R	A	R	A	A	R	A	R	A	R	G	G	G	G	G	G	G	G	G	G	R
Chr1	7784721	C	T	T	C	Y	Y	C	C	Y	C	Y	C	C	Y	C	Y	C	Y	T	T	Y	T	T	Y	Y	T	C	T	Y
Chr1	7787420	A	G	G	A	R	R	A	A	R	A	R	A	A	R	A	R	A	R	N	G	G	G	G	G	G	G	G	G	R
Chr1	7789529	G	A	A	G	R	R	G	G	R	G	R	G	G	R	G	R	G	R	A	A	R	A	R	R	R	A	G	A	R
Chr1	7792394	C	T	T	C	Y	Y	C	C	Y	C	Y	C	C	Y	C	Y	C	Y	T	T	T	T	Y	T	T	T	T	T	Y
Chr1	7793866	G	A	A	G	R	R	G	G	R	G	R	G	G	R	G	R	G	R	A	A	R	A	R	A	R	A	G	A	R
Chr1	7794471	T	G	G	T	K	K	T	T	K	T	K	T	T	K	T	K	T	K	G	G	G	G	K	G	G	G	G	G	K
Chr1	7794479	C	T	T	C	Y	Y	C	C	Y	C	Y	C	C	Y	C	Y	C	Y	T	T	T	T	Y	T	T	T	T	T	Y
Chr1	7796767	T	C	C	T	Y	Y	T	T	Y	T	Y	T	T	Y	T	Y	T	Y	C	C	C	C	Y	C	C	C	C	C	Y
Chr1	7796835	A	G	G	A	R	R	A	A	R	A	R	A	A	R	A	R	A	R	G	G	G	G	R	G	G	G	G	G	R
Chr1	7797724	G	A	A	G	R	R	G	G	R	G	R	G	G	R	G	R	G	R	A	A	R	A	A	R	R	A	G	A	R
Chr1	7830242	G	T	T	G	K	K	G	G	K	G	K	G	G	K	G	K	G	K	T	T	K	T	K	K	K	T	G	T	K
Chr1	7830657	T	C	C	T	Y	Y	T	T	Y	T	Y	T	T	Y	T	Y	T	Y	N	C	Y	C	Y	Y	Y	C	T	C	Y
Chr1	7832560	A	G	G	A	R	R	A	A	R	A	R	A	A	R	A	R	A	R	G	G	R	G	A	R	R	G	A	G	R
Chr1	7832601	G	T	T	G	K	K	G	G	K	G	K	G	G	K	G	K	G	K	T	T	K	T	K	K	K	T	G	T	K
Chr1	7833033	G	C	C	N	S	S	N	N	S	N	S	N	N	S	N	S	N	S	C	C	S	C	S	S	S	C	N	C	S
Chr1	7841289	T	G	G	T	K	K	T	T	K	T	K	T	T	K	T	K	T	K	G	G	K	G	K	K	K	G	T	G	K
Chr1	7842632	A	G	G	A	R	R	A	A	R	A	R	A	A	R	A	R	A	R	G	G	R	G	R	R	R	G	A	G	R
Chr1	7845123	A	T	T	A	W	W	A	A	W	N	N	A	A	W	N	W	A	W	T	T	T	T	W	N	N	N	N	T	W
Chr1	7845169	A	C	C	A	M	M	A	N	C	A	N	N	N	M	A	M	A	M	C	C	N	C	M	N	N	N	A	C	N
Chr1	7845745	A	G	G	A	R	R	A	A	R	A	R	A	A	R	A	R	A	R	G	G	R	G	R	R	R	G	A	G	R
Chr1	7851267	T	C	C	T	Y	Y	T	T	Y	T	Y	T	T	Y	T	Y	T	Y	C	C	Y	C	Y	Y	N	C	T	C	Y
Chr1	7861500	T	C	C	T	Y	Y	T	T	Y	T	Y	T	T	Y	T	Y	T	Y	C	C	C	C	C	C	C	C	C	C	Y
Chr1	7865289	G	A	A	G	R	R	G	G	R	G	R	G	G	R	G	R	G	G	A	A	A	A	A	A	A	A	A	A	R
Chr1	7869520	C	G	G	N	S	S	C	C	S	N	S	C	N	S	N	S	N	S	G	G	S	G	S	S	S	G	N	G	S
Chr1	7869550	C	T	T	C	Y	Y	C	C	Y	C	Y	C	C	Y	C	Y	C	Y	T	T	Y	T	Y	Y	Y	T	C	T	Y
Chr1	7870444	A	C	C	A	M	M	A	A	M	A	M	A	A	M	A	M	A	M	C	C	M	C	M	M	A	C	A	C	M
Chr1	7871976	C	G	G	C	S	S	C	C	S	C	S	C	C	S	C	S	C	S	G	G	S	G	S	S	S	G	C	G	S
Chr1	7872446	C	T	T	C	Y	Y	C	C	Y	C	Y	C	C	Y	C	Y	C	Y	T	T	Y	T	Y	Y	Y	T	C	T	Y
Chr1	7872806	C	T	T	C	C	Y	C	C	Y	C	Y	C	C	Y	C	Y	C	Y	T	T	Y	T	Y	Y	Y	T	C	T	Y
Chr1	7874140	T	A	A	T	W	W	T	T	W	T	W	T	T	W	T	W	T	W	A	A	W	A	W	W	W	A	T	A	W
Chr1	7874208	T	G	G	T	K	K	T	T	K	T	K	T	T	K	T	K	T	K	G	G	K	G	K	K	K	G	T	G	K
Chr1	7899486	T	C	C	T	Y	Y	T	T	Y	T	Y	T	T	Y	T	Y	T	Y	C	C	C	C	C	C	C	C	C	C	Y
Chr1	7903139	G	A	A	G	R	R	G	G	R	G	R	G	G	R	G	R	G	R	A	A	R	A	R	R	R	A	G	A	R
Chr1	7906210	G	A	A	G	R	R	G	G	R	G	R	G	G	R	G	R	G	R	A	A	R	A	R	R	R	A	G	A	R
Chr1	7925769	G	C	C	G	S	S	G	G	S	G	S	G	G	S	G	S	G	S	C	C	S	C	S	S	S	C	G	C	S
Chr1	7926307	G	A	A	G	R	R	G	G	R	G	R	G	G	R	G	R	G	R	A	A	A	A	G	A	A	A	A	A	R
Chr1	7926449	C	A	A	C	M	M	C	C	M	C	M	C	C	M	C	M	C	M	A	A	A	A	M	A	A	A	A	A	M
Chr1	7926459	G	T	T	G	K	K	G	G	K	G	K	G	G	K	G	K	G	K	T	T	K	T	K	G	K	T	G	T	K
Chr1	7927352	G	A	A	G	R	R	G	G	R	G	R	G	G	R	G	R	G	R	A	A	A	A	R	A	A	A	A	A	R
Chr1	7978080	A	T	T	A	W	W	A	A	W	A	W	A	A	W	A	W	A	W	T	T	T	T	T	T	T	T	T	T	W
Chr1	7978413	C	T	T	C	Y	Y	C	C	Y	C	Y	C	C	Y	C	Y	C	Y	T	T	T	T	T	T	T	T	T	T	Y
Chr1	7978584	C	T	T	C	Y	Y	C	C	Y	C	Y	C	C	Y	C	Y	C	Y	T	T	T	T	T	T	T	T	T	T	Y
Chr1	7978635	A	G	G	A	R	R	A	A	R	A	R	A	A	R	A	R	A	R	G	G	G	G	G	G	G	G	G	G	R
Chr1	7984264	G	A	A	G	R	R	G	G	R	G	R	G	G	R	G	R	G	R	A	A	A	A	A	A	A	A	A	A	R
Chr1	7984602	G	A	A	G	R	R	G	G	R	G	R	G	G	R	G	R	G	R	A	A	A	A	A	A	A	A	A	A	R
Chr1	7984941	A	G	G	A	R	R	A	A	R	R	R	A	A	R	A	R	R	R	G	G	G	G	G	G	G	G	G	G	R
Chr1	7985649	T	A	A	T	W	W	T	T	W	T	W	T	T	W	T	W	T	W	A	A	A	A	A	A	A	A	A	A	W
Chr1	7985990	G	T	T	G	K	K	G	G	K	G	K	G	G	K	G	K	G	K	T	T	K	T	K	K	K	T	G	T	K
Chr1	7986180	A	C	C	A	M	M	A	A	M	A	M	A	A	M	A	M	A	M	C	C	C	C	C	C	C	C	C	C	M
Chr1	7987243	T	A	A	T	W	W	T	T	W	T	W	T	T	W	T	W	T	W	A	A	A	A	A	A	A	A	A	A	W
Chr1	7988025	G	T	T	G	K	K	G	G	K	G	K	G	G	K	G	K	G	K	T	T	T	T	T	T	T	T	T	T	K
Chr1	7988305	T	G	G	T	K	K	T	T	K	T	K	T	T	K	T	K	T	K	G	G	G	G	G	G	G	G	G	G	K
Chr1	7988385	A	G	G	A	R	R	A	A	R	A	R	A	A	R	A	R	A	R	G	G	G	G	G	G	G	G	G	G	R
Chr1	7988479	A	T	T	A	W	W	A	A	W	A	W	A	A	W	A	W	A	W	T	T	T	T	T	T	T	T	T	T	W
Chr1	7989206	G	C	C	G	S	S	G	G	S	G	S	G	G	S	G	S	G	S	C	C	C	C	C	C	C	C	C	C	S
Chr1	7989228	A	G	G	A	R	R	A	A	R	A	R	A	A	R	A	R	A	R	G	G	G	G	G	G	G	G	G	G	R
Chr1	7989305	G	T	T	G	K	K	G	G	K	G	K	G	G	K	G	K	G	K	T	T	T	T	T	T	T	T	T	T	K
Chr1	7990171	C	A	A	C	M	M	C	C	M	C	M	C	C	M	C	M	C	M	A	A	A	A	A	A	A	A	A	A	M
Chr1	7990603	A	T	T	A	W	W	A	A	W	A	W	A	A	W	A	W	A	W	T	T	T	T	T	T	T	T	T	T	W
Chr1	7992917	C	G	G	C	S	S	C	C	S	C	S	C	C	S	C	S	C	S	G	G	G	G	G	G	G	G	G	G	S
Chr1	7993470	G	T	T	G	K	K	G	G	K	G	K	G	G	K	G	K	G	K	T	T	T	T	K	T	T	T	T	T	K
Chr1	7994275	A	G	G	A	R	R	A	A	R	A	R	A	A	R	A	R	A	R	G	G	G	G	R	G	G	G	G	G	R
Chr1	7994672	C	G	G	C	S	S	C	C	S	C	S	C	C	S	C	S	C	S	G	G	G	G	S	G	G	G	G	G	S
Chr1	7994932	A	G	G	A	R	R	A	A	R	A	R	A	A	R	A	R	A	R	G	G	G	G	R	G	G	G	G	G	R
Chr1	7995245	T	G	G	T	K	K	T	T	K	T	K	T	T	K	T	K	T	K	N	N	G	G	K	G	G	G	G	G	K
Chr1	7995421	G	A	A	G	R	R	G	G	R	G	R	G	G	R	G	R	G	R	N	A	A	A	R	A	A	A	A	A	R
Chr1	7995743	C	T	T	C	Y	Y	C	C	Y	C	Y	C	C	Y	C	Y	C	Y	T	T	T	T	C	T	T	T	T	T	Y
Chr1	7995951	T	A	A	T	W	W	T	T	W	T	W	T	T	W	T	W	T	W	N	N	A	A	W	A	N	A	A	A	W
Chr1	7995984	T	C	C	T	Y	Y	T	T	Y	T	Y	T	T	Y	T	Y	T	Y	N	N	C	C	C	C	N	C	C	C	Y
Chr1	7995999	C	T	T	C	Y	Y	C	C	Y	C	Y	C	C	Y	C	Y	C	Y	N	N	T	T	Y	T	N	T	T	T	Y
Chr1	7996013	A	G	G	A	R	R	A	A	R	A	R	A	A	R	A	R	A	R	N	N	G	G	R	G	N	G	G	G	R
Chr1	7996434	A	G	G	A	R	R	A	A	R	A	R	A	A	R	A	R	A	R	N	N	G	G	R	G	G	N	G	G	A
Chr1	7997426	G	A	A	G	R	R	G	G	R	G	R	G	G	A	G	R	G	R	N	A	A	A	R	A	A	N	A	A	G
Chr1	7997970	A	G	G	A	R	R	A	A	R	A	R	A	A	R	A	R	A	R	G	G	G	G	R	G	G	G	G	G	A
Chr1	7998593	T	A	A	T	W	W	T	T	W	T	W	T	T	W	T	W	T	W	A	A	A	A	W	A	A	A	A	A	W
Chr1	7999377	C	T	T	N	Y	Y	N	N	Y	N	Y	N	N	Y	N	Y	N	Y	T	T	T	T	Y	T	T	T	T	T	Y
Chr1	7999466	A	G	G	A	R	R	A	A	R	A	R	A	A	R	A	R	A	R	G	G	G	G	A	G	G	G	G	G	R
Chr1	7999489	C	T	T	C	Y	Y	C	C	Y	C	Y	C	C	Y	C	Y	C	Y	T	T	T	T	Y	T	T	T	T	T	Y
Chr1	7999515	C	T	T	C	Y	Y	C	C	Y	C	Y	C	C	Y	C	Y	C	Y	T	T	T	T	Y	T	T	T	T	T	Y
Chr1	8000039	C	A	A	C	M	M	C	C	M	C	M	C	C	M	C	M	C	M	A	A	A	A	M	A	A	A	A	A	M
Chr1	8000444	C	T	T	C	Y	Y	C	C	Y	C	Y	C	C	Y	C	Y	C	Y	T	T	T	T	Y	T	T	T	T	T	Y
Chr1	8000594	A	G	G	A	R	R	A	A	R	A	R	A	A	R	A	R	A	R	G	G	R	G	R	R	R	G	A	G	R
Chr1	8000619	G	T	T	G	K	K	G	G	K	G	K	G	G	K	G	K	G	K	T	T	T	T	K	T	T	T	T	T	K
Chr1	8000898	G	A	A	G	R	R	G	G	R	G	R	G	G	R	G	R	G	R	A	A	A	A	A	A	A	A	A	A	R
Chr1	8001346	A	T	T	A	W	W	A	A	W	A	W	A	A	W	A	W	A	W	T	T	T	T	W	T	T	T	T	T	W
Chr1	8007220	T	C	C	N	Y	Y	N	N	Y	N	Y	N	N	Y	N	Y	N	Y	C	C	C	C	Y	C	C	C	C	C	Y
Chr1	8011669	G	A	A	G	R	R	G	G	R	G	R	G	G	R	G	R	G	R	A	A	A	A	R	A	A	A	A	A	R
Chr1	8017303	A	T	T	A	W	W	A	A	W	A	W	A	A	W	A	W	A	W	T	T	T	T	W	T	T	T	T	T	W
Chr1	8052045	T	G	G	T	K	K	T	T	K	T	K	T	T	K	T	K	T	K	G	G	K	G	K	K	K	G	T	G	K
Chr1	8052152	G	C	C	G	S	S	G	G	S	G	S	G	G	S	G	S	G	S	C	C	C	C	C	N	C	C	C	C	S
Chr1	8064678	C	T	T	C	Y	Y	C	C	Y	C	Y	C	C	C	C	Y	C	Y	T	T	T	T	T	Y	T	T	T	T	Y
Chr1	8067032	G	A	A	G	R	R	G	G	R	G	R	G	G	R	G	R	G	R	A	A	A	A	A	R	A	A	A	A	R
Chr1	8070550	A	C	C	A	M	M	A	A	M	A	M	A	A	M	A	M	A	M	C	C	C	C	C	C	C	C	C	C	M
Chr1	8070724	G	A	A	G	R	R	G	G	R	G	R	G	G	G	G	R	G	R	A	A	A	A	A	A	A	A	A	A	R
Chr1	8079088	A	G	G	G	R	R	G	G	R	G	R	G	G	R	G	R	G	R	A	A	R	A	R	R	G	A	G	A	R
Chr1	8113350	A	C	C	C	C	C	C	C	C	C	C	C	C	C	C	C	C	C	C	C	C	C	C	C	C	C	C	C	C
Chr1	8129657	C	G	G	C	S	S	C	C	S	C	S	C	C	S	C	S	C	S	G	G	G	G	G	G	G	G	G	G	S
Chr1	8134460	A	T	T	A	W	W	A	A	W	A	W	A	A	W	A	W	A	W	T	T	W	T	W	W	W	T	A	T	W
Chr1	8136827	T	G	G	T	K	K	T	T	K	T	K	T	T	K	T	K	T	K	G	G	K	G	K	K	K	G	T	G	K
Chr1	8137466	C	A	A	C	C	M	C	C	M	C	M	C	C	M	C	M	C	M	A	A	M	A	M	M	M	A	C	A	M
Chr1	8137669	T	C	C	T	Y	Y	T	T	Y	T	Y	T	T	Y	T	Y	T	Y	C	C	C	C	C	C	C	C	C	C	Y
Chr1	8139588	A	C	C	A	M	M	A	A	M	A	M	A	A	M	A	M	A	M	C	C	M	C	M	M	M	C	A	C	M
Chr1	8150646	C	T	T	C	Y	Y	C	C	Y	C	Y	C	C	Y	C	Y	C	Y	T	T	T	T	T	Y	T	T	T	T	Y
Chr1	8151633	G	T	T	G	K	K	G	G	K	G	K	G	G	K	G	K	G	K	T	T	T	T	T	K	T	T	T	T	K
Chr1	8154207	G	A	A	G	R	R	G	G	R	G	R	G	G	R	G	R	G	R	N	G	R	A	R	G	R	A	G	A	R
Chr1	8154219	G	A	A	G	R	R	G	G	R	G	R	G	G	R	G	R	G	R	N	G	R	A	R	G	R	A	G	A	R
Chr1	8157967	T	A	A	T	W	W	T	T	W	T	W	T	T	W	T	W	T	W	A	A	W	A	W	W	W	A	T	A	W
Chr1	8157974	A	T	T	A	W	W	A	A	W	A	W	A	A	W	A	W	A	W	T	T	W	T	W	W	W	T	A	T	W
Chr1	8158023	T	C	C	T	Y	Y	T	T	Y	T	Y	T	T	Y	T	Y	T	Y	C	C	Y	C	Y	Y	Y	C	T	C	Y
Chr1	8159230	C	T	T	C	Y	Y	C	C	Y	C	Y	C	C	Y	C	Y	C	Y	T	T	Y	T	Y	C	Y	T	C	T	Y
Chr1	8169831	T	A	A	T	W	W	T	T	W	T	W	T	T	W	T	W	T	W	A	A	A	A	A	W	A	A	A	A	W
Chr1	8170826	T	C	C	T	Y	Y	T	T	Y	T	Y	T	T	Y	T	Y	T	Y	C	C	Y	C	Y	C	Y	C	T	C	Y
Chr1	8171079	C	T	T	C	Y	Y	C	C	Y	C	Y	C	C	Y	C	Y	C	Y	T	T	Y	T	Y	T	Y	T	C	T	Y
Chr1	8171105	A	G	G	A	R	R	A	A	R	A	R	A	A	R	A	R	A	R	G	G	R	G	R	G	R	G	A	G	R
Chr1	8171176	T	C	C	T	Y	Y	T	T	Y	T	Y	T	T	Y	T	Y	T	Y	C	C	Y	C	Y	C	Y	C	T	C	Y
Chr1	8171343	A	G	G	A	R	R	A	A	R	A	R	A	A	R	A	R	A	R	G	G	R	G	R	G	R	G	A	G	R
Chr1	8171361	T	C	C	T	Y	Y	T	T	Y	T	Y	T	T	Y	T	Y	T	Y	C	C	Y	C	Y	C	Y	C	T	C	Y
Chr1	8171375	G	T	T	G	K	K	G	G	K	G	K	G	G	K	G	K	G	K	T	T	K	T	K	T	K	T	G	T	K
Chr1	8171389	G	C	C	G	S	S	G	G	S	G	S	G	G	S	G	S	G	S	C	C	S	C	S	C	S	C	G	C	S
Chr1	8171400	T	C	C	T	Y	Y	T	T	Y	T	Y	T	T	Y	T	Y	T	Y	C	C	Y	C	Y	C	Y	C	T	C	Y
Chr1	8171537	T	G	G	T	K	K	T	T	K	T	K	T	T	K	T	K	T	K	G	G	K	G	K	G	K	G	T	G	K
Chr1	8171564	A	G	G	A	R	R	A	A	R	A	R	A	A	R	A	R	A	R	G	G	R	G	R	G	R	G	A	G	R
Chr1	8171818	T	C	C	T	Y	Y	T	T	Y	T	Y	T	T	Y	T	Y	T	Y	C	C	Y	C	Y	C	Y	C	T	C	Y
Chr1	8173036	C	G	G	C	C	C	C	C	C	C	C	C	C	C	C	C	C	C	C	C	C	C	C	S	C	C	C	C	C
Chr1	8176706	G	A	A	A	R	R	A	A	R	A	R	A	A	R	A	R	A	R	G	G	R	G	R	R	R	G	A	G	R
Chr1	8189127	G	A	A	A	R	R	A	A	R	A	R	A	A	R	A	R	A	R	G	G	R	G	R	R	R	G	A	G	R
Chr1	8191222	T	A	A	A	W	W	A	A	W	A	W	A	A	W	A	W	A	W	N	T	W	T	W	T	T	T	A	T	W
Chr1	8192680	C	G	G	C	S	S	C	C	S	C	S	C	C	S	C	S	C	S	G	G	G	G	G	G	G	G	G	G	S
Chr1	8195992	C	A	A	C	M	M	C	C	M	C	M	C	C	M	C	M	C	M	A	A	M	A	M	M	M	A	C	A	M
Chr1	8198686	C	T	T	C	Y	Y	C	C	Y	C	Y	C	C	Y	C	Y	C	Y	T	T	Y	T	Y	T	C	T	C	T	Y
Chr1	8200448	T	C	C	T	Y	Y	T	T	Y	T	Y	T	T	Y	T	Y	T	Y	C	C	Y	C	Y	C	Y	C	T	C	Y
Chr1	8200866	G	T	T	G	K	K	G	G	K	G	K	G	G	K	G	K	G	K	T	T	K	T	K	T	K	T	G	T	K
Chr1	8201296	C	T	T	C	Y	Y	C	C	Y	C	Y	C	C	Y	C	Y	C	Y	T	T	Y	T	Y	T	Y	T	C	T	Y
Chr1	8203614	C	A	A	C	C	C	C	C	C	C	C	C	C	C	C	C	C	C	N	C	C	C	C	M	C	C	C	C	C
Chr1	8203748	T	G	G	T	K	K	T	T	K	T	K	T	T	K	T	K	T	K	G	G	G	G	G	G	G	G	G	G	K
Chr1	8204142	A	T	T	A	W	W	A	A	W	A	W	A	A	W	A	W	A	W	T	T	W	T	W	T	W	T	A	T	W
Chr1	8204401	T	C	C	T	Y	Y	T	T	Y	T	Y	T	T	Y	T	Y	T	Y	C	C	Y	C	Y	C	Y	C	T	C	Y
Chr1	8204534	C	T	T	C	Y	Y	C	C	Y	C	Y	C	C	Y	C	Y	C	Y	T	T	Y	T	Y	T	Y	T	C	T	Y
Chr1	8204756	T	C	C	T	Y	Y	T	T	Y	T	Y	T	T	Y	T	Y	T	Y	C	C	Y	C	T	C	Y	C	T	C	Y
Chr1	8205534	A	T	T	A	W	W	A	A	W	A	W	A	A	W	A	W	A	W	T	T	W	T	A	T	W	T	A	T	W
Chr1	8208505	T	A	A	T	W	W	T	T	W	T	W	T	T	W	T	W	T	W	A	A	W	A	W	A	W	A	T	A	W
Chr1	8210202	T	C	C	T	Y	Y	T	T	Y	T	Y	T	T	Y	T	Y	T	Y	C	C	Y	C	Y	C	Y	C	T	C	Y
Chr1	8210910	G	A	A	G	R	R	G	G	R	G	R	G	G	R	G	R	G	R	A	A	R	A	G	A	G	A	G	A	R
Chr1	8215540	T	A	A	T	W	W	T	T	W	T	W	T	T	W	T	W	T	W	A	A	W	A	W	A	W	A	T	A	W
Chr1	8224006	G	A	A	G	R	R	G	G	R	G	R	G	G	R	G	R	G	R	A	A	R	A	R	A	R	A	G	A	R
Chr1	8224452	C	A	A	C	M	M	C	C	M	C	M	C	C	M	C	M	C	M	A	A	M	A	M	A	M	A	C	A	M
Chr1	8227261	C	T	T	C	Y	Y	C	C	Y	C	Y	C	C	Y	C	Y	C	Y	T	T	T	T	T	T	T	T	T	T	Y
Chr1	8227499	C	G	G	C	S	S	C	C	S	C	S	C	C	S	C	S	C	S	G	G	S	G	S	G	S	G	C	G	S
Chr1	8227817	T	C	C	T	Y	Y	T	T	Y	T	Y	T	T	Y	T	Y	T	Y	C	C	Y	Y	Y	C	Y	C	T	C	Y
Chr1	8247818	A	G	G	A	A	A	A	A	A	A	A	A	A	A	A	A	A	A	A	A	R	A	R	A	R	A	G	A	A
Chr1	8247841	T	C	C	T	T	T	T	T	T	T	T	T	T	T	T	T	T	T	T	T	Y	T	Y	T	Y	T	C	T	T
Chr1	8248440	G	A	A	A	R	R	A	A	A	A	R	A	A	R	A	R	A	R	G	N	R	G	R	R	G	N	A	G	R
Chr1	8250061	G	T	T	G	K	K	G	G	G	G	K	G	G	K	G	K	G	K	T	T	T	T	T	T	T	T	T	T	K
Chr1	8255821	T	G	G	T	T	K	T	T	T	T	K	T	T	K	T	K	T	K	G	G	G	G	G	G	G	G	G	G	K
Chr1	8256380	G	A	A	G	G	G	G	G	G	G	G	G	G	G	G	G	G	G	G	G	R	G	R	R	R	G	A	G	G
Chr1	8261671	A	G	G	A	R	R	A	A	A	A	R	A	A	R	A	R	A	R	G	G	G	G	G	G	G	G	G	G	R
Chr1	8264400	C	T	T	C	Y	Y	C	C	C	C	Y	C	C	Y	C	Y	C	Y	T	T	T	T	T	T	T	T	T	T	Y
Chr1	8300371	G	A	A	G	G	G	G	G	G	G	G	G	G	G	G	G	G	G	G	G	R	G	G	R	R	G	A	G	G
Chr1	8301241	G	A	A	G	G	G	G	G	G	G	G	G	G	G	G	G	G	G	G	G	R	G	G	R	R	G	A	G	G
Chr1	8301436	T	A	A	A	W	W	A	A	A	A	W	A	A	W	A	W	A	W	T	T	W	T	T	W	W	T	A	T	W
Chr1	8301862	G	A	A	G	G	G	G	G	G	G	G	G	G	G	G	G	G	G	G	G	R	G	G	A	R	G	A	G	G
Chr1	8307898	A	C	C	A	M	M	A	A	A	A	M	A	A	M	A	M	A	M	C	C	C	C	C	C	C	C	C	C	M
Chr1	8309325	C	A	A	C	C	C	C	C	C	C	C	C	C	C	C	C	C	C	C	C	M	C	C	A	M	C	A	C	C
Chr1	8309605	G	A	A	A	R	R	A	A	R	A	R	A	R	R	A	R	A	R	G	G	R	G	G	A	R	G	A	G	R
Chr1	8319665	G	A	A	G	G	G	G	G	G	G	G	G	G	G	G	G	G	G	N	G	R	G	G	A	R	G	A	G	G
Chr1	8319916	G	A	A	G	G	G	G	G	G	G	G	G	G	G	G	G	G	G	N	G	R	G	G	A	R	N	A	G	G
Chr1	8320622	T	C	C	C	Y	Y	C	C	Y	C	Y	C	Y	Y	C	Y	C	Y	T	T	Y	T	T	C	Y	T	C	T	Y
Chr1	8322252	T	C	C	C	Y	Y	C	C	Y	C	Y	C	Y	Y	C	C	C	C	T	C	Y	C	Y	C	C	C	C	T	Y
Chr1	8338062	G	A	A	G	G	G	G	G	G	G	G	G	G	G	G	G	G	G	G	G	G	G	G	R	G	G	G	G	G
Chr1	8354178	T	G	G	T	T	T	T	T	T	T	T	T	T	T	T	T	T	T	T	T	K	T	T	G	K	T	G	T	T
Chr1	8357274	T	C	C	T	T	T	T	T	T	T	T	T	T	T	T	T	T	T	T	T	T	T	T	Y	T	T	T	T	T
Chr1	8357480	G	A	A	G	G	G	G	G	G	G	G	G	G	G	G	G	G	G	G	G	G	G	G	R	G	G	G	G	G
Chr1	8371350	T	A	A	T	T	T	T	T	T	T	T	T	T	T	T	T	T	T	N	N	T	T	T	A	N	N	T	T	N
Chr1	8372888	T	C	C	T	T	T	T	T	T	T	T	T	T	T	T	T	T	T	T	T	Y	T	T	C	T	T	T	T	T
Chr1	8375802	C	T	T	C	Y	Y	C	C	Y	C	Y	C	Y	Y	C	Y	C	Y	T	T	T	T	T	T	T	T	T	T	Y
Chr1	8381434	C	A	A	C	M	M	C	C	M	C	M	C	M	M	C	M	C	M	A	A	M	A	A	C	A	A	A	A	M
Chr1	8383634	A	G	G	A	R	R	A	A	R	A	R	A	R	R	A	R	A	R	G	G	R	G	G	R	G	G	G	G	R
Chr1	8392972	G	A	A	G	R	R	G	G	R	G	R	G	R	R	G	R	G	R	A	A	A	A	A	A	A	A	A	A	R
Chr1	8393459	T	C	C	T	Y	Y	T	T	Y	T	Y	T	Y	Y	T	Y	T	Y	N	C	C	C	C	C	C	C	C	C	T
Chr1	8393883	A	C	C	A	M	M	A	A	M	A	M	A	M	M	A	M	A	M	C	C	C	C	C	C	C	C	C	C	M
Chr1	8394017	A	G	G	A	R	R	A	A	R	A	R	A	R	R	A	R	A	R	G	G	G	G	G	G	G	G	G	G	R
Chr1	8394971	C	T	T	C	Y	Y	C	C	Y	C	Y	C	Y	Y	C	Y	C	Y	T	T	T	T	T	T	T	T	T	T	Y
Chr1	8395389	G	T	T	G	K	K	G	G	K	G	K	G	K	K	G	K	G	K	T	T	T	T	T	T	T	T	T	T	K
Chr1	8396380	T	C	C	T	Y	Y	T	T	Y	T	Y	T	Y	Y	T	Y	T	Y	C	C	C	C	C	C	C	C	C	C	Y
Chr1	8396854	A	G	G	A	R	R	A	A	R	A	R	A	R	R	A	R	A	R	G	G	G	G	G	N	G	G	G	G	N
Chr1	8397128	G	A	A	G	R	R	G	G	R	G	R	G	R	R	G	R	G	R	A	A	N	A	A	A	A	A	A	A	R
Chr1	8399225	A	T	T	A	W	W	A	A	W	A	W	A	W	W	A	W	A	W	T	T	T	T	T	T	T	T	T	T	A
Chr1	8400054	C	G	G	C	S	S	C	C	S	C	S	C	S	C	C	S	C	S	G	G	G	G	G	G	G	G	G	G	S
Chr1	8400943	A	T	T	A	W	W	A	A	W	A	W	A	W	W	A	W	A	W	T	T	T	T	T	T	T	T	T	T	W
Chr1	8402135	G	A	A	G	R	R	G	G	R	G	R	G	R	R	G	R	G	R	A	A	R	A	A	G	A	A	A	A	R
Chr1	8402384	T	C	C	T	Y	Y	T	T	Y	T	Y	T	Y	Y	T	Y	T	Y	C	C	C	C	C	C	C	C	C	C	Y
Chr1	8403100	G	C	C	G	S	S	G	G	S	G	S	G	S	S	G	S	G	S	C	C	N	C	C	C	C	C	C	C	S
Chr1	8403411	T	C	C	T	Y	Y	T	T	Y	T	Y	T	Y	Y	T	Y	T	Y	C	C	C	C	C	C	C	C	C	C	Y
Chr1	8403491	C	T	T	C	Y	Y	C	C	Y	C	Y	C	Y	Y	C	Y	C	Y	T	T	T	T	T	T	T	T	T	T	C
Chr1	8405420	C	A	A	C	M	M	C	C	C	C	M	C	M	M	C	M	C	M	A	A	A	A	A	A	A	A	A	A	M
Chr1	8406130	T	A	A	T	W	W	T	T	T	T	W	T	W	W	T	W	T	W	A	A	A	A	A	W	A	A	A	A	W
Chr1	8406399	A	C	C	A	M	M	A	A	A	A	M	A	M	M	A	M	A	M	C	C	C	C	C	C	C	C	C	C	M
Chr1	8406423	A	G	G	A	R	R	A	A	A	A	R	A	R	R	A	R	A	R	G	G	G	G	G	G	G	G	G	G	R
Chr1	8406684	G	A	A	G	R	R	G	G	G	G	R	G	R	R	G	R	G	R	A	A	A	A	A	A	A	A	A	A	R
Chr1	8406870	T	G	G	T	K	K	T	T	T	T	K	T	K	K	T	K	T	K	G	G	G	G	G	G	G	G	G	G	K
Chr1	8409023	G	C	C	G	S	S	G	G	G	G	S	G	S	S	G	S	G	S	C	C	C	C	C	C	C	C	C	C	S
Chr1	8409495	G	A	A	G	R	R	G	G	G	N	R	N	R	R	G	R	N	R	N	A	A	A	A	A	A	A	A	A	R
Chr1	8409526	A	G	G	N	R	R	N	N	N	N	R	N	R	R	N	R	N	R	G	G	G	G	G	G	G	G	G	G	R
Chr1	8409987	T	C	C	T	Y	Y	T	T	T	T	Y	T	Y	Y	T	Y	T	Y	C	C	C	C	C	C	C	C	C	C	Y
Chr1	8410102	G	A	A	G	R	R	G	G	G	G	R	G	R	R	G	R	G	R	N	A	A	A	A	A	A	A	A	A	R
Chr1	8410141	G	T	T	G	K	K	G	G	G	G	K	G	K	K	G	K	G	K	N	T	T	T	T	T	T	T	T	T	K
Chr1	8411421	A	C	C	A	M	M	A	A	A	A	M	A	M	M	A	M	A	M	C	C	C	C	C	C	C	C	C	C	M
Chr1	8414193	T	C	C	T	Y	Y	T	T	T	T	Y	T	Y	Y	T	Y	T	Y	C	C	C	C	C	C	C	C	C	C	Y
Chr1	8414302	A	G	G	A	R	R	A	A	A	A	R	A	R	R	A	R	A	R	G	G	G	G	G	G	G	G	G	G	R
Chr1	8414739	G	A	A	G	R	R	G	G	G	G	R	G	R	R	G	R	G	R	A	A	A	A	A	A	A	A	A	A	R
Chr1	8414970	G	A	A	G	R	R	G	G	G	G	R	G	R	R	G	R	G	R	N	A	A	A	A	A	A	A	A	A	R
Chr1	8422575	T	A	A	A	W	W	A	A	A	A	W	A	W	W	A	W	A	W	T	T	T	T	T	W	T	T	T	T	W
Chr1	8434961	A	T	T	T	W	W	T	T	T	T	W	T	W	W	T	W	T	W	N	N	A	A	A	T	A	A	A	A	T
Chr1	8437207	T	C	C	C	Y	Y	C	C	C	C	Y	C	Y	Y	C	Y	C	Y	T	T	T	T	T	C	T	T	T	T	Y
Chr1	8450168	C	T	T	C	Y	Y	C	C	C	C	Y	C	N	Y	C	Y	C	C	T	T	T	T	T	T	T	T	T	T	Y
Chr1	8450770	G	C	C	G	S	S	G	G	G	G	S	G	S	S	G	S	G	S	C	C	C	C	C	C	C	C	C	C	S
Chr1	8451906	T	C	C	T	Y	Y	T	T	T	T	Y	T	Y	Y	T	Y	T	Y	C	C	C	C	C	C	C	C	C	C	Y
Chr1	8454869	G	A	A	G	R	R	G	G	G	G	R	G	R	R	G	R	G	R	A	A	R	A	A	R	A	A	A	A	R
Chr1	8455400	G	A	A	G	R	R	G	G	G	G	R	G	R	R	G	R	G	R	A	A	A	A	A	A	N	A	A	A	R
Chr1	8455994	G	A	A	G	R	R	G	G	G	G	R	G	R	R	G	R	G	R	A	A	A	A	A	A	A	A	A	A	R
Chr1	8458192	G	A	A	G	G	G	G	G	G	G	G	G	G	G	G	G	G	G	G	G	G	G	G	R	G	G	G	G	G
Chr1	8459063	G	A	A	G	G	G	G	G	G	G	G	G	G	G	G	G	G	G	G	G	G	G	G	R	G	N	G	G	G
Chr1	8460642	C	A	A	C	C	C	C	C	C	C	C	C	C	C	C	C	C	C	C	C	C	C	C	M	C	M	C	C	C
Chr1	8465209	C	G	G	C	C	C	C	C	C	C	C	C	C	C	C	C	C	C	C	C	C	S	C	S	C	S	C	C	C
Chr1	8467929	C	T	T	C	C	C	C	C	C	C	C	C	C	C	C	C	C	C	C	C	C	Y	C	Y	C	Y	C	C	C
Chr1	8475475	G	A	A	G	G	G	G	G	G	G	G	G	G	G	G	G	G	G	G	G	G	R	G	R	G	N	G	G	G
Chr1	8477144	T	A	A	T	T	T	T	T	T	T	T	T	T	T	T	T	T	T	T	T	T	W	T	W	T	W	T	T	T
Chr1	8477335	C	A	A	C	C	C	C	C	C	C	C	C	C	C	C	C	C	C	C	C	C	M	C	M	C	M	C	C	C
Chr1	8479045	A	T	T	A	A	A	A	A	A	A	A	A	A	A	A	A	A	A	A	N	A	W	A	W	A	W	A	A	A
Chr1	8479147	A	G	G	A	A	A	A	A	A	A	A	A	A	A	A	A	A	A	N	A	A	R	A	R	A	A	A	A	A
Chr1	8480449	C	T	T	C	C	C	C	C	C	C	C	C	C	C	C	C	C	C	C	C	C	Y	C	Y	C	C	C	C	C
Chr1	8480544	G	A	A	G	G	G	G	G	G	G	G	G	G	G	G	G	G	G	N	G	G	R	G	R	G	R	G	G	G
Chr1	8481399	T	C	C	T	T	T	T	T	T	T	T	T	T	T	T	T	T	T	T	T	T	Y	T	Y	T	Y	T	T	T
Chr1	8482560	A	G	G	A	A	A	A	A	A	A	A	A	A	A	A	A	A	A	A	A	A	R	A	R	A	R	A	A	A
Chr1	8482701	G	C	C	G	G	G	G	G	G	G	G	G	G	G	G	G	G	G	G	G	G	S	G	S	G	S	G	G	G
Chr1	8483560	T	G	G	T	T	T	T	T	T	T	T	T	T	T	T	T	T	T	T	T	T	K	T	K	T	G	T	T	T
Chr1	8483630	T	C	C	T	T	T	T	T	T	T	T	T	T	T	T	T	T	T	T	T	T	Y	T	Y	T	Y	T	T	T
Chr1	8483728	T	C	C	T	T	T	T	T	T	T	T	T	T	T	T	T	T	T	T	T	T	Y	T	Y	T	C	T	T	T
Chr1	8484093	G	A	A	G	G	G	G	G	G	G	G	G	G	G	G	G	G	G	G	G	G	R	G	R	G	R	G	G	G
Chr1	8484106	A	T	T	A	A	A	A	A	A	A	A	A	A	A	A	A	A	A	A	A	A	W	A	W	A	W	A	A	A
Chr1	8484181	T	A	A	T	T	T	T	T	T	T	T	T	T	T	T	T	T	T	T	N	T	W	T	N	T	W	T	T	T
Chr1	8484190	G	A	A	G	G	G	G	G	G	G	G	G	G	G	G	G	G	G	G	G	G	R	G	N	G	R	G	G	G
Chr1	8484558	G	A	A	G	G	G	G	G	G	G	G	G	G	G	G	G	G	G	G	G	G	R	G	R	G	R	G	G	G
Chr1	8485001	T	C	C	T	T	T	T	T	T	T	T	T	T	T	T	T	T	T	T	T	T	Y	T	Y	T	Y	T	T	T
Chr1	8485228	G	A	A	G	G	G	G	G	G	G	G	G	G	G	G	G	G	G	G	G	G	R	G	R	G	R	G	G	G
Chr1	8485301	G	A	A	G	G	G	G	G	G	G	G	G	G	G	G	G	G	G	G	G	G	R	G	R	G	R	G	G	G
Chr1	8485437	T	A	A	T	T	T	T	T	T	T	T	T	T	T	T	T	T	T	N	T	T	W	T	W	T	A	T	T	T
Chr1	8485605	T	C	C	T	T	T	T	T	T	T	T	T	T	T	T	T	T	T	N	T	T	Y	T	Y	T	Y	T	T	T
Chr1	8485667	A	C	C	A	A	A	A	A	A	A	A	A	A	A	A	A	A	A	N	A	A	M	A	M	A	N	A	A	A
Chr1	8485974	A	G	G	A	A	A	A	A	A	A	A	A	A	A	A	A	A	A	N	N	A	R	A	R	N	N	A	A	A
Chr1	8486053	A	C	C	A	A	A	A	A	A	A	A	A	A	A	A	A	A	A	N	N	A	M	A	M	A	A	N	A	A
Chr1	8486180	A	T	T	A	A	A	A	A	A	A	A	A	A	A	A	A	A	A	N	N	A	W	A	W	A	T	A	A	A
Chr1	8486557	A	G	G	A	A	A	A	A	A	A	A	A	A	A	A	A	A	A	A	A	A	R	A	A	A	R	A	A	A
Chr1	8486602	C	A	A	C	C	C	C	C	C	C	C	C	C	C	C	C	C	C	C	C	C	M	C	M	C	M	C	C	C
Chr1	8487226	A	G	G	A	A	A	A	A	A	A	A	A	A	A	A	A	A	A	A	A	A	R	A	R	A	A	A	A	A
Chr1	8487928	C	G	G	C	C	C	C	C	C	C	C	C	C	C	C	C	C	C	C	C	C	S	C	S	C	S	C	C	C
Chr1	8488278	C	A	A	C	C	C	C	C	C	C	C	C	C	C	C	C	C	C	C	C	C	M	C	M	C	M	C	C	C
Chr1	8488344	A	T	T	A	A	A	A	A	A	A	A	A	A	A	A	A	A	A	A	A	A	W	A	W	A	W	A	A	A
Chr1	8488622	T	C	C	T	T	T	T	T	T	T	T	T	T	T	T	T	T	T	T	T	T	Y	T	Y	T	Y	T	T	T
Chr1	8488639	G	C	C	G	G	G	G	G	G	G	G	G	G	G	G	G	G	G	G	G	G	S	G	S	G	S	G	G	G
Chr1	8488774	C	A	A	C	C	C	C	C	C	C	C	C	C	C	C	C	C	C	C	C	C	M	C	M	C	A	C	C	C
Chr1	8488783	T	C	C	T	T	T	T	T	T	T	T	T	T	T	T	T	T	T	T	T	T	Y	T	Y	T	N	T	T	T
Chr1	8491212	T	G	G	T	T	T	T	T	T	T	T	T	T	T	T	T	T	T	T	T	T	K	T	K	T	K	T	T	T
Chr1	8492819	G	A	A	G	G	G	G	G	G	G	G	G	G	G	G	G	G	G	G	G	G	R	G	R	G	R	G	G	G
Chr1	8496214	A	G	G	A	A	A	A	A	A	A	A	A	A	A	A	A	A	A	A	A	A	A	A	R	A	R	A	A	A
Chr1	8496370	A	T	T	A	A	A	A	A	A	A	A	A	A	A	A	A	A	A	N	A	A	W	A	W	A	W	A	A	A
Chr1	8496521	T	G	G	T	T	T	T	T	T	T	T	T	T	T	T	T	T	T	N	T	T	K	T	K	T	K	T	T	T
Chr1	8496852	G	A	A	G	G	G	G	G	G	G	G	G	G	G	G	G	G	G	N	G	G	R	G	R	G	G	G	G	G
Chr1	8496922	A	T	T	A	A	A	A	A	A	A	A	A	A	A	A	A	A	A	N	N	A	W	A	W	A	W	A	A	A
Chr1	8497668	G	A	A	G	G	G	G	G	G	G	G	G	G	G	G	G	G	G	N	G	G	R	G	R	G	R	G	G	G
Chr1	8498622	T	A	A	T	T	T	T	T	T	T	T	T	T	T	T	T	T	T	T	T	T	W	T	A	T	T	T	T	T
Chr1	8500100	C	G	G	C	C	C	C	C	C	C	C	C	C	C	C	C	C	C	C	C	C	S	C	S	C	S	C	C	C
Chr1	8501004	T	C	C	T	T	T	T	T	T	T	T	T	T	T	T	T	T	T	T	T	T	Y	T	Y	T	Y	T	T	T
Chr1	8502162	G	A	A	G	G	G	G	G	G	G	G	G	G	G	G	G	G	G	G	G	G	R	G	R	G	R	G	G	G
Chr1	8513875	T	A	A	T	T	T	T	T	T	T	T	T	T	T	T	T	T	T	T	T	T	W	T	W	T	W	T	T	T
Chr1	8514311	T	C	C	T	T	T	T	T	T	T	T	T	T	T	T	T	T	T	T	T	T	Y	T	Y	T	Y	T	T	T
Chr1	8514506	T	C	C	T	T	T	T	T	T	T	T	T	T	T	T	T	T	T	T	T	T	Y	T	Y	T	Y	T	T	T
Chr1	8515901	G	C	C	G	G	G	G	G	G	G	G	G	G	G	G	G	G	G	G	G	G	S	G	S	G	S	G	G	G
Chr1	8517050	T	G	G	T	T	T	T	T	T	T	T	T	T	T	T	T	T	T	T	T	T	K	T	K	T	K	T	T	T
Chr1	8518965	A	T	T	A	A	A	A	A	A	A	A	A	A	A	A	A	A	A	A	A	A	W	A	W	A	W	A	A	A
Chr1	8524338	T	C	C	T	T	T	T	T	T	T	T	T	T	T	T	T	T	T	N	T	T	Y	T	T	T	Y	T	T	T
Chr1	8538717	C	T	T	C	C	C	C	C	C	C	C	C	C	C	C	C	C	C	N	C	C	Y	C	Y	C	T	C	C	C
Chr1	8543319	A	G	G	A	A	A	A	A	A	A	A	A	A	A	A	A	A	A	A	A	A	A	A	R	A	R	A	A	A
Chr1	8546497	T	C	C	T	T	T	T	T	T	T	T	T	T	T	T	T	T	T	T	T	T	Y	T	Y	T	Y	T	T	T
Chr1	8547888	A	G	G	A	A	A	A	A	A	A	A	A	A	A	A	A	A	A	A	A	A	R	A	R	A	R	A	A	A
Chr1	8548375	T	C	C	T	T	T	T	T	T	T	T	T	T	T	T	T	T	T	N	T	T	Y	T	T	T	T	T	T	T
Chr1	8548401	T	G	G	T	T	T	T	T	T	T	T	T	T	T	T	T	T	T	N	T	T	K	T	T	T	T	T	T	T
Chr1	8552096	A	T	T	A	A	A	A	A	A	A	A	A	A	A	A	A	A	A	N	N	A	W	A	W	A	A	A	A	N
Chr1	8552225	C	T	T	C	C	C	C	C	C	C	C	C	C	C	C	C	C	C	N	N	C	Y	C	Y	N	C	C	C	C
Chr1	8554815	A	T	T	A	A	A	A	A	A	A	A	A	A	A	A	A	A	A	N	A	A	W	A	W	A	W	A	A	A
Chr1	8554953	T	G	G	T	T	T	T	T	T	T	T	T	T	T	T	T	T	T	T	T	T	K	T	K	T	K	T	T	T
Chr1	8556844	A	C	C	A	A	A	A	A	A	A	A	A	A	A	A	A	A	A	A	A	A	M	A	M	A	M	A	A	A
Chr1	8557425	C	A	A	C	C	C	C	C	C	C	C	C	C	C	C	C	C	C	C	C	C	M	C	M	C	M	C	C	C
Chr1	8557945	A	G	G	A	A	A	A	A	A	A	A	A	A	A	A	A	A	A	A	A	A	R	A	R	A	R	A	A	A
Chr1	8557979	G	A	A	G	G	G	G	G	G	G	G	G	G	G	G	G	G	G	G	G	G	R	G	R	G	R	G	G	G
Chr1	8558124	G	A	A	G	G	G	G	G	G	G	G	G	G	G	G	G	G	G	G	G	G	R	G	R	G	R	G	G	G
Chr1	8558433	T	C	C	T	T	T	T	T	T	T	T	T	T	T	T	T	T	T	T	T	T	Y	T	Y	T	Y	T	T	T
Chr1	8560689	A	G	G	A	A	A	A	A	A	A	A	A	A	A	A	A	A	A	A	A	A	R	A	R	A	R	A	A	A
Chr1	8560716	A	G	G	A	A	A	A	A	A	A	A	A	A	A	A	A	A	A	A	A	A	R	A	R	A	R	A	A	A
Chr1	8564572	C	T	T	C	C	C	C	C	C	C	C	C	C	C	C	C	C	C	C	C	C	Y	C	Y	C	Y	C	C	C
Chr1	8565984	C	T	T	C	C	C	C	C	C	C	C	C	C	C	C	C	C	C	C	C	C	Y	C	Y	C	Y	C	C	C
Chr1	8566126	A	G	G	A	A	A	A	A	A	A	A	A	A	A	A	A	A	A	A	A	A	R	A	R	A	A	A	A	A
Chr1	8566287	A	C	C	A	A	A	A	A	A	A	A	A	A	A	A	A	A	A	A	N	A	M	A	M	A	C	A	A	A
Chr1	8567454	G	A	A	G	G	G	G	G	G	G	G	G	G	G	G	G	G	G	N	N	G	R	G	A	N	G	G	G	G
Chr1	8568757	G	T	T	G	G	G	G	G	G	G	G	G	G	G	G	G	G	G	N	G	G	K	G	K	G	K	G	G	G
Chr1	8568929	C	T	T	C	C	C	C	C	C	C	C	C	C	C	C	C	C	C	N	N	C	Y	C	Y	C	Y	C	C	C
Chr1	8569491	T	C	C	T	T	T	T	N	T	T	T	T	T	T	T	T	T	T	N	N	T	Y	T	Y	T	Y	T	T	T
Chr1	8571283	A	G	G	A	A	A	A	A	A	A	A	A	A	A	A	A	A	A	A	A	A	R	A	R	A	R	A	A	A
Chr1	8572169	G	A	A	G	G	G	G	G	G	G	G	G	G	G	G	G	G	G	N	G	G	R	G	R	G	R	G	G	G
Chr1	8572460	A	G	G	A	A	A	A	A	A	A	A	A	A	A	A	A	A	A	A	A	A	R	A	R	A	R	A	A	A
Chr1	8575454	G	T	T	G	G	G	G	G	G	G	G	G	G	G	G	G	G	G	G	G	G	K	G	K	G	K	G	G	G
Chr1	8617271	C	A	A	C	M	M	N	C	C	C	M	N	M	M	N	M	N	M	A	A	A	A	A	A	A	A	A	A	M
Chr1	8617675	T	C	C	T	Y	Y	T	T	T	T	Y	T	Y	Y	T	Y	T	Y	N	N	C	C	C	C	C	C	C	C	Y
Chr1	8629388	A	C	C	A	M	M	A	A	A	A	M	A	M	M	A	M	A	M	N	C	C	C	C	C	C	C	C	C	M
Chr1	8639483	G	A	A	G	R	R	G	G	G	G	R	G	R	R	G	R	G	R	A	A	A	A	A	A	A	A	A	A	R
Chr1	8640375	A	C	C	A	M	M	A	A	A	A	M	A	M	M	A	M	A	M	C	C	C	C	C	C	C	C	C	C	M
Chr1	8641468	C	A	A	C	M	M	C	C	C	C	M	C	M	M	C	M	C	M	A	A	A	A	A	A	A	A	A	A	M
Chr1	8645714	A	C	C	A	M	M	A	A	A	A	M	A	M	M	A	M	A	M	C	C	C	C	C	C	C	C	C	C	M
Chr1	8647307	A	G	G	G	G	G	G	G	G	G	R	G	G	R	G	G	G	G	A	G	G	G	G	G	G	G	G	A	R
Chr1	8660638	A	T	T	A	W	W	A	A	A	A	W	A	W	W	A	W	A	W	T	T	T	T	T	T	T	T	T	T	W
Chr1	8681870	A	C	C	A	M	M	A	A	A	A	M	A	M	M	A	M	A	A	C	C	C	C	C	C	C	C	C	C	M
Chr1	8682903	A	G	G	A	R	R	A	A	A	A	R	A	R	R	A	R	A	R	G	G	G	G	G	G	G	G	G	G	R
Chr1	8683441	C	T	T	C	Y	Y	C	C	C	C	Y	C	Y	Y	C	Y	C	Y	T	T	T	T	T	T	T	T	T	T	Y
Chr1	8683484	C	A	A	C	M	M	C	C	C	C	M	C	M	M	C	M	C	M	A	A	A	A	A	A	A	A	A	A	M
Chr1	8684694	C	T	T	C	Y	Y	C	C	C	C	Y	C	Y	Y	C	Y	C	Y	T	T	T	T	T	T	T	T	T	T	Y
Chr1	8685752	C	T	T	C	Y	Y	C	C	C	C	Y	C	Y	Y	C	Y	C	Y	T	T	T	T	T	T	T	T	T	T	Y
Chr1	8687882	T	G	G	T	K	K	T	T	T	T	K	T	K	K	T	K	T	K	G	G	G	G	G	G	G	G	G	G	K
Chr1	8689625	T	A	A	T	W	W	T	T	T	T	W	T	W	W	T	W	T	W	A	A	A	A	A	A	A	A	A	A	W
Chr1	8691117	T	C	C	T	Y	Y	T	T	T	T	Y	T	Y	Y	T	Y	T	Y	C	C	C	C	C	C	C	C	C	C	Y
Chr1	8691483	G	T	T	G	K	K	G	G	G	G	K	G	K	K	G	K	G	K	T	T	T	T	T	T	T	T	T	T	K
Chr1	8691767	G	T	T	G	K	K	G	G	G	G	K	G	K	K	G	K	G	K	T	T	T	T	T	T	T	T	T	T	K
Chr1	8692657	C	T	T	C	Y	Y	C	C	C	C	Y	C	Y	Y	C	Y	C	Y	N	T	T	T	T	T	T	T	T	T	Y
Chr1	8692763	T	C	C	T	Y	Y	T	T	T	T	Y	T	Y	Y	T	Y	T	Y	C	C	C	C	C	C	C	C	C	C	Y
Chr1	8692863	T	A	A	T	W	W	T	T	T	T	W	T	W	W	T	W	T	W	A	A	A	A	A	A	A	A	A	A	W
Chr1	8693086	T	C	C	T	Y	Y	T	T	T	T	Y	T	Y	Y	T	Y	T	Y	C	C	C	C	C	C	C	C	C	C	Y
Chr1	8693135	T	G	G	T	K	K	T	T	T	T	K	T	K	K	T	K	T	K	G	G	G	G	G	G	G	G	G	G	K
Chr1	8693442	G	T	T	G	K	K	G	G	G	G	K	G	K	K	G	K	G	K	T	T	T	T	T	T	T	T	T	T	K
Chr1	8693770	A	T	T	A	W	W	A	A	A	A	W	A	W	W	A	W	A	W	T	T	T	T	T	T	T	T	T	T	W
Chr1	8694166	T	C	C	T	Y	Y	T	T	T	T	Y	T	Y	Y	T	Y	T	Y	C	C	C	C	C	C	C	C	C	C	Y
Chr1	8694214	T	C	C	T	Y	Y	T	T	T	T	Y	T	Y	Y	T	Y	T	Y	C	C	C	C	C	C	C	C	C	C	Y
Chr1	8694344	G	A	A	G	G	R	G	G	G	G	R	G	R	R	G	R	G	R	A	A	A	A	A	A	A	A	A	A	R
Chr1	8694380	G	A	A	G	G	R	G	G	G	G	R	G	R	R	G	R	G	R	A	A	A	A	A	A	A	A	A	A	R
Chr1	8694520	A	T	T	A	W	W	A	A	A	A	W	A	W	W	A	W	A	W	T	T	T	T	T	T	T	T	T	T	W
Chr1	8695019	T	C	C	T	Y	Y	T	T	T	T	Y	T	Y	Y	T	Y	T	Y	C	C	C	C	C	C	C	C	C	C	Y
Chr1	8695427	G	T	T	G	K	K	G	G	G	G	K	G	K	K	G	K	G	K	T	T	T	T	T	T	T	T	T	T	K
Chr1	8695509	T	C	C	T	Y	Y	T	T	T	T	Y	T	Y	Y	T	Y	T	Y	C	C	C	C	C	C	C	C	C	C	Y
Chr1	8695568	T	C	C	T	Y	Y	T	T	T	T	Y	T	Y	Y	T	Y	T	Y	C	C	C	C	C	C	C	C	C	C	Y
Chr1	8695737	A	G	G	A	R	R	A	A	A	A	R	A	R	R	A	R	A	R	G	G	G	G	G	G	G	G	G	G	R
Chr1	8695931	A	G	G	A	R	R	A	A	A	A	R	A	R	R	A	R	A	R	G	G	G	G	G	G	G	G	G	G	R
Chr1	8696038	A	C	C	A	M	M	A	A	A	A	M	A	M	M	A	M	A	M	C	C	C	C	C	C	C	C	C	C	M
Chr1	8696106	C	T	T	C	Y	Y	C	C	C	C	Y	C	Y	Y	C	Y	C	Y	T	T	T	T	T	T	T	T	T	T	Y
Chr1	8696470	T	C	C	T	Y	Y	T	T	T	T	Y	T	Y	Y	T	Y	T	Y	C	C	C	C	C	C	C	C	C	C	Y
Chr1	8696486	T	C	C	T	Y	Y	T	T	T	T	Y	T	Y	Y	T	Y	T	Y	C	C	C	C	C	C	C	C	C	C	Y
Chr1	8696539	C	T	T	C	Y	Y	C	C	C	C	Y	C	Y	Y	C	Y	C	Y	T	T	T	T	T	T	T	T	T	T	Y
Chr1	8696776	A	G	G	A	R	R	A	A	A	A	R	A	R	R	A	R	A	R	G	G	G	G	G	G	G	G	G	G	R
Chr1	8697376	A	G	G	A	R	R	A	A	A	A	R	A	R	R	A	R	A	R	G	G	G	G	G	G	G	G	G	G	R
Chr1	8697403	A	G	G	A	R	R	A	A	A	A	R	A	R	R	A	R	A	R	G	G	G	G	G	G	G	G	G	G	R
Chr1	8697998	A	G	G	A	R	R	A	A	A	A	R	A	R	R	A	R	A	R	G	G	G	G	G	G	G	G	G	G	R
Chr1	8698518	A	G	G	A	R	R	A	A	A	A	R	A	R	R	A	R	A	R	G	G	G	G	G	G	G	G	G	G	R
Chr1	8698584	T	C	C	T	Y	Y	T	T	T	T	Y	T	Y	Y	T	Y	T	Y	C	C	C	C	C	C	C	C	C	C	Y
Chr1	8698656	G	T	T	G	K	K	G	G	G	G	K	G	K	K	G	K	G	K	T	T	T	T	T	T	T	T	T	T	K
Chr1	8698663	T	A	A	T	W	W	T	T	T	T	W	T	W	W	T	W	T	W	A	A	A	A	A	A	A	A	A	A	W
Chr1	8699283	A	G	G	A	R	R	A	A	A	A	R	A	R	R	A	R	A	R	G	G	G	G	G	G	G	G	G	G	R
Chr1	8699643	A	G	G	A	R	R	A	A	A	A	R	A	R	R	A	R	A	R	G	G	G	G	G	G	G	G	G	G	R
Chr1	8699733	G	A	A	G	R	R	G	G	G	G	R	G	R	R	G	R	G	R	A	A	A	A	A	A	A	A	A	A	R
Chr1	8699763	C	G	G	C	S	S	C	C	C	C	S	C	S	S	C	S	C	S	G	G	G	G	G	G	G	G	G	G	S
Chr1	8699790	T	C	C	T	Y	Y	T	T	T	T	Y	T	Y	Y	T	Y	T	Y	C	C	C	C	C	C	C	C	C	C	Y
Chr1	8700089	A	G	G	A	R	R	A	A	A	A	R	A	R	R	A	R	A	R	G	G	G	G	G	G	G	G	G	G	R
Chr1	8700171	C	A	A	C	M	M	C	C	C	C	M	C	M	M	C	M	C	M	A	A	A	A	A	A	A	A	A	A	M
Chr1	8700277	C	T	T	C	Y	Y	C	C	C	C	Y	C	Y	Y	C	Y	C	Y	T	T	T	T	T	T	T	T	T	T	Y
Chr1	8700321	A	G	G	A	R	R	A	A	A	A	R	A	R	R	A	R	A	R	G	G	G	G	G	G	G	G	G	G	R
Chr1	8700786	G	A	A	G	R	R	G	G	G	G	R	G	R	R	G	R	G	R	A	A	A	A	A	A	A	A	A	A	R
Chr1	8700878	G	T	T	G	K	K	G	G	G	G	K	G	K	K	G	K	G	K	T	T	T	T	T	T	T	T	T	T	K
Chr1	8702196	G	A	A	G	R	R	G	G	G	G	R	G	R	R	G	R	G	R	A	A	A	A	A	A	A	A	A	A	R
Chr1	8704562	C	A	A	C	C	M	C	C	C	C	M	C	M	M	C	M	C	M	A	A	A	A	A	A	A	A	A	A	M
Chr1	8704628	G	A	A	G	R	R	G	G	G	G	R	G	R	G	G	R	G	R	A	A	A	A	A	A	A	A	A	A	R
Chr1	8705234	T	C	C	T	Y	Y	T	T	T	T	Y	T	Y	Y	T	Y	T	Y	N	C	C	C	C	C	C	C	C	C	Y
Chr1	8706567	G	A	A	G	R	R	G	G	G	G	R	G	R	R	G	R	G	R	A	A	A	A	A	A	A	A	A	A	R
Chr1	8706747	T	C	C	T	Y	Y	T	T	T	T	Y	T	Y	Y	T	Y	T	Y	C	C	C	C	C	C	C	C	C	C	Y
Chr1	8708865	T	A	A	T	W	W	T	T	T	T	W	T	W	W	T	W	T	W	A	A	A	A	A	A	A	A	A	A	W
Chr1	8709247	G	A	A	G	R	R	G	G	G	G	R	R	R	R	G	R	N	R	A	N	R	A	A	A	A	A	A	A	G
Chr1	8709658	A	G	G	A	R	R	A	A	A	A	R	A	R	R	A	R	A	R	N	G	G	G	G	G	G	G	G	G	A
Chr1	8713907	A	C	C	A	M	M	A	A	A	A	M	A	M	M	A	M	A	M	C	C	C	C	C	C	C	C	C	C	M
Chr1	8739899	G	T	T	G	G	G	G	G	G	G	K	G	K	K	G	K	G	K	T	T	T	T	T	T	T	T	T	T	K
Chr1	8740024	C	A	A	C	C	C	C	C	C	C	M	C	M	M	C	M	C	M	A	A	A	A	A	A	A	A	A	A	M
Chr1	8743596	T	C	C	T	T	T	T	T	T	T	Y	T	Y	Y	T	Y	T	Y	C	C	C	C	C	C	C	C	C	C	Y
Chr1	8747784	T	C	C	T	T	T	T	T	T	T	Y	T	Y	Y	T	Y	T	Y	C	C	C	C	C	C	C	C	C	C	Y
Chr1	8763818	G	C	C	G	G	G	G	G	G	G	S	G	S	S	G	S	G	S	C	C	C	C	C	C	C	C	C	C	S
Chr1	8768968	C	G	G	N	N	C	C	C	C	C	S	N	S	S	C	S	C	S	G	G	G	G	G	G	G	G	G	G	S
Chr1	8769836	T	G	G	T	T	T	T	T	T	T	K	T	K	K	T	K	T	K	N	G	G	G	G	G	G	G	G	G	K
Chr1	8774228	T	C	C	T	T	T	T	T	T	T	Y	T	Y	Y	T	Y	T	Y	C	C	C	C	C	C	C	C	C	C	Y
Chr1	8774383	A	C	C	A	A	A	A	A	A	A	M	A	M	M	A	M	A	M	C	C	C	C	C	C	C	C	C	C	M
Chr1	8775956	T	C	C	T	T	T	T	T	T	T	Y	T	Y	T	T	Y	T	Y	C	C	C	C	C	C	C	C	C	C	Y
Chr1	8776447	A	G	G	A	A	A	A	A	A	A	R	A	R	R	A	R	A	R	G	G	G	R	G	G	G	G	G	G	R
Chr1	8785461	T	A	A	T	T	T	T	T	T	T	W	T	W	W	T	W	T	W	A	A	A	A	A	A	A	A	A	A	W
Chr1	8788776	C	T	T	C	C	C	C	C	C	C	Y	C	Y	Y	C	Y	C	Y	T	T	T	T	T	T	T	T	T	T	Y
Chr1	8804584	C	A	A	C	C	C	M	C	C	C	M	C	M	M	C	M	C	M	N	N	A	A	A	A	A	A	A	A	M
Chr1	8806050	G	A	A	G	G	G	G	G	G	G	R	G	R	R	G	R	G	R	N	N	A	A	A	A	A	A	A	A	R
Chr1	8806205	A	T	T	A	A	A	A	A	A	A	W	A	W	W	A	W	A	W	N	N	T	T	T	T	T	T	T	T	W
Chr1	8807463	A	G	G	A	A	A	A	A	A	A	R	A	R	G	A	R	A	R	G	G	G	G	G	G	G	G	G	G	R
Chr1	8852053	A	C	C	A	A	A	A	A	A	A	M	A	M	M	A	M	A	M	C	C	C	C	C	C	C	C	C	C	M
Chr1	8853116	A	G	G	A	A	A	A	A	A	A	R	A	R	R	A	R	A	R	G	G	G	G	G	G	G	G	G	G	R
Chr1	8853297	A	G	G	A	A	A	A	A	A	A	R	A	R	R	A	R	A	R	G	G	G	G	G	G	G	G	G	G	R
Chr1	8858572	T	G	G	T	T	T	T	T	T	T	K	T	K	K	T	K	T	K	G	G	G	G	G	G	G	G	G	G	K
Chr1	8867705	C	G	G	C	C	C	C	C	C	C	S	C	S	S	C	S	C	S	G	G	G	G	G	G	G	G	G	G	S
Chr1	8867868	A	G	G	A	A	A	A	A	A	A	R	A	R	R	A	R	A	R	G	G	G	G	G	G	G	G	G	G	R
Chr1	8917987	T	C	C	T	T	T	T	T	T	T	Y	T	Y	Y	T	Y	T	Y	C	C	C	C	C	C	C	C	C	C	Y
Chr1	8919910	T	C	C	T	T	T	T	T	T	T	Y	T	Y	Y	T	Y	T	Y	C	C	C	C	C	C	C	C	C	C	Y
Chr1	8923237	A	G	G	A	A	A	A	A	A	A	R	A	R	R	A	R	A	R	G	G	G	G	G	G	G	G	G	G	R
Chr1	8975005	G	C	C	G	G	G	G	G	G	S	S	S	S	S	G	S	C	C	C	C	C	C	C	C	C	C	C	C	S
Chr1	8987569	T	C	C	T	T	T	Y	T	T	T	Y	T	Y	Y	T	Y	T	Y	C	C	C	C	C	C	C	C	C	C	Y
Chr1	8989762	T	C	C	T	T	T	T	T	T	T	Y	T	Y	Y	T	Y	T	Y	C	C	C	C	C	C	C	C	C	C	Y
Chr1	8992221	C	G	G	C	C	C	C	C	C	C	S	C	S	S	C	S	C	S	G	G	G	G	G	G	G	G	G	G	S
Chr1	8992770	A	G	G	A	A	A	A	A	A	A	R	A	R	R	A	R	A	R	G	G	G	G	G	G	G	G	G	G	R
Chr1	8993125	A	C	C	A	A	A	A	A	A	A	M	A	M	M	A	M	A	M	C	C	C	C	C	C	C	C	C	C	M
Chr1	8998054	T	C	C	T	T	T	T	T	T	T	Y	T	Y	Y	T	Y	T	Y	C	C	C	C	C	C	C	C	C	C	Y
Chr1	8998108	G	C	C	G	G	G	G	G	G	G	S	G	S	S	G	S	G	S	N	C	C	C	C	C	C	C	C	C	S
Chr1	8999561	G	A	A	G	G	G	G	G	G	G	R	G	R	R	G	R	G	R	A	A	A	A	A	A	A	A	A	A	R
Chr1	9001774	A	G	G	A	A	A	A	A	A	A	R	A	R	R	A	R	A	R	G	G	G	G	G	G	G	G	G	G	R
Chr1	9003027	A	T	T	A	A	A	A	A	A	A	W	A	W	W	A	W	A	W	T	T	T	T	T	T	T	T	T	T	W
Chr1	9003086	A	G	G	A	A	A	A	A	A	A	R	A	R	R	A	R	A	R	G	G	G	G	G	G	G	G	G	G	R
Chr1	9003105	T	C	C	T	T	T	T	T	T	T	Y	T	Y	Y	T	Y	T	Y	C	C	C	C	C	C	C	C	C	C	Y
Chr1	9003135	A	G	G	A	A	A	A	A	A	A	R	A	R	R	A	R	A	R	G	G	G	G	G	G	G	G	G	G	R
Chr1	9011276	G	A	A	G	G	G	G	G	G	G	R	G	R	R	G	R	G	R	A	A	A	A	A	A	A	A	A	A	R
Chr1	9013333	T	C	C	T	T	T	T	T	T	T	Y	T	Y	Y	T	Y	T	Y	C	C	C	C	C	C	C	C	C	C	Y
Chr1	9017903	T	C	C	T	T	T	T	T	T	T	Y	T	Y	Y	T	Y	T	Y	C	C	C	C	C	C	C	C	C	C	Y
Chr1	9017960	T	C	C	T	T	T	T	T	T	T	Y	T	Y	Y	T	Y	T	Y	C	C	C	C	C	C	C	C	C	C	Y
Chr1	9019324	A	T	T	A	A	A	A	A	A	A	W	A	W	W	A	W	A	W	T	T	T	N	T	T	N	T	T	T	W
Chr1	9019897	G	T	T	G	G	G	G	G	G	G	K	G	K	K	G	K	G	K	N	T	T	T	T	T	T	T	T	T	K
Chr1	9027393	A	G	G	A	A	A	A	A	A	A	R	A	R	A	A	R	A	R	G	G	G	G	G	G	G	G	G	G	R
Chr1	9029618	A	G	G	A	A	A	A	A	A	A	R	A	R	R	A	R	A	R	G	G	G	G	G	G	G	G	G	G	R
Chr1	9031915	T	A	A	T	T	T	T	T	T	T	W	T	W	W	T	W	T	W	N	A	A	A	A	A	A	A	A	A	T
Chr1	9043668	C	T	T	C	C	C	C	C	C	C	Y	C	Y	Y	C	Y	C	Y	N	N	T	T	T	T	T	T	T	T	Y
Chr1	9044737	C	G	G	C	C	C	C	C	C	C	S	C	S	S	C	S	C	S	G	G	G	G	G	G	G	G	G	G	S
Chr1	9047067	G	A	A	G	G	G	G	G	G	G	R	G	R	R	G	R	G	R	A	A	A	A	A	A	A	A	A	A	R
Chr1	9056953	A	G	G	G	G	G	G	G	G	G	R	G	R	R	G	G	G	G	A	G	R	G	G	G	G	G	G	A	R
Chr1	9057115	T	C	C	T	T	T	T	T	T	T	Y	T	Y	Y	T	Y	T	Y	C	C	C	C	C	C	C	C	C	C	Y
Chr1	9059519	G	T	T	G	G	G	G	G	G	G	K	G	K	K	G	K	G	K	N	T	T	T	T	T	T	T	T	T	K
Chr1	9071080	C	T	T	C	C	C	C	C	C	C	Y	C	Y	Y	C	Y	C	Y	T	T	T	T	T	T	T	T	T	T	Y
Chr1	9072507	T	C	C	T	T	T	T	T	T	T	Y	T	Y	Y	T	Y	T	Y	C	C	C	C	C	C	C	C	C	C	Y
Chr1	9072551	T	A	A	T	T	T	T	T	T	T	W	T	W	W	T	W	T	W	A	A	A	A	A	A	A	A	A	A	W
Chr1	9085848	G	T	T	G	G	G	G	G	G	G	K	G	K	K	G	K	G	K	T	T	T	T	T	T	T	T	T	T	K
Chr1	9106915	A	G	G	A	A	A	A	A	A	A	R	A	R	R	A	R	A	R	G	G	G	G	G	G	G	G	G	G	R
Chr1	9109540	T	C	C	T	T	T	T	T	T	T	Y	T	Y	Y	T	Y	T	Y	C	C	C	C	C	C	C	C	C	C	Y
Chr1	9109635	A	C	C	A	A	A	A	A	A	A	M	A	M	M	A	M	A	M	C	C	C	C	C	C	C	C	C	C	M
Chr1	9110040	C	G	G	C	C	C	C	C	C	C	S	C	S	S	C	S	C	S	G	G	G	G	G	G	G	G	G	G	S
Chr1	9110542	T	A	A	T	T	T	T	T	T	T	W	T	W	W	T	W	T	W	N	A	A	A	A	A	A	A	A	A	W
Chr1	9110926	G	A	A	G	G	G	G	G	G	G	R	G	R	R	G	R	G	R	N	A	A	A	A	A	A	A	A	A	R
Chr1	9119639	A	C	C	A	A	A	A	A	A	A	M	A	M	M	A	M	A	M	C	C	C	C	C	C	C	C	C	C	M
Chr1	9120219	T	C	C	T	T	T	T	T	T	T	Y	T	Y	Y	T	Y	T	Y	C	C	C	C	C	C	C	C	C	C	Y
Chr1	9120333	C	T	T	C	C	C	C	C	Y	C	Y	C	Y	Y	C	Y	C	Y	T	T	T	T	T	T	T	T	T	T	Y
Chr1	9121393	A	G	G	A	A	A	A	A	R	A	R	A	R	R	A	R	A	R	G	G	G	G	G	G	G	G	G	G	R
Chr1	9121861	C	T	T	C	C	C	C	C	Y	C	Y	C	Y	Y	C	Y	C	Y	T	T	T	T	T	T	T	T	T	T	Y
Chr1	9122115	G	A	A	G	G	G	G	G	R	G	R	G	R	R	G	R	G	R	A	A	A	A	A	A	A	A	A	A	R
Chr1	9123873	G	A	A	G	G	G	G	G	R	G	R	G	R	R	G	R	G	R	A	A	A	A	A	A	A	A	A	A	R
Chr1	9129052	G	A	A	G	G	G	G	G	R	G	R	G	R	R	G	R	G	R	A	A	A	A	A	A	A	A	A	A	R
Chr1	9130716	C	A	A	C	C	C	C	C	M	C	M	C	M	M	C	M	C	M	A	A	A	A	A	A	A	A	A	A	M
Chr1	9131336	C	T	T	C	C	C	C	C	Y	C	Y	C	Y	Y	C	Y	C	Y	T	T	T	T	T	T	T	N	T	T	Y
Chr1	9156602	A	T	T	A	A	A	A	A	W	A	W	A	W	W	A	W	A	W	T	T	T	T	T	T	T	T	T	T	W
Chr1	9158474	C	G	G	C	C	C	C	C	S	C	S	C	S	S	C	S	C	S	G	G	G	G	G	G	G	G	G	G	S
Chr1	9186248	T	C	C	T	T	T	T	T	Y	T	Y	T	Y	C	T	Y	T	Y	C	C	C	N	C	C	C	C	C	C	Y
Chr1	9200191	T	C	C	T	T	T	T	T	Y	T	T	T	Y	C	T	Y	T	Y	C	C	C	C	C	C	C	C	C	C	Y
Chr1	9210173	G	A	A	N	G	N	N	N	R	N	R	N	R	A	N	R	N	R	A	A	A	A	A	A	A	A	A	A	R
Chr1	9212775	A	T	T	A	A	A	A	A	W	A	W	A	W	T	A	W	A	W	N	T	T	T	T	T	T	T	T	T	W
Chr1	9214280	A	G	G	A	A	A	A	A	R	A	R	A	R	G	A	R	A	R	G	G	G	G	G	G	G	G	G	G	R
Chr1	9214467	C	A	A	C	C	C	C	C	M	C	M	C	M	A	C	M	C	M	A	A	A	A	A	A	A	A	A	A	M
Chr1	9215889	G	C	C	G	G	G	G	G	S	G	S	G	S	C	G	S	G	S	C	C	C	C	C	C	C	C	C	C	S
Chr1	9217161	G	A	A	G	G	G	G	G	R	G	R	G	R	A	G	R	G	R	A	A	A	A	A	R	A	R	A	A	R
Chr1	9217729	T	A	A	T	T	T	T	T	W	T	W	T	W	A	T	W	T	W	A	A	A	A	A	W	A	W	A	A	W
Chr1	9217904	T	A	A	T	T	T	T	T	W	T	W	T	W	A	T	W	T	W	A	A	A	A	A	W	A	W	A	A	W
Chr1	9221022	T	G	G	T	T	T	T	T	K	T	K	T	K	G	T	K	T	K	G	G	G	G	G	G	G	G	G	G	K
Chr1	9221230	T	C	C	T	T	T	T	T	Y	T	Y	T	Y	C	T	Y	T	Y	C	C	C	C	C	C	C	C	C	C	Y
Chr1	9221538	G	T	T	G	G	G	G	G	K	G	K	G	K	T	G	K	G	K	T	T	T	T	T	T	T	T	T	T	K
Chr1	9223844	T	C	C	T	T	T	T	T	Y	T	Y	T	Y	C	T	Y	T	Y	C	C	C	C	C	C	C	C	C	C	Y
Chr1	9238631	T	G	G	T	T	T	T	T	K	T	K	T	K	G	T	K	T	K	G	G	G	G	G	G	G	G	G	G	K
Chr1	9276367	T	C	C	T	T	T	T	T	Y	T	Y	T	Y	C	T	Y	T	Y	C	C	C	C	C	Y	C	T	C	C	Y
Chr1	9282270	C	A	A	C	C	C	C	C	M	C	M	C	M	A	C	M	C	M	A	A	A	A	A	M	A	M	A	A	M
Chr1	9295965	A	C	C	A	A	A	A	A	M	A	M	A	M	M	A	M	A	M	C	C	C	C	C	C	C	C	C	C	M
Chr1	9298057	C	G	G	C	C	C	C	C	S	C	S	C	S	S	C	S	C	S	G	G	G	G	G	G	G	G	G	G	S
Chr1	9301706	A	G	G	A	A	A	A	A	R	A	R	A	R	R	A	R	A	R	G	G	G	G	G	G	G	G	G	G	R
Chr1	9302045	A	T	T	A	A	A	A	A	W	A	W	A	W	W	A	W	A	W	T	T	T	T	T	T	T	T	T	T	W
Chr1	9302073	A	T	T	N	N	N	N	N	W	N	W	N	W	W	N	W	N	W	T	T	T	T	T	T	T	T	T	T	W
Chr1	9305492	G	A	A	G	G	G	G	G	R	G	R	G	R	R	G	R	G	R	A	A	A	A	A	R	A	R	A	A	R
Chr1	9310081	T	C	C	T	T	T	T	T	Y	T	Y	T	Y	Y	T	Y	T	Y	C	C	C	C	C	C	C	C	C	C	Y
Chr1	9311569	T	G	G	T	T	T	T	T	K	T	K	T	K	K	T	K	T	K	G	G	G	G	G	G	G	G	G	G	K
Chr1	9313416	C	T	T	C	C	C	C	C	Y	C	Y	C	Y	Y	C	Y	C	Y	T	T	T	T	T	T	T	T	T	T	Y
Chr1	9314672	C	T	T	C	C	C	C	C	Y	C	Y	C	Y	Y	C	Y	C	Y	T	T	T	T	T	T	T	T	T	T	Y
Chr1	9315229	A	T	T	A	A	A	A	A	W	A	W	A	W	W	A	W	A	W	T	T	T	T	T	T	T	T	T	T	W
Chr1	9315344	A	G	G	A	A	A	A	A	R	A	R	A	R	R	A	R	A	R	G	G	G	G	G	G	G	G	G	G	R
Chr1	9316171	C	T	T	C	C	C	C	Y	Y	C	Y	C	Y	Y	C	Y	C	Y	T	T	T	T	T	T	T	T	T	T	Y
Chr1	9317232	T	C	C	T	T	T	T	T	Y	T	Y	T	Y	Y	T	Y	T	Y	C	C	C	C	C	C	C	C	C	C	Y
Chr1	9317424	C	T	T	C	C	C	C	C	Y	C	Y	C	Y	Y	C	Y	C	Y	T	T	T	T	T	T	T	T	T	T	Y
Chr1	9323904	T	C	C	T	T	T	T	T	Y	T	Y	T	Y	Y	T	Y	T	Y	C	C	C	C	C	Y	C	Y	C	C	Y
Chr1	9337532	T	G	G	T	T	T	T	T	K	T	K	T	K	K	T	K	T	K	G	G	G	G	G	G	G	G	G	G	K
Chr1	9347107	T	A	A	T	T	T	T	T	W	T	W	T	W	W	T	W	T	W	A	A	A	A	A	W	A	T	A	A	W
Chr1	9359484	T	C	C	T	T	T	T	T	Y	T	Y	T	Y	Y	T	Y	T	Y	C	C	C	C	C	C	C	C	C	C	Y
Chr1	9364327	G	A	A	G	G	G	G	G	R	G	R	G	R	R	G	R	G	R	A	A	A	A	A	R	A	R	A	A	R
[truncated: 76,217 more rows]

## Sheet: Supplementary Tables 18
Table S18: Analysis of genome-wide nucleotide variations between soft- and hard-seeded pomegranate groups
[truncated: 28,976 more rows]
